# Supplementary material for: Cytokine-enhanced cytolytic activity of exosomes from NK Cells
Source: Cancer Gene Ther. 2021 Jul 27;29(6):734–49. doi: 10.1038/s41417-021-00352-2 (PMC9209332; doi:10.1038/s41417-021-00352-2)
Supplement: Supplementary file 3 — Suppl. Table 1 [file 41417_2021_352_MOESM3_ESM.xlsx]

## Sheet: frequency
miRNA	EVs_IL15_1	EVs_IL15+IL21_1	EVs_IL21_1	EVs_Control_1	EVs_IL15_2	EVs_IL15+IL21_2	EVs_IL21_2	EVs_Control_2	EVs_IL15_3	EVs_IL15+IL21_3	EVs_IL21_3	EVs_Control_3
hsa-miR-21	0.0175	0.0315	0.0345	0.0167	0.0347	0.0855	0.0952	0.0209	0.0306	0.0701	0.078	0.0594
hsa-miR-142-3p	0.007	0.0075	0.0044	0.0084	0.0182	0.014	0.0206	0.0293	0.0123	0.0101	0.0379	0.025
hsa-miR-27a	0.0053	0.0039	0.0038	0.0032	0.0054	0.0058	0.012	0.0084	0.0051	0.0048	0.0085	0.0136
hsa-miR-29a	0.0101	0.0199	0.0175	0.0098	0.0216	0.0284	0.0455	0.0484	0.0229	0.0275	0.0409	0.042
hsa-miR-20a	0.0111	0.0131	0.0242	0.0257	0.0073	0.0174	0.0091	0.0165	0.0104	0.0108	0.0043	0.022
hsa-miR-142-5p	0.0024	0.0026	0.0034	0.0021	0.0036	0.0049	0.0079	0.0105	0.0033	0.0049	0.0124	0.0148
hsa-miR-23a	0.007	0.015	0.0075	0.0115	0.0152	0.0195	0.0098	0.0107	0.0135	0.0204	0.0092	0.01
hsa-miR-17	0.0157	0.0239	0.0298	0.0327	0.0149	0.0264	0.0133	0.0139	0.0187	0.0214	0.0101	0.0245
hsa-miR-15a	0.0056	0.0037	0.0037	0.0044	0.0035	0.0041	0.0055	0.0107	0.0055	0.0054	0.0094	0.0092
hsa-miR-16-2	0.0066	0.0084	0.0066	0.0108	0.0061	0.0111	0.0103	0.0081	0.0106	0.0102	0.0072	0.0121
hsa-miR-16-1	0.0064	0.0084	0.0065	0.0107	0.0064	0.0111	0.0095	0.0113	0.0108	0.0103	0.0077	0.0122
hsa-miR-106b	0.0066	0.0033	0.0065	0.004	0.0019	0.0023	0.0033	0.0021	0.0018	0.0025	0.0012	0.0086
hsa-miR-92a-1	0.0678	0.0794	0.0426	0.0653	0.1154	0.071	0.0607	0.0791	0.1038	0.0876	0.0584	0.0629
hsa-miR-19b-2	0.0141	0.0068	0.0238	0.0222	0.0043	0.006	0.0063	0.0037	0.0031	0.0043	0.0041	0.0131
hsa-miR-19b-1	0.0141	0.0068	0.0232	0.0218	0.0045	0.0059	0.0061	0.0042	0.0029	0.0042	0.0039	0.0163
hsa-miR-92a-2	0.0593	0.0727	0.0363	0.0588	0.1027	0.0627	0.0519	0.0654	0.09	0.0771	0.0501	0.0549
hsa-miR-155	0.0169	0.0248	0.0085	0.0106	0.0252	0.0336	0.0175	0.0204	0.036	0.0346	0.0207	0.0117
hsa-miR-18a	0.0059	0.0046	0.0125	0.0105	0.0032	0.0039	0.0034	0.0047	0.0033	0.0035	0.003	0.0093
hsa-miR-19a	0.0112	0.0066	0.0134	0.0162	0.0037	0.004	0.0034	0.0037	0.0026	0.003	0.0044	0.0066
hsa-miR-15b	0.0095	0.0125	0.009	0.0093	0.0134	0.0115	0.0166	0.0128	0.0176	0.0137	0.0193	0.0107
hsa-let-7g	0.0011	0.0023	0.0025	0.0017	0.0016	0.0049	0.0058	0.0065	0.0029	0.0047	0.0039	0.0038
hsa-miR-25	0.0103	0.0128	0.0107	0.0071	0.0129	0.0098	0.0095	0.012	0.013	0.009	0.0083	0.0085
ebv-miR-BART10	0.0009	0.0019	0.0015	0.0006	0.0026	0.0032	0.0026	0.0031	0.0024	0.0032	0.0028	0.0034
hsa-miR-93	0.016	0.0245	0.027	0.0285	0.0276	0.0217	0.0211	0.0152	0.0281	0.0209	0.0218	0.0174
hsa-miR-24-1	0.0039	0.0052	0.0033	0.0031	0.0048	0.0066	0.0052	0.0058	0.0064	0.0068	0.0065	0.0043
hsa-miR-24-2	0.0037	0.0051	0.003	0.0032	0.0045	0.0065	0.005	0.0058	0.0063	0.0066	0.0066	0.0046
hsa-let-7i	0.0014	0.0025	0.0026	0.0016	0.0027	0.0037	0.0037	0.0042	0.004	0.0044	0.0048	0.0044
hsa-miR-29b-2	0.001	0.0011	0.0006	0.0008	0.0015	0.0024	0.0046	0.0076	0.0017	0.0023	0.0049	0.0042
hsa-miR-221	0.0082	0.0108	0.0066	0.0062	0.0085	0.0111	0.0081	0.0079	0.0123	0.0136	0.0066	0.0055
hsa-miR-146b	0.006	0.0146	0.0079	0.0067	0.0136	0.0229	0.0104	0.012	0.0154	0.0221	0.0119	0.0049
hsa-let-7f-2	0.0005	0.0013	0.0009	0.0008	0.0005	0.002	0.0028	0.0015	0.0008	0.0018	0.0022	0.0017
hsa-miR-29b-1	0.0008	0.0009	0.0005	0.0008	0.0012	0.002	0.0046	0.005	0.0014	0.0017	0.0042	0.0038
hsa-let-7f-1	0.0006	0.0012	0.0009	0.0009	0.0005	0.0018	0.003	0.0028	0.0007	0.0016	0.002	0.0022
hsa-miR-17*	0.0022	0.0017	0.003	0.0021	0.0032	0.0035	0.0011	0.0021	0.0027	0.0032	0.0018	0.0026
ebv-miR-BART8	0.0008	0.0012	0.001	0.0012	0.0009	0.0019	0.0014	0.0073	0.0015	0.0019	0.0019	0.0017
hsa-miR-21*	0.0006	0.001	0.0019	0.0003	0.0014	0.0018	0.0017	0	0.0012	0.0016	0.0019	0.001
hsa-miR-103-1	0.0089	0.0078	0.0075	0.0068	0.0069	0.008	0.006	0.0053	0.0066	0.0071	0.0057	0.0052
ebv-miR-BART2-5p	0.0032	0.0057	0.0023	0.0022	0.0052	0.0064	0.007	0.0042	0.005	0.0067	0.0051	0.0079
hsa-miR-103-2	0.0091	0.0079	0.0076	0.0068	0.0072	0.008	0.006	0.0053	0.0067	0.0072	0.0055	0.0051
ebv-miR-BART19-3p	0.0004	0.0011	0.0008	0.0004	0.0006	0.002	0.0012	0.0016	0.0008	0.0016	0.0005	0.0015
hsa-miR-222	0.0096	0.0156	0.0104	0.0063	0.0158	0.0165	0.0121	0.0089	0.0184	0.0185	0.0097	0.0066
hsa-miR-30b	0.0024	0.0017	0.0024	0.0033	0.0013	0.0023	0.0026	0.0028	0.0013	0.0019	0.0017	0.003
hsa-miR-146a	0.0016	0.0015	0.0013	0.0013	0.0034	0.0024	0.0015	0.0037	0.0038	0.0027	0.0019	0.0026
hsa-miR-342	0.0196	0.0226	0.0279	0.0089	0.0243	0.0154	0.0364	0.0482	0.0283	0.0229	0.0489	0.0334
ebv-miR-BART3	0.0021	0.0044	0.0043	0.0018	0.0045	0.0042	0.0054	0.0084	0.0081	0.0065	0.0106	0.007
ebv-miR-BART18-5p	0.0003	0.0006	0.0005	0.0008	0.0005	0.0011	0.0013	0.0026	0.0006	0.0012	0.0014	0.0013
hsa-miR-181a-2	0.0231	0.0257	0.0123	0.0137	0.036	0.0259	0.0162	0.0123	0.03	0.0256	0.0193	0.0094
ebv-miR-BART7	0.0101	0.0143	0.0146	0.0054	0.0184	0.0151	0.0167	0.0199	0.0188	0.0156	0.0167	0.0117
hsa-miR-181a-1	0.0232	0.0257	0.0123	0.0137	0.0361	0.026	0.0162	0.0123	0.0301	0.0257	0.0195	0.0094
hsa-miR-29c	0.0011	0.0004	0.0007	0.0005	0.0007	0.0008	0.0013	0.0024	0.0005	0.0005	0.0024	0.0007
ebv-miR-BART22	0.0009	0.002	0.0014	0.0008	0.0035	0.0031	0.0054	0.0031	0.0031	0.0036	0.0046	0.0022
hsa-miR-378	0.0024	0.0052	0.0059	0.0047	0.0063	0.0062	0.0044	0.0047	0.0057	0.0057	0.0051	0.0014
hsa-miR-26b	0.0015	0.0009	0.0014	0.002	0.0008	0.0011	0.0013	0.0058	0.0006	0.001	0.0011	0.0012
hsa-miR-484-RNASEN	0.0156	0.0162	0.0201	0.0125	0.0258	0.016	0.0258	0.034	0.0205	0.0134	0.0345	0.0212
ebv-miR-BART9	0.0118	0.0154	0.0114	0.007	0.0194	0.0146	0.017	0.0241	0.0202	0.0181	0.0216	0.0163
hsa-miR-30d	0.012	0.0148	0.0145	0.0084	0.0158	0.0158	0.012	0.0157	0.0164	0.0156	0.0154	0.012
ebv-miR-BART5	0.0027	0.0093	0.0054	0.0029	0.0078	0.0124	0.0066	0.0105	0.0092	0.0129	0.0104	0.0045
hsa-miR-186	0.0032	0.0037	0.0047	0.0047	0.0039	0.0046	0.0035	0.0021	0.004	0.0046	0.0035	0.0031
hsa-let-7a-2	0.0013	0.0018	0.002	0.001	0.0019	0.0028	0.0035	0.0019	0.0019	0.003	0.0026	0.002
hsa-let-7a-3	0.0012	0.0018	0.0021	0.0009	0.0018	0.0029	0.0035	0.0026	0.0018	0.003	0.0026	0.002
hsa-let-7a-1	0.0013	0.0019	0.002	0.0009	0.0019	0.0029	0.0035	0.0024	0.0019	0.003	0.0026	0.002
ebv-miR-BART11-3p	0.0015	0.003	0.0043	0.0009	0.0041	0.0041	0.0039	0.0042	0.0065	0.0035	0.0046	0.0032
ebv-miR-BART6-5p	0.0003	0.0011	0.0004	0.0006	0.0008	0.0017	0.0005	0.0026	0.0011	0.0018	0.0007	0.001
hsa-miR-7-1	0.0009	0.0009	0.0008	0.0005	0.0007	0.0019	0.0009	0.0005	0.0006	0.001	0.0011	0.0013
hsa-miR-107	0.0021	0.001	0.0007	0.0013	0.0005	0.0009	0.0009	0.0014	0.0005	0.0006	0.0003	0.0011
hsa-miR-7-2	0.0008	0.0008	0.0006	0.0005	0.0006	0.0016	0.0008	0.0005	0.0005	0.0009	0.0007	0.0006
hsa-let-7d	0.0009	0.0024	0.0035	0.001	0.0035	0.0035	0.0036	0.0031	0.0024	0.0036	0.0043	0.0024
hsa-miR-7-3	0.0007	0.0007	0.0005	0.0005	0.0006	0.0015	0.0007	0.0005	0.0005	0.0009	0.0007	0.0015
hsa-miR-424	0.0001	0.0002	0.0003	0.0002	0.0002	0.0002	0.0002	0	0.0002	0.0002	0.0004	0.0003
ebv-miR-BART4	0.0027	0.0048	0.0041	0.0015	0.0057	0.0061	0.0051	0.0021	0.0058	0.0071	0.0046	0.0048
hsa-miR-98	0	0.0002	0.0002	0.0001	0.0001	0.0005	0.0008	0	0.0003	0.0003	0	0.0003
hsa-miR-150	0.0051	0.0055	0.0102	0.005	0.0068	0.005	0.0101	0.0183	0.0106	0.0061	0.0128	0.0181
ebv-miR-BART13	0.004	0.0072	0.0053	0.0011	0.0073	0.0088	0.0052	0.0031	0.0051	0.0068	0.0062	0.002
hsa-miR-191	0.0048	0.0054	0.0044	0.0052	0.0058	0.0053	0.0056	0.0047	0.0053	0.0063	0.0053	0.0035
hsa-miR-33a	0.0016	0.0004	0.0002	0.0018	0.0001	0	0.0001	0.0005	0.0002	0.0001	0.0009	0.0009
ebv-miR-BART16	0.0023	0.0048	0.0036	0.0019	0.0051	0.0074	0.0053	0.0047	0.0054	0.0072	0.0055	0.0039
hsa-miR-106b*	0.0012	0.0029	0.0025	0.0027	0.0034	0.0027	0.0028	0.0026	0.0033	0.0027	0.0032	0.003
hsa-miR-374a	0.0013	0.0006	0.0013	0.0015	0.0002	0.0002	0.0003	0	0.0001	0.0001	0.0002	0.001
hsa-miR-196b	0.0008	0.0016	0.0002	0.0002	0.0007	0.0019	0.001	0.001	0.0015	0.0017	0.0009	0.0016
hsa-miR-181b-2	0.0078	0.01	0.0037	0.0042	0.0113	0.009	0.0026	0.0031	0.0098	0.0108	0.005	0.0023
hsa-miR-30c-1	0.0061	0.005	0.0064	0.0056	0.005	0.0047	0.0052	0.0038	0.005	0.0048	0.0074	0.0052
rlcv-miR-rL1-6	0.0018	0.0041	0.0022	0.0014	0.0036	0.0031	0.0034	0.0058	0.0048	0.0036	0.0037	0.0034
ebv-miR-BART8*	0.0036	0.0064	0.0064	0.002	0.0059	0.0066	0.0062	0.0073	0.0074	0.0087	0.006	0.0048
ebv-miR-BART1-3p	0.002	0.0041	0.0022	0.0014	0.0035	0.0031	0.0034	0.0058	0.0048	0.0036	0.0037	0.0034
hsa-miR-30c-2	0.0061	0.0051	0.0064	0.0056	0.0053	0.0048	0.0052	0.0038	0.005	0.0049	0.0076	0.0052
hsa-miR-181a-1*	0	0.0001	0.0001	0	0.0002	0.0001	0.0001	0	0.0002	0.0001	0	0.0001
ebv-miR-BART3*	0	0.0002	0.0001	0.0001	0.0003	0.0005	0.0002	0.001	0.0002	0.0003	0.0009	0.0001
hsa-miR-16-2*	0.0003	0.0002	0.0001	0.0006	0.0001	0.0002	0	0.0005	0.0002	0.0004	0.0002	0.0002
hsa-miR-101-2	0.0012	0.0005	0.0012	0.0019	0.0002	0.0002	0.0007	0.0003	0	0.0001	0.0001	0.001
ebv-miR-BART18-3p	0.0002	0.0004	0.0002	0.0001	0.0003	0.0009	0.0009	0.0005	0.0004	0.0007	0.0004	0.0009
hsa-miR-1307	0.0015	0.0005	0.0011	0.0008	0.0004	0.0003	0.0003	0.0005	0.0002	0.0001	0.0009	0.0003
hsa-miR-101-1	0.0012	0.0005	0.0012	0.0019	0.0002	0.0001	0.0007	0.0003	0	0.0001	0.0001	0.001
hsa-miR-193a-3p	0.0006	0.0003	0.0002	0.001	0.0002	0.0001	0.0004	0	0.0005	0.0003	0.0004	0.0005
hsa-miR-20a*	0.0004	0.0002	0.0008	0.0009	0.0001	0.0002	0.0002	0	0.0002	0.0002	0.0002	0.0001
hsa-miR-27b	0.0011	0.0006	0.0006	0.0009	0.0004	0.0006	0.0007	0.0005	0.0005	0.0005	0.0007	0.0007
hsa-miR-181b-1	0.0045	0.0063	0.0024	0.0035	0.0076	0.0056	0.0023	0.001	0.0069	0.006	0.0042	0.0016
hsa-miR-32	0.0023	0.0005	0.0008	0.0018	0.0001	0.0002	0.0009	0.0005	0.0001	0.0001	0	0.0012
ebv-miR-BART1-5p	0.0019	0.0041	0.0027	0.0013	0.0036	0.0042	0.0035	0.0047	0.0033	0.0054	0.0042	0.002
hsa-miR-423-3p	0.0117	0.0186	0.0222	0.0089	0.0207	0.0191	0.0178	0.0304	0.0142	0.0171	0.0209	0.0156
hsa-miR-18a*	0.0034	0.006	0.0025	0.0017	0.0035	0.0046	0.0017	0.001	0.0068	0.0049	0.0023	0.0008
ebv-miR-BART17-3p	0.008	0.0133	0.0088	0.0087	0.0156	0.0147	0.0151	0.0115	0.0161	0.0174	0.0131	0.0072
ebv-miR-BART17-5p	0.0007	0.0018	0.0012	0.0013	0.0013	0.0017	0.0022	0.0021	0.0019	0.002	0.0023	0.0008
hsa-miR-106a	0.0026	0.0009	0.0124	0.0071	0.0003	0.0004	0.0012	0.0016	0.0002	0.0003	0.0002	0.0072
hsa-miR-425	0.003	0.0051	0.0048	0.0031	0.0055	0.0047	0.0048	0.0016	0.0071	0.0047	0.0043	0.0031
hsa-miR-15b*	0.0001	0.0001	0	0	0.0001	0.0001	0.0002	0	0.0001	0.0001	0.0002	0.0002
ebv-miR-BART21-5p	0.0001	0.0001	0.0003	0.0001	0.0001	0.0002	0.0003	0.0005	0	0.0002	0.0002	0.0002
ebv-miR-BART6-3p	0.0041	0.0066	0.0099	0.0037	0.0084	0.0072	0.0086	0.0136	0.0058	0.0071	0.0105	0.0068
ebv-miR-BART11-5p	0.0013	0.004	0.0028	0.0016	0.004	0.0046	0.0032	0.0016	0.0048	0.0056	0.0046	0.0027
hsa-miR-590-3p	0	0	0.0001	0.0002	0	0	0.0004	0	0	0	0.0004	0
hsa-miR-185	0.0003	0.0004	0.0004	0.0002	0.0003	0.0007	0.0003	0.0005	0.0006	0.0006	0.0005	0.0009
ebv-miR-BART19-5p	0.0015	0.0037	0.003	0.0015	0.0037	0.0033	0.0025	0.0037	0.0044	0.0038	0.0044	0.0017
hsa-miR-7-1*	0	0.0001	0.0001	0	0	0	0.0002	0.001	0.0001	0	0	0.0002
hsa-miR-339-5p	0.0013	0.0033	0.0027	0.0025	0.0021	0.0028	0.0022	0.0058	0.0033	0.0027	0.0034	0.0016
hsa-miR-140-3p	0.0013	0.0013	0.0019	0.0012	0.0021	0.0015	0.0019	0.0021	0.0021	0.0015	0.003	0.0022
hsa-miR-374b	0.0014	0.0005	0.0006	0.001	0.0003	0.0004	0.0002	0	0.0002	0.0003	0.0002	0.0008
hsa-miR-19b-1*	0.0002	0.0001	0.0006	0.0004	0.0001	0.0001	0.0001	0	0.0001	0.0001	0	0.0003
hsa-miR-10a	0.0007	0.0005	0.0004	0.0006	0.0006	0.0009	0.001	0.0005	0.0007	0.0007	0.0012	0.0003
hsa-miR-652	0.0014	0.0015	0.0025	0.0011	0.0021	0.0014	0.0022	0.0021	0.0024	0.0014	0.0032	0.0032
hsa-miR-148b	0.0015	0.0009	0.0016	0.0017	0.0007	0.0009	0.0011	0.0016	0.0008	0.0007	0.0006	0.0011
ebv-miR-BART14	0.0015	0.0024	0.0018	0.0009	0.0021	0.004	0.0019	0.0016	0.0025	0.0039	0.0018	0.0013
hsa-miR-361-5p	0.0012	0.0008	0.0009	0.0008	0.0014	0.0013	0.0008	0	0.0012	0.0013	0.0014	0.0013
hsa-let-7i*	0.0003	0.0001	0.0002	0.0002	0.0001	0.0003	0.0002	0.0016	0.0006	0.0003	0.0009	0.0004
hsa-miR-128-1	0.0006	0.0005	0.0005	0.0001	0.0003	0.0004	0.0003	0.0005	0.0004	0.0003	0.0002	0.0004
hsa-miR-130b-3p	0.0023	0.001	0.0027	0.0024	0.0008	0.001	0.0014	0.0005	0.0009	0.0008	0.0016	0.0021
hsa-miR-140-5p	0.0004	0.0004	0.0003	0.0004	0.0002	0.0003	0.0006	0	0.0003	0.0004	0.0004	0.0002
hsa-miR-29a*	0.0001	0.0005	0.0001	0.0003	0.0004	0.0006	0.0003	0.0005	0.0004	0.0006	0.0012	0.0001
hsa-miR-320-RNASEN	0.0054	0.0048	0.0099	0.0062	0.0072	0.0058	0.0118	0.0063	0.006	0.0042	0.0066	0.009
hsa-miR-30e*	0.0005	0.0005	0.0006	0.0007	0.0005	0.0003	0.0008	0.001	0.0003	0.0005	0.0004	0.0002
hsa-miR-128-2	0.0003	0.0004	0.0002	0.0002	0.0002	0.0002	0.0001	0.0005	0.0002	0.0002	0.0002	0.0004
hsa-miR-454	0.0013	0.0008	0.0013	0.0019	0.0002	0.0006	0.0003	0.0005	0.0005	0.0007	0.0007	0.0003
hsa-miR-3613	0.0001	0.0001	0.0001	0	0	0.0001	0.0001	0	0	0	0.0002	0
hsa-miR-22	0.0012	0.0004	0.001	0.0003	0.0001	0.0002	0.0005	0.0016	0.0004	0.0004	0.0005	0.0009
hsa-miR-23b	0.0013	0.0006	0.0008	0.0014	0.0004	0.0004	0.0013	0.0003	0.0003	0.0004	0	0.0007
hsa-miR-93*	0.001	0.0011	0.0019	0.0008	0.0014	0.0009	0.0011	0.0026	0.0013	0.0009	0.0018	0.0009
hsa-miR-19a*	0	0	0	0	0	0	0	0	0	0	0	0.0002
ebv-miR-BART21-3p	0.0005	0.001	0.0006	0.0007	0.001	0.0013	0.0006	0.0005	0.0017	0.002	0.0014	0.0004
ebv-miR-BART14*	0.0004	0.0008	0.0005	0.0005	0.0009	0.0008	0.0009	0	0.0005	0.0008	0.0005	0.0001
ebv-miR-BART9*	0.0003	0.0002	0.0001	0.0001	0.0003	0.0003	0.0007	0	0.0001	0.0002	0.0005	0.0002
hsa-miR-15a*	0	0	0	0	0.0002	0	0.0001	0	0	0.0001	0.0002	0.0002
hsa-miR-378*	0.0005	0.001	0.0006	0	0.0017	0.0009	0.0017	0.0016	0.0012	0.0009	0.0007	0.0009
hsa-miR-340	0.0015	0.0006	0.001	0.0012	0.0001	0.0001	0.0001	0	0	0	0.0002	0.0007
ebv-miR-BART12	0.0012	0.0027	0.0018	0.0006	0.0016	0.0031	0.002	0.0005	0.0024	0.0037	0.0019	0.0008
hsa-miR-423-5p	0.0042	0.0057	0.0103	0.0042	0.0071	0.0081	0.0097	0.011	0.0077	0.0078	0.0113	0.0073
ebv-miR-BART7*	0	0	0	0	0	0	0.0002	0	0	0.0001	0	0.0002
hsa-miR-590-5p	0.0002	0.0001	0.0002	0.0003	0	0	0.0002	0	0.0001	0.0001	0.0002	0.0001
ebv-miR-BART10*	0	0	0.0001	0	0.0001	0	0.0001	0	0	0.0001	0	0.0001
hsa-miR-301a	0.0053	0.002	0.0032	0.0053	0.0004	0.0005	0.0008	0.001	0.0005	0.0002	0.0005	0.0021
hsa-miR-197	0.0021	0.0019	0.0026	0.0017	0.0034	0.0018	0.0035	0.0031	0.0027	0.0015	0.003	0.0027
hsa-miR-362-3p	0.0001	0	0.0001	0.0002	0.0001	0	0.0002	0	0	0	0.0004	0.0001
hsa-miR-330-5p	0.0005	0.0005	0.0003	0.0003	0.0004	0.0007	0.0002	0	0.0006	0.0006	0.0007	0.0009
hsa-miR-130b-5p	0.0005	0.0004	0.001	0.0003	0.0004	0.0003	0.0006	0	0.0005	0.0004	0.0002	0.0008
hsa-miR-769	0.0007	0.0007	0.0013	0.0005	0.0011	0.001	0.0009	0	0.0008	0.0007	0.0005	0.0003
hsa-miR-192	0	0.0001	0	0.0001	0.0001	0.0001	0	0	0	0.0001	0	0
hsa-miR-28-5p	0.0003	0.0002	0.0003	0.0004	0.0002	0.0004	0.0002	0.001	0.0002	0.0003	0.0004	0.0005
hsa-miR-660	0.0008	0.0003	0.0001	0.0008	0.0002	0.0002	0.0005	0	0.0001	0.0003	0	0.0002
hsa-miR-155*	0	0	0	0	0	0	0	0	0	0	0	0
hsa-miR-1277-5p	0.0003	0.0001	0.0002	0.0003	0.0001	0	0.0001	0.0005	0	0	0.0004	0.0002
hsa-miR-324	0.0015	0.0014	0.0012	0.0007	0.0007	0.001	0.0007	0.0016	0.0008	0.0007	0.0021	0.0013
hsa-miR-576-5p	0.0001	0.0002	0.0002	0	0.0001	0.0001	0.0001	0	0.0003	0.0001	0.0004	0
hsa-miR-33a*	0.0001	0	0	0	0	0	0	0	0	0	0	0.0001
hsa-miR-532-5p	0.0002	0.0003	0.0002	0.0005	0.0002	0.0004	0.0002	0	0.0006	0.0004	0.0004	0.0002
hsa-miR-18b	0.0012	0.0003	0.0047	0.0029	0.0001	0.0001	0.0008	0.0005	0.0001	0	0	0.0014
hsa-miR-503	0.0002	0.0004	0.0001	0.0003	0.0007	0.0005	0.0001	0	0.0006	0.0005	0.0004	0.0001
hsa-miR-210	0.0017	0.0007	0.0018	0.0011	0.0012	0.0008	0.0013	0.001	0.0011	0.0009	0.0004	0.0005
hsa-miR-26a-2	0.0034	0.001	0.0019	0.0023	0.0001	0.0002	0.0004	0.0005	0.0001	0.0001	0.0001	0.0004
hsa-miR-625-5p	0	0.0003	0.0002	0.0004	0.0001	0.0004	0.0002	0	0.0002	0.0002	0	0.0001
hsa-miR-425*	0.0003	0.0001	0.0002	0.0003	0.0001	0.0001	0.0001	0	0.0003	0.0001	0	0
hsa-miR-766	0.0008	0.0007	0.001	0.0008	0.0016	0.0006	0.0007	0	0.0012	0.0006	0.0019	0.0013
hsa-let-7g*	0.0001	0.0001	0.0003	0.0004	0.0004	0.0003	0.0001	0.0005	0.0001	0.0003	0.0002	0.0003
hsa-miR-28-3p	0.0003	0.0004	0.0004	0.0003	0.0006	0.0004	0.0005	0	0.0004	0.0005	0.0005	0.0003
hsa-miR-625-3p	0.0006	0.0005	0.0005	0.0003	0.0009	0.0005	0.0007	0.0005	0.0006	0.0005	0.0009	0.0004
hsa-miR-365-1	0.0004	0.0002	0.0002	0.0004	0.0001	0.0002	0.0002	0	0.0002	0.0003	0	0.0001
hsa-miR-24-2*	0.0001	0.0001	0.0001	0.0002	0.0003	0.0001	0	0	0.0002	0.0002	0	0
hsa-miR-27a*	0	0	0	0	0.0001	0	0.0001	0	0.0001	0	0	0
hsa-miR-26a-1	0.0032	0.0009	0.0016	0.0023	0.0001	0.0002	0.0004	0.0005	0.0001	0.0001	0.0001	0.0007
hsa-miR-361-3p	0.0008	0.001	0.0038	0.0015	0.0025	0.0013	0.0044	0.0031	0.0023	0.0017	0.0037	0.0012
hsa-miR-331	0.0003	0.0005	0.0004	0.0008	0.0007	0.0003	0.0008	0.0016	0.0006	0.0005	0.0004	0.0003
hsa-miR-1296*	0	0	0	0	0	0	0	0	0	0	0	0
hsa-miR-532-3p	0.0002	0.0002	0.0002	0.0007	0.0003	0.0002	0.0001	0	0.0004	0.0002	0.0004	0
hsa-miR-188	0.0003	0.0003	0.0002	0.0002	0.0001	0.0001	0.0001	0.0005	0	0.0001	0	0.0002
ebv-miR-BART4*	0.0007	0.0013	0.0013	0.0002	0.0014	0.0022	0.0016	0.0016	0.002	0.0014	0.0009	0.0011
hsa-miR-29b-1*	0	0	0	0	0	0	0	0	0.0001	0.0001	0.0002	0
hsa-miR-330-3p	0.0013	0.0011	0.0013	0.0005	0.002	0.0009	0.0014	0.001	0.0019	0.0012	0.0012	0.0002
hsa-let-7a-1*	0	0	0	0	0	0	0.0001	0	0	0	0	0
hsa-miR-424*	0	0.0001	0.0001	0	0.0001	0	0	0	0.0002	0.0001	0	0
hsa-miR-339-3p	0.0002	0.0002	0.0002	0.0004	0.0003	0.0002	0.0003	0	0.0004	0.0003	0.0004	0
hsa-let-7d*	0.0004	0.0007	0.0003	0.0002	0.0012	0.0009	0.0011	0.0016	0.0012	0.0006	0.0019	0.0003
hsa-miR-1296	0.0003	0.0003	0.0004	0	0.0002	0.0002	0.0001	0	0.0001	0.0002	0.0002	0
hsa-miR-374a*	0.0001	0	0.0001	0.0002	0	0	0	0	0	0	0	0.0001
hsa-miR-301b	0.0049	0.0013	0.0029	0.0056	0.0003	0.0001	0.0014	0	0.0001	0	0.0004	0.0022
hsa-miR-194-1	0.0001	0	0.0001	0	0.0001	0	0.0001	0.0005	0	0	0	0.0001
hsa-miR-29c*	0.0002	0.0001	0.0001	0	0	0.0001	0	0	0.0002	0.0001	0.0005	0.0001
hsa-miR-146a*	0	0	0	0	0	0	0.0001	0	0	0	0.0002	0
hsa-miR-3194-5p	0.0002	0.0001	0.0002	0	0.0002	0.0002	0	0	0.0003	0.0001	0	0.0001
hsa-miR-32*	0	0	0	0	0	0	0	0	0	0	0	0
hsa-miR-296-5p	0.0003	0.0003	0.0009	0.0004	0.0004	0.0002	0.0006	0	0.0006	0.0002	0.0002	0.0002
hsa-miR-196b*	0	0	0	0	0	0	0.0001	0	0	0	0	0.0001
hsa-miR-194-2	0.0003	0.0001	0.0005	0.0004	0.0001	0.0001	0.0001	0	0	0.0001	0	0.0001
hsa-miR-942	0	0.0001	0.0001	0.0002	0.0001	0.0002	0	0	0.0001	0.0001	0	0
hsa-miR-301a*	0.0001	0	0.0001	0	0	0	0	0	0	0	0	0.0001
hsa-miR-221*	0.0001	0.0001	0	0.0002	0.0001	0.0001	0	0	0.0001	0.0002	0	0.0001
ebv-miR-BART2-3p	0	0.0001	0	0	0	0.0001	0	0	0	0	0	0
rlcv-miR-rL1-8	0	0.0001	0.0002	0	0.0001	0.0001	0	0	0.0002	0.0002	0.0001	0
hsa-miR-345	0.0012	0.0006	0.0008	0.0008	0.0004	0.0002	0.0005	0	0.0003	0.0002	0	0.0009
hsa-miR-146b*	0.0003	0.0004	0.0003	0.0002	0.0005	0.0004	0.0006	0	0.0008	0.0004	0.0004	0.0007
hsa-miR-1537	0	0	0	0	0	0	0	0.0005	0	0	0	0
hsa-let-7f-2*	0	0	0	0	0	0	0.0001	0	0	0	0	0
hsa-miR-744	0.0007	0.0006	0.0005	0.0007	0.0012	0.0007	0.0004	0	0.0008	0.0006	0	0.0002
hsa-miR-222*	0.0001	0	0	0	0	0	0	0	0	0	0	0
hsa-miR-1301	0.0003	0.0005	0.0004	0.0004	0.0001	0.0004	0.0003	0.0016	0.0002	0.0003	0.0002	0
hsa-miR-98*	0	0	0	0	0	0	0	0	0	0	0	0
hsa-miR-542	0	0	0	0	0	0	0	0	0	0	0	0.0001
hsa-let-7a-3*	0	0	0	0	0	0	0.0001	0	0	0	0	0
hsa-miR-25*	0.0001	0.0002	0.0001	0	0.0002	0.0001	0.0006	0	0.0002	0.0002	0.0002	0.0002
hsa-miR-450a-2	0	0	0	0	0	0	0	0	0	0	0	0
hsa-miR-181b-1*	0	0	0	0	0	0	0	0	0	0	0	0
hsa-miR-421	0.0001	0.0002	0.0004	0.0003	0	0.0001	0.0002	0.0005	0	0.0002	0	0.0001
hsa-miR-362-5p	0.0003	0.0003	0.0003	0.0009	0.0006	0.0003	0.0004	0	0.0004	0.0004	0.0002	0.0001
hsa-miR-3176	0.0003	0.0002	0.0003	0	0.0001	0.0002	0.0002	0	0.0002	0.0003	0	0
hsa-miR-671	0.0002	0	0.0001	0.0001	0.0001	0.0001	0.0001	0	0.0001	0.0001	0	0
hsa-miR-1277-3p	0	0	0.0001	0	0	0	0	0	0	0	0	0
hsa-miR-873	0.0005	0.0004	0.0003	0.0008	0	0.0001	0	0	0	0	0.0009	0.0001
hsa-miR-671*	0.0001	0.0001	0	0	0	0.0001	0	0	0.0001	0.0001	0.0002	0
hsa-miR-30d*	0	0	0	0	0	0	0.0001	0	0	0	0	0
hsa-miR-450b	0	0	0.0001	0.0002	0.0001	0	0.0001	0	0	0	0	0
hsa-miR-629	0.0001	0.0003	0.0002	0.0002	0.0001	0.0002	0	0	0.0001	0.0001	0	0
hsa-miR-1307*	0.0014	0.0017	0.0026	0.0014	0.0034	0.0021	0.0025	0.0058	0.0025	0.0018	0.0032	0.0015
hsa-miR-450a-1	0	0	0	0	0	0	0	0	0	0	0	0
hsa-let-7f-1*	0	0	0.0001	0	0	0	0	0	0	0	0	0
hsa-miR-502	0.0002	0.0002	0.0002	0.0004	0.0002	0.0004	0.0002	0	0.0004	0.0002	0.0005	0.0001
hsa-miR-181c	0.0021	0.0011	0.0003	0.0011	0.0005	0.0003	0.0001	0.0005	0.0003	0.0002	0.0002	0.0005
hsa-miR-324*	0.0009	0.0006	0.0009	0.0008	0.0005	0.0004	0.0015	0.0026	0.0008	0.0005	0.0004	0.0004
hsa-miR-103-2*	0.0002	0.0002	0.0002	0.0003	0.0006	0.0002	0.0004	0.0005	0.0003	0.0002	0.0002	0
hsa-miR-501-3p	0.0003	0.0003	0.0001	0	0.0005	0.0002	0.0002	0	0.0001	0.0001	0	0
hsa-miR-652*	0.0001	0	0.0002	0	0.0001	0.0001	0.0001	0	0.0001	0.0001	0	0
ebv-miR-BART20-3p	0	0	0	0	0	0	0	0	0	0	0	0
hsa-miR-16-1*	0	0	0	0.0003	0	0	0	0	0	0	0	0
hsa-miR-500a	0.0002	0.0003	0.0002	0.0003	0.0003	0.0002	0.0001	0.001	0.0002	0.0002	0	0.0002
hsa-miR-576-3p	0	0	0	0	0.0001	0	0	0	0	0	0	0
hsa-miR-376b	0	0	0	0	0	0	0	0	0	0	0	0
hsa-miR-1298-5p	0.0006	0.0005	0.0001	0.0003	0	0	0	0	0	0	0	0
hsa-miR-487a-3p	0	0	0	0	0	0	0	0	0	0	0	0
iltv-miR-I1*	0	0	0	0	0	0	0	0	0	0	0	0
mghv-miR-M1-12	0	0	0	0	0	0	0	0	0	0	0	0
hsa-miR-375*	0	0	0	0	0	0	0	0	0	0	0	0
hsa-miR-665	0	0	0	0	0	0	0	0	0	0	0	0
hsa-miR-376c*	0	0	0	0	0	0	0	0	0	0	0	0
mcmv-miR-m01-4*	0	0	0	0	0	0	0	0	0	0	0	0
hsa-miR-200b	0	0	0.0001	0	0	0	0	0	0	0.0001	0	0
hsa-miR-516a-2*	0	0	0	0	0	0	0	0	0	0	0	0
hsa-miR-329-2	0	0	0	0	0	0	0	0	0	0	0	0
mdv1-miR-M10-5p	0	0	0	0	0	0	0	0	0	0	0	0
hsa-miR-1289-5p	0	0	0	0	0	0	0	0	0	0	0	0
hsa-miR-509-1-5p	0	0	0	0	0	0	0	0	0	0	0	0
hsa-miR-448	0	0.0001	0	0.0001	0	0	0	0	0	0	0	0
mghv-miR-M1-11-3p	0	0	0	0	0	0	0	0	0	0	0	0
hsa-miR-20b*	0.0001	0	0.0001	0.0002	0	0	0	0	0	0	0	0.0001
hsa-miR-27b*	0	0	0	0.0001	0	0	0	0	0	0	0	0
hvt-miR-H3-5p	0	0	0	0	0	0	0	0	0	0	0	0
hsa-miR-3140-5p	0	0	0	0	0	0	0	0	0	0	0	0
hsa-miR-516b-1*	0	0	0	0	0	0	0	0	0	0	0	0
kshv-miR-K12-11*	0	0	0	0	0	0	0	0	0	0	0	0
hvt-miR-H12-5p	0	0	0	0	0	0	0	0	0	0	0	0
hsa-miR-326*	0	0	0	0	0	0	0	0	0	0	0	0
hsa-miR-431-3p	0	0	0	0	0	0	0	0	0	0	0	0
rlcv-miR-rL1-33	0	0	0	0	0	0	0	0	0	0	0	0
hsa-miR-3940*	0	0	0	0	0	0	0.0002	0	0	0	0	0
hsa-miR-1298-3p	0	0	0	0	0	0	0	0	0	0	0	0
mdv1-miR-M1	0	0	0	0	0	0	0	0	0	0	0	0
hsa-miR-3682-5p	0	0	0	0	0	0	0	0	0	0	0	0
iltv-miR-I1	0	0	0	0	0	0	0	0	0	0	0	0
rlcv-miR-rL1-24-5p	0	0	0	0	0	0	0	0	0	0	0	0
hsa-miR-521-1*	0	0	0	0	0	0	0	0	0	0	0	0
hvt-miR-H12-3p	0	0	0	0	0	0	0	0	0	0	0	0
hsa-miR-218-2	0.0011	0.0004	0.0001	0.001	0	0	0	0	0	0	0	0.0001
hsa-miR-503*	0	0	0	0	0	0	0	0	0	0	0	0
hsa-miR-541-5p	0	0	0	0	0	0	0	0	0	0	0	0
hsa-miR-202-3p	0	0	0	0	0	0	0	0	0	0	0	0
hvt-miR-H9-5p	0	0	0	0	0	0	0	0	0	0	0	0
hsa-miR-3136	0	0	0.0001	0	0	0	0	0	0	0	0	0.0001
hsa-miR-520g	0	0	0	0	0	0	0	0	0	0	0	0
hsa-miR-500b*	0	0	0	0	0	0	0	0	0	0	0	0
hsa-miR-2276-3p	0.0001	0	0	0	0	0	0	0	0	0	0	0
hsa-miR-3189*	0	0	0	0	0	0	0	0	0	0	0	0
rlcv-miR-rL1-11	0	0	0	0	0	0	0	0	0	0	0	0
hsa-miR-615-5p	0	0	0.0001	0	0	0	0	0	0	0	0	0
hsa-miR-3938*	0	0	0	0	0	0	0	0	0	0	0	0
hsa-miR-3681*	0	0	0	0	0	0	0	0	0	0	0	0
hsa-miR-551b*	0	0	0	0.0001	0	0	0	0	0	0	0	0
hsa-miR-1306-5p	0	0.0001	0.0001	0	0.0001	0	0.0001	0.0005	0	0	0	0
hsa-miR-3677-3p	0	0	0	0	0	0	0	0	0	0	0	0
hsa-miR-1911*	0	0	0	0	0	0	0	0	0	0	0	0
hsa-miR-513b	0	0	0	0	0	0	0	0	0	0	0	0
hsa-miR-1247*	0	0	0	0	0	0	0	0	0	0	0	0
hsa-miR-195*	0	0	0	0	0	0	0	0	0	0	0	0
mdv2-miR-M32*	0	0	0	0	0	0	0	0	0	0	0	0
rlcv-miR-rL1-18	0	0	0	0	0	0	0	0	0	0	0	0
hsa-miR-302c*	0	0	0.0003	0	0	0	0.0001	0	0	0	0	0.0001
hsa-miR-1179*	0	0	0	0	0	0	0	0	0	0	0	0
hsa-miR-2110	0.0001	0.0002	0.0003	0.0001	0.0003	0.0001	0.0004	0	0.0002	0.0002	0.0005	0.0002
hsa-miR-3174*	0	0	0	0	0	0	0	0	0	0	0	0
hsa-miR-483-3p	0.0001	0	0	0	0	0.0001	0	0	0	0	0	0
mcmv-miR-m01-4	0	0	0	0	0	0	0	0	0	0	0	0
hsa-miR-642-3p	0	0	0.0001	0	0	0	0	0	0	0	0	0
hsv1-miR-H2	0	0	0	0	0	0	0	0	0	0	0	0
hsa-miR-204	0.0093	0.0059	0.0008	0.0056	0.0001	0.0001	0.0007	0	0	0	0.0002	0.0002
hsa-miR-1912-3p	0	0	0	0	0	0	0	0	0	0	0	0
hsa-miR-193a-5p	0.0002	0.0004	0.0003	0.0004	0.0005	0.0003	0	0.0005	0.0004	0.0004	0.0002	0.0001
hsv2-miR-H6*	0	0	0	0	0	0	0	0	0	0	0	0
hsa-miR-515-2-3p	0	0	0	0	0	0	0	0	0	0	0	0
hsa-miR-96	0	0	0.0002	0.0001	0	0.0002	0.0001	0	0	0	0	0
rlcv-miR-rL1-12-5p	0	0	0	0	0	0	0	0	0	0	0	0
hsa-miR-2278	0	0	0	0	0	0	0	0	0	0	0	0
hsa-miR-1179	0	0	0	0	0	0	0	0	0	0	0	0
mghv-miR-M1-7-5p	0	0	0	0	0	0	0	0	0	0	0	0
hsa-miR-380-5p	0	0	0	0	0	0	0	0	0	0	0	0
hsa-miR-643*	0	0	0	0	0	0	0	0	0	0	0	0
hsa-miR-30c-1*	0	0	0.0001	0	0	0	0	0	0	0	0	0
hsa-miR-377	0	0	0.0001	0	0	0	0.0004	0	0	0	0	0.0001
hvt-miR-H4*	0	0	0	0	0	0	0	0	0	0	0	0
hvt-miR-H14*	0	0	0	0	0	0	0	0	0	0	0	0
hsa-miR-153-1	0.0056	0.0003	0.0031	0.0056	0.0003	0	0.0003	0.0005	0	0	0.0001	0.0024
hsa-miR-34c	0.0002	0.0001	0	0	0	0	0	0	0	0	0	0
hsa-miR-518d	0	0	0	0	0	0	0	0	0	0	0	0
hsa-miR-3138-3p	0	0	0	0	0.0001	0	0	0	0	0	0	0
hsa-miR-3605-3p	0	0	0	0	0	0	0	0	0	0	0	0
hsa-miR-218-1*	0.0001	0	0	0.0001	0	0	0	0	0	0	0	0
mdv2-miR-M17*	0	0	0	0	0	0	0	0	0	0	0	0
hsa-miR-1295*	0	0	0	0	0	0	0	0	0	0	0	0
hsv1-miR-H8	0	0	0	0	0	0	0	0	0	0	0	0
hsv2-miR-H21	0	0	0	0	0	0	0	0	0	0	0	0
kshv-miR-K12-8	0	0	0	0	0	0	0	0	0	0	0	0
hsa-miR-1269*	0	0	0	0	0	0	0	0	0	0	0	0
hsa-miR-202-5p	0	0	0	0	0	0	0	0	0	0	0	0
rlcv-miR-rL1-34-5p	0	0	0	0	0	0	0	0	0	0	0	0
mcmv-miR-m59-2	0	0	0	0	0	0	0	0	0	0	0	0
hvt-miR-H17*	0	0	0	0	0	0	0	0	0	0	0	0
hsa-miR-3124*	0	0	0	0	0	0	0	0	0	0	0	0
hsa-miR-92a-2*	0	0	0.0001	0	0	0	0	0	0	0	0	0
hsa-miR-506*	0	0	0	0	0	0	0	0	0	0	0	0
hsv1-miR-H15	0	0	0	0	0	0	0	0	0	0	0	0
rrv-miR-rR1-4*	0	0	0	0	0	0	0	0	0	0	0	0
hsa-miR-363*	0	0	0	0	0	0	0	0	0	0	0	0
kshv-miR-K12-11	0	0	0	0	0	0	0	0	0	0	0	0
hsa-miR-1323*	0	0	0	0	0	0	0	0	0	0	0	0
hsv2-miR-H24	0	0	0	0	0	0	0	0	0	0	0	0
hiv1-miR-TAR-5p	0	0	0	0	0	0	0	0	0	0	0	0
hsa-miR-518e-5p	0	0	0	0	0	0	0	0	0	0	0	0
hsa-miR-452	0	0	0	0	0	0	0	0	0	0	0	0
hsa-miR-579-5p	0	0	0	0	0	0	0	0	0	0	0	0
hsa-miR-1306-3p	0	0	0	0	0	0	0	0	0	0	0	0
hsa-miR-944*	0	0	0	0	0	0	0	0	0	0	0	0
hsa-miR-496	0	0	0	0	0	0	0	0	0	0	0	0
mcmv-miR-m108-1*	0	0	0	0	0	0	0	0	0	0	0	0
hsa-miR-653-5p	0	0	0	0	0	0	0	0	0	0	0	0
hsa-miR-375	0	0	0.0002	0.0001	0	0	0	0	0	0	0	0
hsa-miR-627-5p	0	0	0	0	0.0001	0	0	0	0	0	0	0
hsa-miR-561*	0	0	0	0	0	0	0	0	0	0	0	0
hsa-miR-320*-RNASEN	0	0	0	0	0	0	0	0	0	0	0	0
hsa-miR-99a	0.0019	0.0008	0.0001	0.0014	0.0001	0	0	0	0	0	0	0.0001
hsa-miR-3074-5p	0	0	0.0001	0.0001	0	0	0	0	0	0	0	0
hsa-miR-148a*	0	0	0	0	0	0	0.0001	0	0	0	0	0
hsa-miR-550-2-3p	0	0	0.0001	0	0	0	0	0	0	0	0	0
rrv-miR-rR1-5	0	0	0	0	0	0	0	0	0	0	0	0
hsa-miR-500a*	0.0003	0.0003	0.0002	0.0001	0.0003	0.0002	0.0001	0.0003	0.0002	0.0003	0.0004	0
mcmv-miR-m107-1-5p	0	0	0	0	0	0	0	0	0	0	0	0
hsa-miR-26a-1*	0	0	0	0	0	0	0	0	0	0	0	0
hsa-miR-449a*	0	0	0	0	0	0	0	0	0	0	0	0
hsa-miR-379*	0	0	0	0	0	0	0	0	0	0	0	0
hsa-miR-1286*	0	0	0	0	0	0	0	0	0	0	0	0
mdv1-miR-M7	0	0	0	0	0	0	0	0	0	0	0	0
hsa-miR-449a	0.0006	0.0001	0	0.0005	0.0001	0	0	0	0	0	0	0.0001
hsa-miR-1263-3p	0	0	0	0	0	0	0	0	0	0	0	0
hsa-miR-3619-5p	0	0	0	0	0	0	0	0	0	0	0	0
hsa-miR-511-2-5p	0	0	0	0	0	0	0	0	0	0	0	0
hsa-miR-183*	0	0	0	0	0	0	0	0	0	0	0	0
hsa-miR-508	0	0	0	0	0	0	0	0	0	0	0	0
hsa-miR-891a*	0	0	0	0	0	0	0	0	0	0	0	0
hsa-miR-3928*	0	0	0	0	0	0	0	0	0	0	0	0
hsa-miR-520h*	0	0	0	0	0	0	0	0	0	0	0	0
hsa-miR-208a*	0	0	0	0	0	0	0	0	0	0	0	0
hsa-miR-519a-2	0	0	0	0	0	0	0	0	0	0	0	0
hsa-miR-3617*	0	0	0	0	0	0	0	0	0	0	0	0
hsa-miR-3149	0	0	0	0.0001	0	0	0	0.0005	0	0	0	0
hsa-miR-3910	0	0	0	0	0	0	0	0	0	0	0	0
hsa-miR-3170*	0	0	0	0	0	0	0	0	0	0	0	0
hsv1-miR-H6-5p	0	0	0	0	0	0	0	0	0	0	0	0
hsa-miR-1908	0	0	0	0	0	0	0	0	0	0	0	0
hsa-miR-9-1	0.0333	0.0213	0.0046	0.0272	0.0009	0.0015	0.0021	0.0005	0.0007	0.0001	0.0005	0.0057
bhv1-miR-B9	0	0	0	0	0	0	0	0	0	0	0	0
hsv1-miR-H14-3p	0	0	0	0	0	0	0	0	0	0	0	0
hsa-miR-4326*	0	0	0	0	0	0	0	0	0	0	0	0
jcv-miR-J1-3p	0	0	0	0	0	0	0	0	0	0	0	0
hsa-miR-1303-5p	0	0	0	0	0	0	0	0	0	0	0	0
hsa-let-7c*	0	0	0	0	0	0	0	0	0	0	0	0
hsa-miR-302a-5p	0	0	0.0029	0.0007	0.0001	0	0.0007	0.001	0	0	0	0.0017
hsa-miR-518d*	0	0	0	0	0	0	0	0	0	0	0	0
hsa-miR-550-1-3p	0	0	0.0001	0	0	0	0	0	0	0	0	0
hsa-miR-509-2-5p	0	0	0	0	0	0	0	0	0	0	0	0
kshv-miR-K12-1*	0	0	0	0	0	0	0	0	0	0	0	0
mcmv-miR-m88-1*	0	0	0	0	0	0	0	0	0	0	0	0
mghv-miR-M1-14	0	0	0	0	0	0	0	0	0	0	0	0
mcmv-miR-M55-1	0	0	0	0	0	0	0	0	0	0	0	0
hsa-miR-3938	0	0	0	0	0	0	0	0	0	0	0	0
hsa-miR-3677-5p	0	0	0	0	0	0	0	0	0	0	0	0
hsa-miR-1289-3p	0	0	0	0	0	0	0	0	0	0	0	0
hsa-miR-133a-1	0	0	0	0	0	0	0	0	0	0	0	0
mghv-miR-M1-14*	0	0	0	0	0	0	0	0	0	0	0	0
hsa-miR-574-3p	0.0001	0	0	0	0	0	0	0	0	0	0	0
hsa-miR-134	0	0	0	0	0	0	0	0	0	0	0	0
hsa-miR-892a*	0	0	0	0	0	0	0	0	0	0	0	0
hsa-miR-3074-3p	0	0	0	0	0	0	0	0	0	0	0	0
hsa-miR-433*	0	0	0	0	0	0	0	0	0	0	0	0
hsa-miR-4326	0.0001	0.0002	0	0.0003	0.0003	0.0001	0.0007	0	0.0003	0.0001	0.0002	0.0001
hsa-miR-92b	0.0073	0.0022	0.006	0.0154	0.0005	0.0005	0.0037	0.001	0.0001	0.0002	0.0009	0.0035
hsa-miR-3612	0	0	0	0	0	0	0	0	0	0	0	0
hcmv-miR-UL112	0	0	0	0	0	0	0	0	0	0	0	0
hsa-miR-370	0	0	0	0	0	0	0.0001	0	0	0	0	0
hsa-miR-499	0.0001	0	0	0	0	0	0	0	0	0	0	0
hsa-miR-216b*	0	0	0	0	0	0	0.0001	0	0	0	0	0
mghv-miR-M1-2-3p	0	0	0	0	0	0	0	0	0	0	0	0
hsa-miR-937	0	0	0	0	0.0001	0	0	0	0	0	0	0
mdv2-miR-M24	0	0	0	0	0	0	0	0	0	0	0	0
hsa-miR-3682-3p	0	0	0	0	0	0	0	0	0	0	0	0
hsa-miR-3144	0	0	0	0	0	0	0	0	0	0	0	0
mdv1-miR-M11-3p	0	0	0	0	0	0	0	0	0	0	0	0
hsa-miR-1287	0	0	0	0	0	0	0	0	0	0	0	0
hsa-miR-875-3p	0	0	0	0	0	0	0	0	0	0	0	0
hsa-miR-136-3p	0	0	0	0	0	0	0	0	0	0	0	0
hsa-miR-181c*	0.0001	0.0001	0	0	0	0	0	0	0	0	0	0
hsa-miR-539*	0	0	0	0	0	0	0	0	0	0	0	0
hsa-miR-651	0	0	0.0001	0	0	0	0	0	0	0	0	0
hsa-miR-1252	0	0	0	0	0	0	0	0	0	0	0	0
hsa-miR-580	0	0	0	0	0	0	0	0	0	0	0	0
hsv1-miR-H6-3p	0	0	0	0	0	0	0	0	0	0	0	0
hsa-miR-148a	0.0012	0.0001	0.0007	0.0003	0.0001	0.0001	0.0002	0	0	0	0	0.0004
hvt-miR-H16-3p	0	0	0	0	0	0	0	0	0	0	0	0
hsa-miR-379	0	0	0	0.0001	0	0	0	0	0	0	0	0
hsa-miR-129-1-3p	0	0	0	0	0	0	0	0	0	0	0	0
hsa-miR-876-5p	0.0002	0.0002	0	0.0003	0	0	0	0	0	0	0.0002	0
hcmv-miR-UL36	0	0	0	0	0	0	0	0	0	0	0	0
hsa-miR-3145-5p	0	0	0	0	0	0	0	0	0	0	0	0
hsa-miR-892b*	0	0	0	0	0	0	0	0	0	0	0	0
hsa-miR-3173	0	0	0	0	0.0001	0	0	0	0.0001	0	0	0
hsa-miR-3910*	0	0	0	0	0	0	0	0	0	0	0	0
hsa-miR-338-5p	0	0	0	0	0	0	0	0	0	0	0	0
mghv-mir-M1-5*	0	0	0	0	0	0	0	0	0	0	0	0
hsa-miR-1255a-3p	0	0	0	0	0	0	0	0	0	0	0	0
hsa-miR-543	0	0	0	0	0	0	0	0	0	0	0	0
hsa-miR-133a-1*	0	0	0	0	0	0	0	0	0	0	0	0
hsa-miR-1910*	0	0	0	0	0	0	0	0	0	0	0	0
kshv-miR-K12-12*	0	0	0	0	0	0	0	0	0	0	0	0
hsa-miR-3919-3p	0	0	0	0	0	0	0	0	0	0	0	0
kshv-miR-K12-6-5p	0	0	0	0	0	0	0	0	0	0	0	0
hsa-miR-208a	0	0	0.0003	0.0001	0	0	0	0.0005	0	0	0.0002	0
mghv-miR-M1-10	0	0	0	0	0	0	0	0	0	0	0	0
hsa-miR-346*	0	0	0.0001	0	0	0	0	0	0	0	0	0
hsa-miR-937*	0	0	0	0	0	0	0	0	0	0	0	0
hsa-miR-137*	0	0	0	0	0	0	0	0	0	0	0	0
hsa-miR-196a-2*	0	0	0	0	0	0	0	0	0	0	0	0
hsa-miR-618	0	0	0	0	0	0	0.0001	0	0	0	0	0
hsa-miR-518a-1-5p	0	0	0	0	0	0	0	0	0	0	0	0
hsa-miR-2114*	0	0	0	0	0	0	0	0	0	0	0	0
hsa-miR-134*	0	0	0	0	0	0	0	0	0	0	0	0
mdv2-miR-M21*	0	0	0	0	0	0	0	0	0	0	0	0
hsa-miR-627-3p	0	0	0	0	0	0	0	0	0	0	0	0
hsa-miR-218-2*	0	0	0	0	0	0	0	0	0	0	0	0
hsa-miR-3177	0	0	0	0	0	0	0	0	0	0	0	0
hsa-miR-494*	0	0	0	0	0	0	0	0	0	0	0	0
hsa-miR-1287*	0	0	0	0	0	0	0	0	0	0	0	0.0001
hsa-miR-410	0	0	0	0	0	0	0	0	0	0	0	0
hsa-miR-514a-3*	0	0	0	0	0	0	0	0	0	0	0	0
hsa-miR-641	0	0	0.0001	0	0	0	0	0	0	0	0	0
hsv2-miR-H3	0	0	0	0	0	0	0	0	0	0	0	0
mghv-miR-M1-8	0	0	0	0	0	0	0	0	0	0	0	0
mdv1-miR-M3	0	0	0	0	0	0	0	0	0	0	0	0
hsa-miR-92b*	0	0.0001	0.0002	0.0001	0	0	0	0	0	0	0	0.0001
hsa-miR-891b*	0	0	0	0	0	0	0	0	0	0	0	0
hsa-miR-381*	0	0	0	0	0	0	0	0	0	0	0	0
hsa-miR-184*	0	0	0	0	0	0	0	0	0	0	0	0
hsv1-miR-H7*	0	0	0	0	0	0	0	0	0	0	0	0
rlcv-miR-rL1-3	0	0	0	0	0	0	0	0	0	0	0	0
hsa-miR-511-2-3p	0	0	0	0	0	0	0	0	0	0	0	0
hsa-miR-525-5p	0	0	0	0	0	0	0	0	0	0	0	0
hsa-miR-494	0	0	0.0001	0	0	0	0	0	0	0	0	0
hsa-miR-1-1*	0	0	0	0	0	0	0	0	0	0	0	0
hsa-miR-605-3p	0	0	0	0	0	0	0	0	0	0	0	0
hsa-miR-30a*	0.0002	0	0	0.0002	0.0001	0	0	0	0	0	0	0
hsa-miR-491*	0	0	0.0001	0.0001	0	0	0	0	0	0	0	0
hsa-miR-3200*	0	0	0	0	0	0	0	0	0	0	0	0
mdv1-miR-M9-3p	0	0	0	0	0	0	0	0	0	0	0	0
mghv-mir-M1-2-5p	0	0	0	0	0	0	0	0	0	0	0	0
hbv-miR-B20	0	0	0	0	0	0	0	0	0	0	0	0
rrv-miR-rR1-3	0	0	0	0	0	0	0	0	0	0	0	0
hsa-miR-3124	0	0	0	0	0	0	0	0	0	0	0	0
hsa-miR-3065-5p	0.0001	0	0	0.0002	0	0	0	0	0	0	0	0
hvt-miR-H11	0	0	0	0	0	0	0	0	0	0	0	0
hsa-miR-373	0	0	0.0004	0	0	0	0.0001	0	0	0	0	0.0007
hsa-miR-1305*	0	0	0	0	0	0	0	0	0	0	0	0
hsa-miR-518b*	0	0	0	0	0	0	0	0	0	0	0	0
hvt-miR-H18-3p	0	0	0	0	0	0	0	0	0	0	0	0
hsa-miR-512-1-5p	0	0	0	0	0	0	0	0	0	0	0	0
hsa-miR-521-2*	0	0	0	0	0	0	0	0	0	0	0	0
mdv1-miR-M4*	0	0	0	0	0	0	0	0	0	0	0	0
hsa-miR-204*	0.0001	0	0	0	0	0	0	0	0	0	0	0
hsa-miR-874	0.0006	0.0002	0.0011	0.0007	0.0005	0.0002	0.0002	0.0005	0.0001	0.0001	0.0002	0.0004
mdv1-miR-M5	0	0	0	0	0	0	0	0	0	0	0	0
hsa-miR-3175*	0	0	0	0	0	0	0	0	0	0	0	0
hsa-miR-665*	0	0	0	0	0	0	0	0	0	0	0	0
hsa-miR-3622-3p	0	0	0	0	0	0	0	0	0	0	0	0
hsa-miR-373*	0	0	0	0	0	0	0	0	0	0	0	0
hsa-miR-124-1	0.0059	0.0016	0.0018	0.0072	0.0002	0.0002	0.0007	0.0002	0.0001	0	0.0002	0.0012
hsa-miR-199a-2-5p	0.0002	0.0001	0	0	0.0001	0	0	0	0	0	0	0
hsa-miR-509-3-3p	0	0	0	0	0	0	0	0	0	0	0	0
rlcv-miR-rL1-4-3p	0	0	0	0	0	0	0	0	0	0	0	0
hsa-miR-520b-3p	0	0	0	0	0	0	0	0	0	0	0	0.0001
hsa-miR-99a*	0	0	0	0	0	0	0	0	0	0	0	0
hsa-miR-1914-3p	0	0	0	0	0	0	0	0	0	0	0	0
hsv2-miR-H22	0	0	0	0	0	0	0.0001	0	0	0	0	0
hsa-miR-518b	0	0	0	0	0	0	0	0	0	0	0	0
hsa-miR-3126-5p	0	0	0	0	0	0	0	0	0	0	0	0
iltv-miR-I5*	0	0	0	0	0	0	0	0	0	0	0	0
hsa-miR-215*	0	0	0	0	0	0	0	0	0	0	0	0
hsa-miR-1269	0	0	0	0	0	0	0	0	0	0	0	0
hsa-miR-517a-2*	0	0	0	0	0	0	0	0	0	0	0	0
hsa-miR-302d	0.0003	0.0001	0.0101	0.0016	0	0.0001	0.001	0	0	0.0002	0	0.0065
hsv1-miR-H13	0	0	0	0	0	0	0	0	0	0	0	0
kshv-miR-K12-4-3p	0	0	0	0	0	0	0	0	0	0	0	0
rlcv-miR-rL1-22	0	0	0	0	0	0	0	0	0	0	0	0
hsa-miR-514a-2*	0	0	0	0	0	0	0	0	0	0	0	0
hsa-miR-194-1*	0	0	0	0	0	0	0	0	0	0	0	0
hsa-miR-550-2-5p	0	0	0	0	0	0	0	0	0	0	0	0
hsa-miR-496*	0	0	0	0	0	0	0	0	0	0	0	0
hsa-miR-526a-2-3p	0	0	0	0	0	0	0	0	0	0	0	0
hsa-miR-1468*	0	0	0	0	0	0	0	0	0	0	0	0
rlcv-miR-rL1-26	0	0	0	0	0	0	0	0	0	0	0	0
hsa-miR-519e-5p	0	0	0	0	0	0	0	0	0	0	0	0
hsa-miR-181b-2*	0	0	0	0	0	0	0	0	0	0	0	0
rlcv-miR-rL1-12-3p	0	0	0	0	0	0	0	0	0	0	0	0
hsa-miR-96*	0	0	0	0	0	0	0	0	0	0	0	0
hsa-miR-2355-3p	0	0	0	0	0	0	0	0	0	0	0	0
hsa-miR-599	0	0	0	0	0	0	0	0	0	0	0	0
hsa-miR-3200	0.0002	0	0.0001	0.0001	0.0001	0	0	0	0	0	0	0.0001
mghv-miR-M1-1	0	0	0	0	0	0	0	0	0	0	0	0
hsa-miR-370*	0	0	0	0	0	0	0	0	0	0	0	0
hsa-miR-214-5p	0	0	0	0	0	0	0	0	0	0	0	0
hsa-miR-589	0	0	0	0	0.0001	0	0.0001	0	0.0001	0	0.0004	0
mdv1-miR-M7*	0	0	0	0	0	0	0	0	0	0	0	0
hsa-miR-196a-1	0	0	0	0	0	0	0	0	0	0	0	0
mcv-miR-M1-5p	0	0	0	0	0	0	0	0	0	0	0	0
mdv2-miR-M15*	0	0	0	0	0	0	0	0	0	0	0	0
hsa-miR-1197*	0	0	0	0	0	0	0	0	0	0	0	0
hsa-miR-589*	0	0	0	0	0.0001	0	0.0002	0	0	0	0	0.0003
hsv1-miR-H14-5p	0	0	0	0	0	0	0	0	0	0	0	0
hsa-miR-190b	0	0	0	0	0	0	0	0	0	0	0	0
hsa-miR-323b	0	0	0	0	0	0	0	0	0	0	0	0
kshv-miR-K12-7	0	0	0	0	0	0	0	0	0	0	0	0
hsv2-miR-H11	0	0	0	0	0	0	0	0	0	0	0	0
hsa-miR-516b-1	0	0	0	0	0	0	0	0	0	0	0	0
hsa-miR-129-1-5p	0	0	0	0	0	0	0	0	0	0	0	0
hsa-miR-3912	0	0	0	0	0	0	0	0	0	0	0	0
hsa-miR-549-5p	0	0	0	0	0	0	0	0	0	0	0	0
hsa-miR-550-1-5p	0	0	0	0	0	0	0	0	0	0	0	0
hsa-miR-643	0	0	0	0	0	0	0	0	0	0	0	0
bhv1-miR-B3	0	0	0	0	0	0	0	0	0	0	0	0
hsa-miR-889*	0	0	0.0001	0	0	0	0	0	0	0	0	0
hsa-miR-411*	0	0	0	0	0	0	0	0	0	0	0	0
hsa-miR-651*	0	0	0	0	0	0	0	0	0	0	0	0
hsa-miR-520f	0	0	0.0001	0	0	0	0	0	0	0	0	0
hsa-miR-1283-1-5p	0	0	0	0	0	0	0	0	0	0	0	0
hsa-miR-26a-2*	0	0	0	0	0	0	0	0	0	0	0	0
hsa-miR-486*	0	0	0	0	0	0	0	0	0	0	0	0
hsa-miR-582	0	0	0.0001	0	0	0	0	0	0	0	0	0
hsa-miR-760*	0	0	0	0	0	0	0	0	0	0	0	0
hsa-miR-3143-5p	0	0	0	0	0	0	0	0	0	0	0	0
hsa-miR-769*	0.0002	0.0002	0.0003	0	0.0002	0.0002	0.0004	0	0.0003	0.0002	0.0005	0.0002
hsa-miR-9-2*	0.003	0.0016	0.0003	0.0022	0.0001	0.0002	0.0001	0	0.0001	0	0.0001	0.0004
hsa-miR-628	0	0	0	0	0.0001	0	0	0	0	0	0	0
hsa-miR-1255b*	0	0	0	0	0	0	0	0	0	0	0	0
hsa-miR-200c*	0	0	0	0	0	0	0	0	0	0	0	0
hsa-miR-9-3*	0.0026	0.0014	0.0003	0.0022	0.0001	0.0002	0.0001	0	0.0001	0	0.0001	0.0003
hsa-miR-519c	0	0	0	0	0	0	0	0	0	0	0	0
hsa-miR-138-2	0	0	0.0001	0.0002	0	0	0	0	0	0	0.0001	0
hsa-miR-3155-3p	0	0	0	0	0	0	0	0	0	0	0	0
hsa-miR-770-5p	0	0	0	0	0	0	0	0	0	0	0	0
hsa-miR-885*	0	0	0	0	0	0	0	0	0	0	0	0
hsa-miR-185*	0	0.0001	0	0	0.0001	0.0001	0	0	0	0.0001	0	0
hsa-miR-138-1	0.0002	0.0001	0.0003	0.0003	0	0	0	0	0.0001	0	0.0001	0.0001
hsa-miR-1323	0	0	0	0	0	0	0	0	0	0	0	0.0002
hsa-miR-2115	0	0	0	0	0	0	0	0	0	0	0	0
hsa-miR-3176*	0	0	0	0.0001	0.0002	0	0	0	0	0	0	0
hsa-miR-342*	0.0004	0.0005	0.0009	0.0001	0.0006	0.0007	0.0013	0.001	0.0003	0.0004	0.0014	0.001
hsa-miR-154-5p	0	0	0	0	0	0	0	0	0	0	0	0
hsa-miR-1912-5p	0	0	0	0	0	0	0	0	0	0	0	0
hsv1-miR-H8*	0	0	0	0	0	0	0	0	0	0	0	0
hsa-miR-675*	0	0	0	0	0	0	0	0	0	0	0	0
hsa-miR-124-3	0.0058	0.0016	0.0019	0.0072	0.0002	0.0002	0.0007	0.0002	0.0001	0	0.0002	0.0012
mdv2-miR-M25-5p	0	0	0	0	0	0	0	0	0	0	0	0
hsa-miR-127-3p	0	0	0.0002	0.0004	0	0	0.0002	0	0	0	0	0
mdv2-miR-M27-5p	0	0	0	0	0	0	0	0	0	0	0	0
hsa-miR-122*	0	0	0	0	0	0	0	0	0	0	0	0
hsa-miR-126	0.0001	0	0.0003	0.0003	0	0	0	0	0	0	0	0
hsa-miR-429	0	0	0	0	0	0	0	0	0	0	0	0.0002
hsv2-miR-H23	0	0	0	0	0	0	0	0	0	0	0	0
hsa-miR-3614-5p	0	0	0	0	0	0	0	0	0	0	0	0
hsa-miR-196a-1*	0	0	0	0	0	0	0	0	0	0	0	0
hsa-miR-488	0.0005	0.0003	0.0005	0.0001	0	0	0	0	0	0	0	0.0001
hsa-miR-770-3p	0	0	0	0	0	0	0	0	0	0	0	0
hsa-miR-500b	0.0003	0.0003	0.0002	0.0001	0.0003	0.0002	0.0001	0.0003	0.0002	0.0003	0.0004	0
hsa-miR-3193*	0	0	0	0	0	0	0	0	0	0	0	0
hsa-miR-3157-3p	0	0	0	0	0	0	0	0	0	0	0	0
hsa-miR-325	0	0	0	0	0	0	0	0	0	0	0	0
hsa-miR-942*	0	0	0	0	0	0	0	0	0	0	0	0
hsa-miR-517a-1	0	0	0	0	0	0	0	0	0	0	0	0
hsa-miR-3158	0	0	0	0	0	0	0	0	0	0	0	0
hsa-miR-432	0	0	0.0001	0	0	0	0	0	0	0	0	0
hsa-miR-3157-5p	0	0	0	0	0.0001	0	0	0	0.0001	0	0	0
rlcv-miR-rL1-31-5p	0	0	0	0	0	0	0	0	0	0	0	0
hsa-miR-154-3p	0	0	0	0	0	0	0	0	0	0	0	0
hsv1-miR-H3	0	0	0	0	0	0	0	0	0	0	0	0
hsa-miR-302a-3p	0	0.0001	0.0155	0.003	0	0.0001	0.0011	0.0005	0	0.0002	0	0.0098
hsa-miR-597*	0	0	0	0	0	0	0	0	0	0	0	0
hsa-miR-34b*	0	0	0	0	0	0	0	0	0	0	0	0
hsa-miR-148b*	0	0	0	0.0001	0	0	0	0	0	0	0	0
ebv-miR-BHRF1-2	0	0	0	0	0	0	0	0	0	0	0	0
hsa-miR-885	0.0002	0.0001	0	0	0	0	0	0	0	0	0	0.0001
hsa-miR-3129-5p	0	0	0	0	0	0	0	0	0	0	0	0
rlcv-miR-rL1-28	0	0	0	0	0	0	0	0	0	0	0	0
hsa-miR-18b*	0	0	0.0001	0.0001	0	0	0.0002	0	0	0	0	0.0001
hsa-miR-195	0.0001	0	0	0	0	0	0	0	0	0	0	0.0003
hsa-miR-487b	0	0	0	0.0002	0	0	0	0	0	0	0	0
hsa-miR-1910	0	0	0	0	0	0	0	0	0	0	0	0
hsa-miR-610	0	0	0	0	0	0	0	0	0	0	0	0
hsa-miR-519d	0	0	0.0001	0	0	0	0	0	0	0	0	0.0001
hsa-miR-144*	0	0	0	0	0	0	0	0	0	0	0	0
hsa-miR-31-5p	0.0001	0	0.0001	0.0001	0	0	0	0	0.0001	0	0.0002	0.0001
hsa-miR-452*	0	0	0	0	0	0	0	0	0	0	0	0
hsa-miR-181d	0.0009	0.0005	0.0001	0.0005	0.0001	0.0002	0.0001	0	0.0002	0.0002	0	0
hsa-miR-504	0	0.0001	0	0.0001	0	0	0	0	0	0	0.0002	0.0001
hsa-miR-1283-2-5p	0	0	0	0	0	0	0	0	0	0	0	0
hsa-miR-541-3p	0	0	0	0	0	0	0	0	0	0	0	0
hsv1-miR-H5-3p	0	0	0	0	0	0	0	0	0	0	0	0
hsa-miR-105-2	0.0001	0	0	0	0	0	0	0	0	0	0	0.0001
hsa-miR-101-1*	0	0	0	0	0	0	0	0	0	0	0	0
hsa-miR-3130-5p	0	0	0	0	0.0001	0	0	0	0	0	0	0
hvt-miR-H15	0	0	0	0	0	0	0	0	0	0	0	0
hsa-miR-1255a-5p	0	0	0	0	0.0001	0	0	0	0	0	0	0
hsa-miR-200a	0	0	0.0001	0.0002	0	0	0.0001	0	0	0	0	0.0003
hsa-miR-10b*	0	0	0	0	0	0	0	0	0	0	0	0
hvt-miR-H5	0	0	0	0	0	0	0	0	0	0	0	0
hsa-miR-29b-2*	0	0.0001	0.0001	0	0.0001	0.0001	0.0004	0	0	0	0.0002	0.0001
hsa-miR-668*	0	0	0	0	0	0	0	0	0	0	0	0
hiv1-miR-N367	0	0	0	0	0	0	0	0	0	0	0	0
mdv2-miR-M26	0	0	0	0	0	0	0	0	0	0	0	0
hsa-miR-513b*	0	0	0	0	0	0	0	0	0	0	0	0
rlcv-miR-rL1-31-3p	0	0	0	0	0	0	0	0	0	0	0	0
hsa-miR-371	0	0	0.0003	0	0	0	0.0001	0	0	0	0	0.0001
kshv-miR-K12-5	0	0	0	0	0	0	0	0	0	0	0	0
hsa-miR-323b*	0	0	0	0	0	0	0	0	0	0	0	0
hsa-miR-152	0	0.0001	0.0001	0	0	0	0	0	0	0	0.0001	0.0001
hsa-miR-660*	0.0001	0	0	0	0.0001	0	0	0	0.0001	0	0	0
hsa-miR-23a*	0.0002	0	0	0	0	0	0	0	0	0	0	0.0002
bhv1-miR-B2	0	0	0	0	0	0	0	0	0	0	0	0
hsa-miR-539	0	0	0.0001	0	0	0	0	0	0	0	0	0
hsa-miR-3151*	0	0	0	0	0	0	0	0	0	0	0	0
hsa-miR-1270-2*	0	0	0	0	0	0	0	0	0	0	0	0
hcmv-miR-US33-5p	0	0	0	0	0	0	0	0	0	0	0	0
hvt-miR-H2	0	0	0	0	0	0	0	0	0	0	0	0
hsa-miR-384-5p	0	0	0	0	0	0	0	0	0	0	0	0
hsa-miR-526a-2-5p	0	0	0	0	0	0	0	0	0	0	0	0
hsa-miR-580*	0	0	0	0	0	0	0	0	0	0	0	0
hsa-miR-628*	0.0001	0	0.0001	0	0.0001	0	0	0	0	0	0	0
hsa-miR-133b	0	0	0	0	0	0	0	0	0	0	0	0
hsa-miR-610*	0	0	0	0	0	0	0	0	0	0	0	0
mdv2-miR-M18-5p	0	0	0	0	0	0	0	0	0	0	0	0
hsa-miR-149*	0	0	0	0	0.0001	0	0	0.0005	0	0	0	0.0001
kshv-miR-K12-4-5p	0	0	0	0	0	0	0	0	0	0	0	0
hsa-miR-1914-5p	0	0	0	0	0	0	0	0	0	0	0	0
hsa-miR-328	0.0001	0.0002	0.0004	0.0002	0.0002	0.0002	0.0005	0.0021	0.0001	0.0002	0.0005	0.0014
rlcv-miR-rL1-2	0	0	0	0	0	0	0	0	0	0	0	0
hbv-miR-B4	0	0	0	0	0	0	0	0	0	0	0	0
hsa-miR-223	0	0	0	0	0	0	0	0	0	0	0.0002	0
hsa-miR-141	0	0	0.0003	0	0	0	0.0003	0	0	0	0	0
mghv-mir-M1-4*	0	0	0	0	0	0	0	0	0	0	0	0
hsa-miR-889	0	0	0	0	0	0	0	0	0	0	0	0
mdv2-miR-M29-3p	0	0	0	0	0	0	0	0	0	0	0	0
hsa-miR-518c	0	0	0.0001	0	0	0	0	0	0	0	0	0
hsa-miR-449b*	0	0	0	0.0001	0	0	0	0	0	0	0	0
kshv-miR-K12-10b	0	0	0	0	0	0	0	0	0	0	0	0
hsv2-miR-H4-3p	0	0	0	0	0	0	0	0	0	0	0	0
hsa-miR-125b-1	0.0031	0.0007	0	0.0037	0.0001	0.0002	0.0002	0	0.0001	0	0	0.0002
hsa-miR-381	0	0	0.0002	0	0.0001	0	0.0001	0	0	0	0	0.0001
hsa-miR-3175	0	0	0	0	0	0	0	0	0	0	0	0
hsa-miR-597	0	0	0.0001	0	0	0	0	0	0	0	0	0
hsa-miR-708*	0.0003	0.0002	0.0001	0.0003	0	0	0	0	0	0	0	0
hsa-miR-3688*	0	0	0	0	0	0	0	0	0	0	0	0
hsa-miR-744*	0.0001	0	0	0.0002	0	0	0	0	0	0	0	0.0001
hsa-miR-3194-3p	0	0	0	0	0	0	0.0001	0	0	0	0	0.0001
hsa-miR-3151	0	0	0	0	0	0	0	0	0	0	0	0
hsa-miR-767*	0	0	0	0	0	0	0	0	0	0	0	0
hsa-miR-384-3p	0	0	0	0	0	0	0	0	0	0	0	0
mdv1-miR-M3*	0	0	0	0	0	0	0	0	0	0	0	0
hsa-miR-181a-2*	0.0003	0	0.0001	0.0001	0	0	0	0	0	0	0	0
kshv-miR-K12-2	0	0	0	0	0	0	0	0	0	0	0	0
hsa-let-7e*	0.0001	0	0	0	0	0	0	0	0	0	0	0
hsa-miR-3117	0	0	0	0	0	0	0	0	0	0	0	0
hsa-miR-513a-1-3p	0	0	0	0	0	0	0	0	0	0	0	0
hsa-miR-501-5p	0.0005	0.0005	0.0004	0.0001	0.0006	0.0003	0.0005	0.0016	0.0003	0.0004	0.0005	0
hsa-miR-199b-5p	0.0003	0.0001	0	0	0.0001	0	0.0002	0	0	0	0	0
hsa-miR-493	0	0	0	0	0	0	0	0	0	0	0	0
hsa-miR-518e-3p	0	0	0	0	0	0	0	0	0	0	0	0
hsv2-miR-H7-3p	0	0	0	0	0	0	0	0	0	0	0	0
kshv-miR-K12-3*	0	0	0	0	0	0	0	0	0	0	0	0
hsa-miR-224	0	0	0	0.0003	0	0	0	0	0	0	0	0
mghv-miR-M1-12*	0	0	0	0	0	0	0	0	0	0	0	0
hsa-miR-1-2	0	0	0	0	0	0	0	0	0	0	0	0
hsa-miR-508*	0	0	0	0	0	0	0	0	0	0	0	0
hcmv-miR-US5-2	0	0	0	0	0	0	0	0	0	0	0	0
hsa-miR-758*	0	0	0	0	0	0	0	0	0	0	0	0
hsa-miR-20b	0.0022	0.0009	0.0138	0.0068	0.0001	0.0002	0.0025	0.0021	0.0001	0	0.0002	0.004
hsa-miR-556-5p	0	0	0	0.0001	0	0	0	0	0	0	0	0
hsa-miR-331*	0.0001	0.0001	0.0002	0.0003	0	0	0	0	0	0	0	0
hsa-miR-100*	0	0	0	0	0	0	0	0	0	0	0	0
hsa-miR-147*	0	0	0	0	0	0	0	0	0	0	0	0
hsa-miR-2276-5p	0	0	0	0	0	0	0	0	0	0	0	0
hsa-miR-133b*	0	0	0	0	0	0	0	0	0	0	0	0
hsa-miR-429*	0	0	0	0	0	0	0	0	0	0	0	0
hsa-miR-138-2*	0	0	0	0	0	0	0	0	0	0	0	0
hsa-miR-2116-5p	0	0	0	0	0	0	0	0	0	0	0	0
hsa-miR-599*	0	0	0	0	0	0	0	0	0	0	0	0
hsa-miR-208b	0	0	0	0	0	0	0	0	0	0	0	0
mcmv-miR-m01-2	0	0	0	0	0	0	0	0	0	0	0	0
hsa-miR-1250*	0	0	0	0	0	0	0	0	0	0	0	0
hsa-miR-890-3p	0	0	0	0	0	0	0	0	0	0	0	0
hsa-miR-486	0.0001	0	0	0	0	0	0	0	0	0	0	0
hsa-miR-30b*	0	0	0	0	0	0	0	0	0	0	0	0
hsa-miR-642-5p	0.0002	0.0001	0.0004	0	0.0002	0.0001	0.0002	0	0.0003	0.0001	0	0.001
hsa-miR-181d*	0	0	0	0	0	0	0	0	0	0	0	0
hsa-miR-191*	0	0	0	0	0	0	0	0	0	0	0	0
hsa-miR-483-5p	0	0	0	0	0	0	0	0	0	0	0	0
iltv-miR-I6	0	0	0	0	0	0	0	0	0	0	0	0
hsv2-miR-H13	0	0	0	0	0	0	0	0	0	0	0	0
hsa-miR-3177*	0	0	0	0	0	0	0	0	0	0	0	0
hsv1-miR-H18	0	0	0	0	0	0	0	0	0	0	0	0
mghv-miR-M1-3	0	0	0	0	0	0	0	0	0	0	0	0
hsa-miR-2115*	0	0	0	0	0	0	0	0	0	0	0	0
hsa-miR-520h	0	0	0	0	0	0	0	0	0	0	0	0
hsa-miR-758	0	0	0	0.0001	0	0	0	0	0	0	0	0
mcmv-miR-M23-2	0	0	0	0	0	0	0	0	0	0	0	0
hsa-miR-10b	0	0	0	0.0001	0	0	0	0	0	0	0	0
hsa-let-7c	0.0005	0.0001	0.0001	0.0004	0	0	0	0	0	0	0	0
hsa-miR-521-1	0	0	0	0	0	0	0	0	0	0	0	0
hsa-miR-194-2*	0	0	0	0	0	0	0	0	0	0	0	0
hsa-miR-502*	0	0	0	0	0.0001	0	0	0	0.0001	0	0	0
hsa-miR-3136*	0	0	0	0	0	0	0	0	0	0	0	0
hsa-miR-656	0	0	0	0	0	0	0	0	0	0	0	0
hsa-miR-3183*	0	0	0	0	0	0	0	0	0	0	0	0
hsa-miR-206*	0	0	0	0	0	0	0	0	0	0	0	0
hsa-miR-3198*	0	0	0	0	0	0	0	0	0	0	0	0
hsa-miR-325*	0	0	0	0	0	0	0	0	0	0	0	0
hsa-miR-99b*	0.0004	0.0002	0.0001	0.0004	0	0	0	0	0	0	0	0
hsv1-miR-H11	0	0	0	0	0	0	0	0	0	0	0	0
hsa-miR-675	0	0	0	0	0	0	0	0	0	0	0	0
hsa-miR-506	0	0	0.0001	0.0002	0	0	0	0	0	0	0	0.0004
hsa-miR-514a-1	0	0	0	0	0	0	0	0	0	0	0	0
mcv-miR-M1-3p	0	0	0	0	0	0	0	0	0	0	0	0
hsa-miR-584*	0	0	0	0	0	0	0	0	0	0	0	0
hsa-miR-515-1-3p	0	0	0	0	0	0	0	0	0	0	0	0
hsa-miR-187*	0	0	0	0	0	0	0	0	0	0	0	0
hsa-miR-203*	0	0	0	0	0	0	0	0	0	0	0	0
hsa-miR-487a-5p	0	0	0	0	0	0	0	0	0	0	0	0
hsa-miR-301b*	0	0	0.0001	0	0	0	0	0	0	0	0.0002	0
hsa-miR-1251	0.0011	0.0004	0.0002	0.0005	0.0001	0	0	0	0	0	0	0.0001
hsa-miR-670	0.0003	0.0002	0.0002	0.0004	0.0001	0	0.0001	0	0	0	0	0.0003
hsa-miR-1284-3p	0	0	0	0	0	0	0	0	0	0	0	0
hsa-miR-485-5p	0	0	0	0	0	0	0	0	0	0	0	0
hsa-miR-3193	0	0	0	0	0	0	0	0	0	0	0	0
hcmv-miR-UL70-3p	0	0	0	0	0	0	0	0	0	0	0	0
hsa-miR-1283-2-3p	0	0	0	0	0	0	0	0	0	0	0	0
hsa-miR-519c*	0	0	0	0	0	0	0	0	0	0	0	0
hsa-miR-888*	0	0	0	0	0	0	0	0	0	0	0	0
hsa-miR-1537*	0	0	0	0	0	0	0	0	0	0	0	0
hsa-miR-585*	0	0	0	0	0	0	0	0	0	0	0	0
hsa-miR-329-2*	0	0	0	0	0	0	0	0	0	0	0	0
hsa-miR-892a	0	0	0	0	0	0	0	0	0	0	0	0
hsa-miR-1304-3p	0	0.0001	0	0	0.0001	0.0001	0	0	0.0001	0.0001	0	0
hsa-miR-206	0	0	0	0	0	0	0	0	0	0	0	0
hsa-miR-125b-1*	0	0	0	0	0	0	0	0	0	0	0	0
hsa-miR-136-5p	0	0	0.0001	0	0	0	0	0	0	0	0	0.0001
hsa-miR-216a*	0	0	0	0.0002	0	0	0	0	0	0	0	0
hsa-miR-511-1-3p	0	0	0	0	0	0	0	0	0	0	0	0
mghv-miR-M1-7-3p	0	0	0	0	0	0	0	0	0	0	0	0
hsa-miR-190a*	0	0	0	0	0	0	0	0	0	0	0	0
hsa-miR-3183	0	0	0	0	0	0	0	0	0	0	0	0
hsa-miR-485-3p	0	0	0	0	0	0	0	0	0	0	0	0
hsa-miR-3942-3p	0	0	0	0	0	0	0	0	0	0	0	0
rlcv-miR-rL1-32-3p	0	0	0	0	0	0	0	0	0	0	0	0
hsa-miR-516b-2*	0	0	0	0	0	0	0	0	0	0	0	0
hsa-miR-556-3p	0	0	0	0	0	0	0	0	0	0	0	0
hsa-miR-125a	0.005	0.0029	0.001	0.006	0.0004	0.0003	0.0006	0	0.0001	0	0.0005	0.0005
hsv2-miR-H5	0	0	0	0	0	0	0	0	0	0	0	0
hsa-miR-582*	0	0	0	0	0	0	0	0	0	0	0	0
hsa-miR-183	0	0	0.0001	0.0001	0.0001	0.0001	0	0	0	0	0	0
hsa-miR-518a-2-5p	0	0	0	0	0	0	0	0	0	0	0	0
hsa-miR-876-3p	0.0001	0	0	0	0	0	0	0	0	0	0	0
hsa-miR-455-3p	0.0003	0.0001	0.0003	0.0005	0	0	0.0002	0	0	0	0	0.0001
hsa-miR-526a-1-5p	0	0	0	0	0	0	0	0	0	0	0	0
hsa-miR-126*	0.0002	0	0	0	0	0	0	0.0005	0	0	0	0
hsa-miR-337	0	0	0	0	0	0	0	0	0	0	0	0.0001
hsa-miR-363	0.0039	0.0008	0.0073	0.004	0.0002	0.0001	0.0022	0.001	0	0	0	0.0025
rlcv-miR-rL1-14-3p	0	0	0	0	0	0	0	0	0	0	0	0
hsa-miR-338-3p	0.0006	0.0003	0.0004	0.0005	0	0	0	0	0	0	0	0.0001
hsa-miR-3934	0	0.0001	0.0001	0	0	0	0	0	0.0001	0	0	0
bhv1-miR-B7	0	0	0	0	0	0	0	0	0	0	0	0
hsa-miR-524*	0	0	0	0	0	0	0	0	0	0	0	0
hsa-miR-323a*	0	0	0	0	0	0	0	0	0	0	0	0
hsa-miR-944	0	0	0	0	0	0	0	0	0	0	0	0
mdv2-miR-M16	0	0	0	0	0	0	0	0	0	0	0	0
hsa-miR-371*	0	0	0.0001	0.0001	0	0	0	0	0	0	0	0.0002
hsa-miR-3922	0	0	0	0	0	0	0	0	0	0	0	0
rrv-miR-rR1-7-5p	0	0	0	0	0	0	0	0	0	0	0	0
hsa-miR-219-2-3p	0	0	0.0002	0.0003	0	0	0	0	0	0	0	0
hsa-miR-208b*	0	0	0	0	0	0	0	0	0	0	0	0
hsv2-miR-H6	0	0	0	0	0	0	0	0	0	0	0	0
iltv-miR-I5	0	0	0	0	0	0	0	0	0	0	0	0
hsa-miR-3659	0	0	0	0	0	0	0	0	0	0	0	0
hsa-miR-3679-3p	0	0	0	0	0	0	0	0	0	0	0	0
rlcv-miR-rL1-4-5p	0	0	0	0	0	0	0	0	0	0	0	0
hsa-miR-887	0.0008	0.0003	0.0002	0.0007	0	0	0	0	0	0	0.0002	0.0001
hsa-miR-497	0	0	0.0001	0	0	0	0	0	0	0	0	0
bhv1-miR-B4	0	0	0	0	0	0	0	0	0	0	0	0
hsa-miR-544-3p	0	0	0.0001	0	0	0	0	0	0	0	0	0
hsa-miR-577*	0	0	0	0	0	0	0	0	0	0	0	0
hsa-miR-217*	0	0	0	0	0	0	0	0	0	0	0	0
mdv1-miR-M12	0	0	0	0	0	0	0	0	0	0	0	0
hsa-miR-132-3p	0.0001	0.0001	0	0.0001	0.0001	0.0001	0.0005	0	0.0002	0.0001	0.0007	0.0002
hsa-miR-3115*	0	0	0	0	0	0	0	0	0	0	0	0
hsa-miR-135a-1	0.0107	0.0014	0.0024	0.0062	0.0003	0.0002	0.0003	0.0005	0	0	0.0007	0.0009
mghv-miR-M1-5	0	0	0	0	0	0	0	0	0	0	0	0
hsa-miR-3612*	0	0	0	0	0	0	0	0	0	0	0	0
hsa-miR-551b	0.0009	0.0003	0.0001	0.0005	0.0001	0	0	0	0	0	0	0.0002
hsa-miR-10a*	0	0	0	0	0	0	0	0	0	0.0001	0	0
mdv2-miR-M25-3p	0	0	0	0	0	0	0	0	0	0	0	0
hsa-miR-497*	0	0	0	0	0	0	0	0	0	0	0	0
hvt-miR-H13	0	0	0	0	0	0	0	0	0	0	0	0
hsa-miR-223*	0	0	0	0	0	0	0	0	0	0	0	0
mdv2-miR-M28	0	0	0	0	0	0	0	0	0	0	0	0
hcmv-miR-US25-1*	0	0	0	0	0	0	0	0	0	0	0	0
hsa-miR-3171-5p	0	0	0	0	0	0	0	0	0	0	0	0
bkv-miR-B1-3p	0	0	0	0	0	0	0	0	0	0	0	0
hsa-miR-3187	0.0001	0.0001	0.0001	0	0	0.0001	0.0001	0	0.0001	0.0001	0	0
hsa-miR-515-1-5p	0	0	0.0001	0	0	0	0	0	0	0	0	0.0001
bkv-miR-B1-5p	0	0	0	0	0	0	0	0	0	0	0	0
hsa-miR-1255b	0	0	0	0	0	0	0	0	0	0	0	0
hsa-miR-498-5p	0	0	0	0	0	0	0	0	0	0	0	0
hsa-miR-1185-1-5p	0	0	0	0	0	0	0	0	0	0	0	0
hsa-miR-552-3p	0	0	0	0	0	0	0	0	0	0	0	0
hsa-miR-520d-5p	0	0	0	0	0	0	0	0	0	0	0	0
hsa-miR-200a*	0	0	0	0	0	0	0	0	0	0	0	0
hsa-miR-495*	0	0	0	0	0	0	0	0	0	0	0	0
hsa-miR-365-1*	0	0	0	0.0001	0	0	0	0	0	0	0	0
hsa-miR-570-5p	0	0	0	0	0	0	0	0	0	0	0	0
hsa-miR-1249*	0	0	0	0	0	0	0.0001	0	0	0	0	0
hsa-miR-891b	0	0	0	0	0.0001	0	0	0	0	0	0	0
hsv2-miR-H9-3p	0	0	0	0	0	0	0	0	0	0	0	0
hsa-miR-153-2*	0	0	0	0.0002	0	0	0	0	0	0	0	0
hsa-miR-519b*	0	0	0	0	0	0	0	0	0	0	0	0
hsa-miR-1266*	0	0	0	0	0	0	0	0	0	0	0	0
hsa-miR-95	0	0	0	0.0001	0	0	0	0	0	0	0	0
hsa-miR-520c*	0	0	0	0	0	0	0	0	0	0	0	0
mdv2-miR-M14-5p	0	0	0	0	0	0	0	0	0	0	0	0
mdv2-miR-M22	0	0	0	0	0	0	0	0	0	0	0	0
mcmv-miR-m108-2-5p.2	0	0	0	0	0	0	0	0	0	0	0	0
hsa-miR-340*	0.0002	0.0002	0.0002	0.0002	0.0001	0.0001	0	0	0	0	0	0.0001
rlcv-miR-rL1-30	0	0	0	0	0	0	0	0	0	0	0	0
mghv-mir-M1-3*	0	0	0	0	0	0	0	0	0	0	0	0
hsa-miR-890-5p	0	0	0	0	0	0	0	0	0	0	0	0
hsa-miR-518a-2-3p	0	0	0	0	0	0	0	0	0	0	0	0
kshv-miR-K12-5*	0	0	0	0	0	0	0	0	0	0	0	0
hcmv-miR-UL22A*	0	0	0	0	0	0	0	0	0	0	0	0
hsa-miR-3120*	0	0	0	0	0	0	0	0	0	0	0	0
bhv1-miR-B6	0	0	0	0	0	0	0	0	0	0	0	0
hsa-miR-1294-3p	0	0	0	0	0	0	0	0	0	0	0	0
hsa-miR-3170	0	0	0	0	0	0	0	0	0	0	0	0
hsa-miR-509-3-5p	0	0	0	0	0	0	0	0	0	0	0	0
rrv-miR-rR1-4	0	0	0	0	0	0	0	0	0	0	0	0
hsa-miR-490-5p	0	0	0	0	0	0	0	0	0	0	0	0
hsa-miR-551a*	0	0	0	0	0	0	0	0	0	0	0	0
mdv2-miR-M19-5p	0	0	0	0	0	0	0	0	0	0	0	0
hsa-miR-1266	0	0	0	0	0	0	0	0	0	0	0	0
rrv-miR-rR1-6	0	0	0	0	0	0	0	0	0	0	0	0
hcmv-miR-US25-1	0	0	0	0	0	0	0	0	0	0	0	0
hsa-miR-224*	0	0	0	0	0	0	0	0	0	0	0	0
hsa-miR-527-5p	0	0	0	0	0	0	0	0	0	0	0	0
hsa-miR-3619-3p	0	0	0	0	0	0	0	0	0	0	0	0
hsa-miR-372*	0	0	0	0	0	0	0	0	0	0	0	0
hsa-miR-3127-5p	0	0	0	0	0	0	0	0	0	0	0	0
hsa-miR-3680*	0	0	0	0	0	0	0	0	0	0	0	0
rlcv-miR-rL1-16-3p	0	0	0	0	0	0	0	0	0	0	0	0
hsa-miR-1256-3p	0	0	0	0	0	0	0	0	0	0	0	0
hvt-miR-H8	0	0	0	0	0	0	0	0	0	0	0	0
hsv2-miR-H11*	0	0	0	0	0	0	0	0	0	0	0	0
hsa-miR-1252*	0	0	0	0	0	0	0	0	0	0	0	0
hsa-miR-1180	0.0001	0	0	0.0001	0	0	0	0	0	0	0	0.0001
hsa-miR-197*	0	0	0	0	0	0	0	0	0	0	0	0
hsa-miR-141*	0	0	0	0	0	0	0	0	0	0	0	0
hsa-miR-1468	0	0	0	0	0	0	0	0	0	0	0	0
hsa-miR-323a	0	0	0	0	0	0	0	0	0	0	0	0
hsa-miR-514a-3	0	0	0	0	0	0	0	0	0	0	0	0
hsa-miR-522*	0	0	0	0	0	0	0	0	0	0	0	0
hsv1-miR-H7	0	0	0	0	0	0	0	0	0	0	0	0
hsa-miR-187	0	0	0.0001	0	0	0	0	0	0	0	0	0
rlcv-miR-rL1-24-3p	0	0	0	0	0	0	0	0	0	0	0	0
hsa-miR-376b*	0	0	0	0	0	0	0	0	0	0	0	0
hsv2-miR-H25	0	0	0	0	0	0	0	0	0	0	0	0
hsa-miR-624-3p	0	0	0	0	0	0	0	0	0	0	0	0
hsv1-miR-H16	0	0	0	0	0	0	0	0	0	0	0	0
hsa-miR-493*	0	0	0	0	0	0	0	0	0	0	0	0
hsa-miR-335-3p	0.0001	0	0.0002	0.0001	0	0	0.0002	0	0	0	0	0.0001
hsa-miR-216a	0.0006	0.0001	0.001	0.0008	0.0001	0	0.0002	0	0	0	0	0.0005
hsa-miR-219-1-3p	0	0	0	0.0001	0	0	0	0	0	0	0	0
hsa-miR-19b-2*	0	0	0.0002	0.0001	0	0	0	0	0	0	0	0
hcmv-miR-US4	0	0	0	0	0	0	0	0	0	0	0	0
hsa-miR-875-5p	0	0	0	0	0	0	0	0	0	0	0	0
mdv2-miR-M21	0	0	0	0	0	0	0	0	0	0	0	0
rlcv-miR-rL1-14-5p	0	0	0	0	0	0	0	0	0	0	0	0
hsa-miR-376a-2-5p	0	0	0	0	0	0	0	0	0	0	0	0
hsa-miR-450b*	0	0	0	0	0	0	0	0	0	0	0	0
hsa-miR-3667-5p	0	0	0	0	0	0	0	0	0	0	0	0
hsa-miR-3171-3p	0	0	0	0	0	0	0	0	0	0	0	0
hsv1-miR-H1*	0	0	0	0	0	0	0	0	0	0	0	0
hsa-miR-125b-2*	0	0	0	0.0001	0	0	0	0	0	0	0	0
hsa-miR-211*	0	0	0	0	0	0	0	0	0	0	0	0
hsa-miR-150*	0	0	0.0001	0.0001	0.0001	0	0	0	0	0	0	0
hsa-miR-520f*	0	0	0	0	0	0	0	0	0	0	0	0
hsa-miR-3659*	0	0	0	0	0	0	0	0	0	0	0	0
mghv-miR-M1-6*	0	0	0	0	0	0	0	0	0	0	0	0
hsa-miR-454*	0	0	0	0	0	0	0	0	0	0	0	0.0001
kshv-miR-K12-12	0	0	0	0	0	0	0	0	0	0	0	0
hsa-miR-9-2	0.0333	0.0213	0.0046	0.0272	0.001	0.0015	0.0021	0.0005	0.0007	0.0001	0.0005	0.0057
hsa-miR-182*	0	0	0	0	0	0	0	0	0	0	0	0
hsa-miR-3681	0	0	0	0	0	0	0	0	0	0	0	0
hvt-miR-H5*	0	0	0	0	0	0	0	0	0	0	0	0
mcmv-miR-M87-1	0	0	0	0	0	0	0	0	0	0	0	0
mdv2-miR-M28*	0	0	0	0	0	0	0	0	0	0	0	0
hsa-miR-3657*	0	0	0	0	0	0	0	0	0	0	0	0
hsv2-miR-H4-5p	0	0	0	0	0	0	0	0	0	0	0	0
hsa-miR-1278*	0	0	0	0	0	0	0	0	0	0	0	0
rrv-miR-rR1-7-3p	0	0	0	0	0	0	0	0	0	0	0	0
hsa-miR-210*	0	0	0	0	0.0001	0	0	0	0	0	0	0
hsa-miR-519a-2*	0	0	0	0	0	0	0	0	0	0	0	0
hsa-miR-668	0	0	0	0.0001	0	0	0	0	0	0	0	0
hsa-miR-3140-3p	0	0	0	0	0	0	0	0	0	0	0	0
hsa-miR-3611	0.0001	0	0.0001	0.0001	0	0	0	0	0	0	0	0
hsv2-miR-H12	0	0	0	0	0	0	0	0	0	0	0	0
hsa-miR-337*	0	0	0	0	0	0	0	0	0	0	0	0
hsa-miR-514b-5p	0	0	0	0	0	0	0	0	0	0	0	0
hsa-miR-3928	0	0	0	0	0	0	0	0	0	0	0	0
mcmv-miR-M44-1	0	0	0	0	0	0	0	0	0	0	0	0
mcmv-miR-M23-1-3p	0	0	0	0	0	0	0	0	0	0	0	0
hsa-miR-3939-3p	0	0	0	0	0	0	0	0	0	0	0	0
hsa-miR-383*	0	0	0	0	0	0	0	0	0	0	0	0
hsa-miR-139	0.0002	0.0002	0.0001	0.0001	0	0	0	0	0	0	0.0002	0.0001
rlcv-miR-rL1-7	0	0	0	0	0	0	0	0	0	0	0	0
hsa-miR-510-5p	0	0	0	0	0	0	0	0	0	0	0	0
hsa-miR-376c	0	0	0.0002	0	0.0001	0	0	0	0	0	0	0
hsa-miR-526b-3p	0	0	0	0	0	0	0	0	0	0	0	0
hsa-miR-490-3p	0	0	0	0	0	0	0	0	0	0	0	0
hsv2-miR-H10	0	0	0	0	0	0	0	0	0	0	0	0.0001
hsa-miR-138-1*	0	0	0	0	0	0	0	0	0	0	0	0
hsa-miR-127-5p	0	0	0	0	0	0	0	0	0	0	0	0
kshv-miR-K12-8*	0	0	0	0	0	0	0	0	0	0	0	0
iltv-miR-I3	0	0	0	0	0	0	0	0	0	0	0	0
hcmv-miR-UL22A	0	0	0	0	0	0	0	0	0	0	0	0
mghv-miR-M1-13*	0	0	0	0	0	0	0	0	0	0	0	0
hsa-miR-3939-5p	0	0	0	0	0	0	0	0	0	0	0	0
hsa-miR-585	0.0001	0	0	0	0	0	0	0	0	0	0	0
rlcv-miR-rL1-19	0	0	0	0	0	0	0	0	0	0	0	0
hsa-miR-1-1	0	0	0	0	0	0	0	0	0	0	0	0
mghv-miR-M1-6	0	0	0	0	0	0	0	0	0	0	0	0
hsa-miR-143	0.0003	0	0	0.0001	0	0	0	0.0005	0	0	0	0
hsa-miR-520a	0	0	0	0	0	0	0	0	0	0	0	0
hsa-miR-1245-5p	0	0	0	0	0	0	0	0	0	0	0	0
hsa-miR-329-1	0	0	0	0	0	0	0	0	0	0	0	0
hsa-miR-2116-3p	0	0	0	0	0	0	0	0	0	0	0	0
hsa-miR-24-1*	0	0	0	0	0	0	0	0	0	0	0	0
rrv-miR-rR1-6*	0	0	0	0	0	0	0	0	0	0	0	0
hsa-miR-103-1*	0	0.0001	0	0	0	0	0	0	0	0	0	0
hsa-miR-3919-5p	0	0	0	0	0	0	0	0	0	0	0	0
hsa-miR-616-5p	0	0	0	0	0	0	0	0	0	0	0.0002	0
hsa-miR-934*	0	0	0	0	0	0	0	0	0	0	0	0
hsa-miR-3065-3p	0	0	0	0	0	0	0	0	0	0	0	0
hsa-miR-561	0	0	0.0001	0	0	0	0	0	0	0	0	0
mdv1-miR-M2-3p	0	0	0	0	0	0	0	0	0	0	0	0
hsa-miR-218-1	0.0011	0.0004	0.0002	0.0011	0	0	0	0	0	0	0	0.0001
hvt-miR-H1	0	0	0	0	0	0	0	0	0	0	0	0
hsa-miR-513a-2-5p	0	0	0.0001	0	0	0	0	0	0	0	0	0
hsa-miR-105-1*	0	0	0	0	0	0	0	0	0	0	0	0
hsa-miR-380-3p	0	0	0	0	0	0	0	0	0	0	0	0
kshv-miR-K12-10a*	0	0	0	0	0	0	0	0	0	0	0	0
rlcv-miR-rL1-17	0	0	0	0	0	0	0	0	0	0	0	0
hsa-miR-217	0.0002	0	0.0003	0.0003	0	0	0	0	0	0	0	0.0002
hsa-miR-892b	0	0	0	0	0	0	0	0	0	0	0	0
hsa-miR-3942-5p	0	0	0	0	0	0	0	0	0	0	0	0
ebv-miR-BART20-5p	0	0	0	0	0	0	0	0	0	0	0	0
hsa-miR-139*	0	0	0	0	0	0	0	0	0	0	0	0
hsa-miR-1258-3p	0	0	0	0	0	0	0	0	0	0	0	0
hsa-miR-1301*	0	0	0	0	0	0	0	0	0	0	0	0
hsa-miR-3679-5p	0	0	0	0	0	0	0	0	0	0	0	0
hsa-miR-559-3p	0	0	0	0	0	0	0	0	0	0	0	0
mcmv-miR-m107-1-3p	0	0	0	0	0	0	0	0	0	0	0	0
hsa-miR-3189	0	0	0	0	0	0	0	0	0	0	0	0
hsa-miR-153-2	0.0056	0.0003	0.0031	0.0056	0.0003	0	0.0003	0.0005	0	0	0.0001	0.0024
hvt-miR-H15*	0	0	0	0	0	0	0	0	0	0	0	0
hsa-miR-559-5p	0	0	0	0	0	0	0	0	0	0	0	0
hsa-miR-132-5p	0	0	0	0	0	0	0	0	0	0	0	0
mdv2-miR-M29-5p	0	0	0	0	0	0	0	0	0	0	0	0
hsa-miR-3146-5p	0	0	0	0	0	0	0	0	0	0	0	0
hsa-miR-641*	0	0	0	0	0	0	0	0	0	0	0	0
rlcv-miR-rL1-1	0	0	0	0	0	0	0	0	0	0	0	0
hsa-miR-409-5p	0	0	0	0	0	0	0	0	0	0	0	0
hsa-miR-451-DICER1	0	0	0	0.0001	0	0	0	0	0	0	0	0
hsa-miR-3909	0	0	0	0	0	0	0	0	0	0	0	0
mcmv-miR-M95-1-5p	0	0	0	0	0	0	0	0	0	0	0	0
hsa-miR-3922*	0	0	0	0	0	0	0	0	0.0001	0	0	0
hsa-miR-455-5p	0	0	0.0002	0.0001	0	0	0	0	0	0	0	0.0001
hsa-miR-516b-2	0	0	0	0	0	0	0	0	0	0	0	0
hsa-miR-124-1*	0.0001	0	0	0	0	0	0	0	0	0	0	0
hsa-miR-133a-2*	0	0	0	0	0	0	0	0	0	0	0	0
hsa-let-7e	0.0007	0.0005	0.0002	0.0008	0	0.0001	0	0	0	0	0	0.0003
hsa-miR-1270-1*	0	0	0	0	0	0	0	0	0	0	0	0
mdv1-miR-M31	0	0	0	0	0	0	0	0	0	0	0	0
bhv1-miR-B6*	0	0	0	0	0	0	0	0	0	0	0	0
mdv2-miR-M30	0	0	0	0	0	0	0	0	0	0	0	0
kshv-miR-K12-2*	0	0	0	0	0	0	0	0	0	0	0	0
hvt-miR-H10	0	0	0	0	0	0	0	0	0	0	0	0
hsa-miR-1251*	0	0	0	0	0	0	0	0	0	0	0	0
rlcv-miR-rL1-6-5p	0	0	0	0	0.0001	0	0	0	0	0	0.0001	0
hsa-miR-510-3p	0	0	0	0	0	0	0	0	0	0	0	0
hsa-miR-624-5p	0	0	0	0	0	0	0.0002	0	0	0	0	0
hsa-miR-1304-5p	0	0	0	0	0	0	0	0	0	0	0	0
hsa-miR-216b	0.0001	0	0	0	0	0	0	0	0	0	0	0
kshv-miR-K12-9	0	0	0	0	0	0	0	0	0	0	0	0
hsa-miR-3605-5p	0	0	0	0	0	0	0	0	0	0	0	0
hsa-miR-512-1-3p	0	0	0	0	0	0	0	0	0	0	0	0
hsv2-miR-H7-5p	0	0	0	0	0	0	0	0	0	0	0	0
rlcv-miR-rL1-20-5p	0	0	0	0	0	0	0	0	0	0	0	0
mdv2-miR-M20*	0	0	0	0	0	0	0	0	0	0	0	0
hsa-miR-219-1-5p	0.0042	0.002	0.0031	0.0114	0	0.0001	0.0001	0	0.0001	0	0	0.0005
hsa-miR-509-1-3p	0	0	0	0	0	0	0	0	0	0	0	0
hsa-miR-653-3p	0	0	0	0	0	0	0	0	0	0	0	0
hsa-miR-299-5p	0	0	0	0	0	0	0	0	0	0	0	0
hsa-miR-367	0	0	0.0083	0.0005	0	0.0001	0.0013	0	0	0.0002	0	0.0038
hsa-miR-1263-5p	0	0	0	0	0	0	0	0	0	0	0	0
hsa-miR-1193-3p	0	0	0	0	0	0	0	0	0	0	0	0
hsa-miR-3617	0	0	0	0	0	0	0	0	0	0	0	0
hsa-miR-376a-2-3p	0	0	0	0	0	0	0	0	0	0	0	0
rrv-miR-rR1-2	0	0	0	0	0	0	0	0	0	0	0	0
hsa-miR-615-3p	0	0	0	0	0.0001	0	0	0	0	0	0	0
hsa-miR-1185-2-3p	0	0	0	0	0	0	0	0	0	0	0	0
hsa-miR-143*	0	0	0	0	0	0	0	0	0	0	0	0
hsa-miR-101-2*	0	0	0	0	0	0	0	0	0	0	0	0
hsa-miR-34a*	0	0	0.0001	0.0001	0	0	0	0	0	0	0	0
mdv2-miR-M16*	0	0	0	0	0	0	0	0	0	0	0	0
hsa-miR-520g*	0	0	0	0	0	0	0	0	0	0	0	0
rlcv-miR-rL1-35-3p	0	0	0	0	0	0	0	0	0	0	0	0
hsv1-miR-H3*	0	0	0	0	0	0	0	0	0	0	0	0
hcmv-miR-US25-2-3p	0	0	0	0	0	0	0	0	0	0	0	0
mghv-miR-M1-15	0	0	0	0	0	0	0	0	0	0	0	0
hsa-miR-449c-3p	0	0	0	0	0	0	0	0	0	0	0	0
hsa-miR-1270-2	0	0	0	0	0	0	0	0	0	0	0	0
hsa-miR-516a-2	0	0	0	0	0	0	0	0	0	0	0	0
mdv1-miR-M9-5p	0	0	0	0	0	0	0	0	0	0	0	0
ebv-miR-BART15	0	0	0	0	0	0	0.0001	0	0	0.0001	0	0
hsa-miR-450a-1*	0	0	0	0	0	0	0	0	0	0	0	0
hsa-miR-581*	0	0	0	0	0	0	0	0	0	0	0	0
hsa-miR-30c-2*	0	0	0.0001	0.0001	0	0	0	0	0	0	0	0
hsa-miR-369*	0	0	0	0	0	0	0	0	0	0	0	0
hsa-miR-431-5p	0	0	0	0	0	0	0	0	0	0	0	0
hsa-miR-449b	0.0001	0	0	0.0001	0	0	0	0	0	0	0	0
hsa-miR-1305	0	0	0	0	0	0	0	0.001	0	0	0	0.0001
hsa-miR-107*	0	0	0	0	0	0	0	0	0	0	0	0
hsa-miR-598	0.0002	0.0001	0.0002	0.0002	0	0	0.0001	0	0	0	0	0.0001
hsa-miR-302c	0	0	0.0066	0.0008	0	0	0.0023	0.0005	0.0001	0	0	0.0039
hsa-miR-519e-3p	0	0	0	0	0	0	0	0	0	0	0	0
hsv1-miR-H2*	0	0	0	0	0	0	0	0	0	0	0	0
hsa-miR-1185-2-5p	0	0	0	0	0	0	0	0	0	0	0	0
hsa-miR-655*	0	0	0	0	0	0	0	0	0	0	0	0
hsa-miR-1180*	0	0	0	0	0	0	0	0	0	0	0	0
hsa-miR-1193-5p	0	0	0	0	0	0	0	0	0	0	0	0
bhv1-miR-B1	0	0	0	0.0001	0	0	0	0	0	0	0	0
hsa-miR-151-3p	0.0003	0.0001	0.0004	0.0004	0	0	0.0003	0.0005	0	0	0	0.0001
hsa-let-7b*	0	0	0	0	0	0	0	0	0	0	0	0
rlcv-miR-rL1-21	0	0	0	0	0	0	0	0	0	0	0	0
hsa-miR-708	0.0021	0.0011	0.0006	0.0022	0	0.0001	0	0	0	0	0	0.0005
hsa-miR-145*	0	0	0	0	0	0	0	0	0	0	0	0
hsa-miR-523-5p	0	0	0	0	0	0	0	0	0	0	0	0
hsa-miR-3657	0	0	0	0	0	0	0	0	0	0	0	0
rlcv-miR-rL1-10	0	0	0	0	0	0	0	0	0	0	0	0
hsa-miR-527-3p	0	0	0	0	0	0	0	0	0	0	0	0
hsa-miR-411	0	0	0	0	0	0	0	0	0	0	0	0
hsa-miR-512-2-3p	0	0	0	0	0	0	0	0	0	0	0	0
hsa-miR-30a	0.0053	0.0016	0.0003	0.004	0.0003	0.0002	0.0005	0	0	0.0001	0	0
mdv2-miR-M22*	0	0	0	0	0	0	0	0	0	0	0	0
hsa-miR-412-5p	0	0	0	0	0	0	0	0	0	0	0	0
hsa-miR-489	0	0	0	0	0	0	0	0	0	0	0	0
hsa-miR-570-3p	0	0	0	0	0	0	0	0	0	0	0	0
hsa-miR-542*	0	0.0001	0	0	0	0.0001	0	0	0.0002	0	0.0002	0
hsa-miR-520c	0	0	0	0	0	0	0	0	0	0	0	0.0001
hsa-miR-519a-1*	0	0	0	0	0	0	0	0	0	0	0	0
hsa-miR-3688	0	0	0	0	0	0	0	0	0	0	0	0
hsa-miR-129-2-3p	0	0.0001	0	0	0	0	0	0	0	0	0	0
rlcv-miR-rL1-16-5p	0	0	0	0	0	0	0	0	0	0	0	0
mdv2-miR-M23*	0	0	0	0	0	0	0	0	0	0	0	0
hsa-miR-3934*	0	0	0	0	0	0	0	0	0	0	0	0
hsa-miR-3144*	0	0	0	0	0	0	0	0	0	0	0	0
mghv-miR-M1-9	0	0	0	0	0	0	0	0	0	0	0	0
hsa-miR-3940	0.0001	0.0001	0	0	0	0.0001	0	0	0.0001	0	0	0
hsa-miR-200c	0	0	0.0001	0	0	0	0	0	0	0	0	0.0001
mdv1-miR-M5*	0	0	0	0	0	0	0	0	0	0	0	0
hsa-miR-581	0	0	0	0	0	0	0	0	0	0	0	0
mghv-miR-M1-11-5p	0	0	0	0	0	0	0	0	0	0	0	0
hsa-miR-3126-3p	0	0	0	0	0	0	0	0	0	0	0	0
hsa-miR-130a	0.0112	0.0038	0.0148	0.0142	0.0006	0.0007	0.005	0.0005	0.0001	0	0.0002	0.0062
hsa-miR-145	0.0001	0	0.0001	0	0.0001	0	0.0002	0	0	0	0	0
hsa-miR-3145-3p	0	0	0	0	0	0	0	0	0	0	0	0
mdv1-miR-M8-3p	0	0	0	0	0	0	0	0	0	0	0	0
hsa-miR-31-3p	0	0	0.0001	0	0	0	0	0	0	0	0	0
hsa-miR-3139*	0	0	0	0	0	0	0	0	0	0	0	0
hsa-miR-3691	0	0	0	0	0	0	0	0	0	0	0	0
hsa-miR-2277*	0.0001	0	0.0001	0	0.0001	0	0	0	0	0	0.0002	0
hsa-miR-1286	0	0	0	0	0	0	0	0	0	0	0	0
hsa-miR-592*	0	0	0	0	0	0	0	0	0	0	0	0
hsa-miR-1264*	0.0001	0	0	0	0	0	0	0	0	0	0	0
rlcv-miR-rL1-35-5p	0	0	0	0	0	0	0	0	0	0	0	0
hsa-miR-382-3p	0	0	0	0	0	0	0	0	0	0	0	0
hsa-miR-124-2*	0.0001	0	0	0	0	0	0	0	0	0	0	0
hsa-miR-1247	0.0001	0	0.0001	0.0004	0	0	0	0	0	0	0	0.0001
mdv2-miR-M23	0	0	0	0	0	0	0	0	0	0	0	0
hsa-miR-513a-1-5p	0	0	0.0001	0	0	0	0	0	0	0	0	0
hsa-miR-3158*	0	0	0	0	0	0	0	0	0	0	0	0
rlcv-miR-rL1-23-5p	0	0	0	0	0	0	0	0	0	0	0	0
hcmv-miR-UL70-5p	0	0	0	0	0	0	0	0	0	0	0	0
hsa-let-7a-2*	0	0	0	0	0	0	0	0	0	0	0	0
hsa-miR-124-2	0.0058	0.0016	0.0019	0.0072	0.0002	0.0002	0.0007	0.0002	0.0001	0	0.0002	0.0012
hsa-miR-499*	0	0	0	0	0	0	0	0	0	0	0.0002	0
hsa-miR-526b-5p	0	0	0	0	0	0	0	0	0	0	0	0
hsa-miR-410*	0	0	0	0	0	0	0	0	0	0	0	0
hsa-miR-34c*	0	0	0	0	0	0	0	0	0	0	0	0
hvt-miR-H17	0	0	0	0	0	0	0	0	0	0	0	0
hsv1-miR-H4*	0	0	0	0	0	0	0	0	0	0	0	0
hsa-miR-495	0	0	0	0	0	0	0	0	0	0	0	0
mdv1-miR-M4	0	0	0	0	0	0	0	0	0	0	0	0
hsa-miR-1271	0	0	0	0.0001	0	0	0	0	0	0	0	0.0001
mcmv-miR-m01-3	0	0	0	0	0	0	0	0	0	0	0	0
hsa-miR-3944-5p	0	0	0	0	0	0	0	0	0	0	0	0
hsa-miR-215	0	0	0	0	0	0	0	0	0	0	0	0
hsv1-miR-H1	0	0	0	0	0	0	0	0	0	0	0	0
hsa-miR-376a-1-5p	0	0	0	0	0	0	0	0	0	0	0	0
kshv-miR-K12-7*	0	0	0	0	0	0	0	0	0	0	0	0
hsa-miR-26b*	0	0	0.0001	0	0	0	0	0	0	0	0	0.0001
hsa-miR-133a-2	0	0	0	0	0	0	0	0	0	0	0	0
hsv2-miR-H2	0	0	0	0	0	0	0	0	0	0	0	0
hsa-miR-34a	0.0015	0.0002	0.0005	0.0006	0.0001	0.0001	0	0	0	0	0	0.0004
hsa-miR-676*	0	0	0	0	0	0	0	0	0	0	0	0
hsa-miR-1256-5p	0	0	0	0	0	0	0	0	0	0	0	0
hsa-miR-659*	0	0	0	0	0	0	0	0	0	0	0	0
hsa-miR-670*	0	0	0.0001	0	0	0	0	0	0	0	0	0
hsa-miR-1908*	0	0	0	0	0	0	0	0	0	0	0	0
hsa-miR-196a-2	0	0	0	0	0	0	0	0	0	0	0	0
hsa-miR-369	0	0	0.0001	0	0	0	0	0	0	0	0	0
hsa-miR-1303-3p	0	0	0	0	0	0	0	0	0	0	0	0
hsa-miR-374b*	0	0	0	0.0001	0	0	0	0	0	0	0	0
hsa-miR-3198	0	0	0	0	0	0	0	0	0	0	0	0
hsa-miR-186*	0	0	0	0	0	0	0	0	0	0	0	0.0001
hsa-miR-147	0	0	0	0	0	0	0	0	0	0	0	0
hsa-miR-3139	0	0	0	0	0	0	0	0	0	0	0	0
mdv2-miR-M18-3p	0	0	0	0	0	0	0	0	0	0	0	0
rrv-miR-rR1-1*	0	0	0	0	0	0	0	0	0	0	0	0
hsa-miR-515-2-5p	0	0	0.0001	0	0	0	0	0	0	0	0	0.0001
hsa-miR-767	0	0.0001	0.0001	0	0	0	0	0	0	0	0	0
hsa-miR-543*	0	0	0	0	0	0	0	0	0	0	0	0
hsa-miR-517b	0	0	0	0.0001	0	0	0	0	0	0	0	0
jcv-miR-J1-5p	0	0	0	0	0	0	0	0	0	0	0	0
hsa-miR-190b*	0	0	0	0	0	0	0	0	0	0	0	0
hsa-miR-144	0	0	0	0	0	0	0	0	0	0	0	0
mcmv-miR-m88-1	0	0	0	0	0	0	0	0	0	0	0	0
hcmv-miR-UL36*	0	0	0	0	0	0	0	0	0	0	0	0
hsa-miR-654*	0	0	0	0	0	0	0	0	0	0	0	0
mcmv-miR-M23-2*	0	0	0	0	0	0	0	0	0	0	0	0
hsa-miR-3909*	0	0	0.0001	0	0	0	0	0	0	0	0	0
hsa-miR-616-3p	0	0	0	0	0	0	0	0	0	0	0	0
hsa-miR-505*	0	0.0001	0	0.0001	0.0001	0.0001	0.0001	0	0	0.0001	0	0
hvt-miR-H14	0	0	0	0	0	0	0	0	0	0	0	0
hsa-miR-484*-RNASEN	0	0	0	0	0	0	0	0	0	0	0	0
hsa-miR-212-3p	0	0	0	0	0	0	0	0	0	0	0.0002	0
hsa-miR-135a-2	0.0106	0.0013	0.0024	0.0061	0.0003	0.0002	0.0003	0.0005	0	0	0.0009	0.0011
hsa-miR-888	0	0	0	0	0	0	0	0	0	0	0	0
hsa-miR-491	0.0001	0.0001	0.0001	0	0	0	0	0	0.0002	0	0.0002	0.0001
hsa-miR-592	0.0001	0.0001	0	0.0001	0	0	0.0001	0	0	0	0	0
iltv-miR-I4	0	0	0	0	0	0	0	0	0	0	0	0
hsa-miR-545-5p	0	0	0	0	0	0	0	0	0	0	0	0
hsa-miR-1293-3p	0	0	0	0	0	0	0	0	0	0	0	0
hsa-miR-513a-2-3p	0	0	0	0	0	0	0	0	0	0	0	0
hsa-miR-1283-1-3p	0	0	0	0	0	0	0	0	0	0	0	0
hsa-miR-520b-5p	0	0	0	0	0	0	0	0	0	0	0	0
hsa-miR-34b	0	0	0	0	0	0	0	0	0	0	0	0.0001
hsa-miR-2110*	0	0	0	0	0.0001	0	0	0	0	0	0.0004	0
hsa-miR-588	0	0	0	0	0	0	0	0	0	0	0	0
hsa-miR-545-3p	0.0001	0	0.0001	0.0002	0	0	0	0	0	0	0	0
hsa-miR-184	0	0	0	0.0001	0	0	0	0	0	0	0	0
mcmv-miR-m21-1	0	0	0	0	0	0	0	0	0	0	0	0
hsa-miR-199a-2-3p	0.0001	0	0	0	0	0	0	0	0	0	0	0
hsa-miR-449c-5p	0.0002	0.0001	0	0	0	0	0	0	0	0	0	0
hsa-miR-124-3*	0.0001	0	0	0	0	0	0	0	0	0	0	0
hsa-miR-518f*	0	0	0	0	0	0	0	0	0	0	0	0
bhv1-miR-B8-3p	0	0	0	0	0	0	0	0	0	0	0	0
mdv1-miR-M12*	0	0	0	0	0	0	0	0	0	0	0	0
hsa-miR-514a-2	0	0	0	0	0	0	0	0	0	0	0	0
hsa-miR-125b-2	0.0031	0.0007	0	0.0035	0.0001	0.0002	0.0002	0	0.0001	0	0	0.0002
hsa-miR-520d-3p	0	0	0	0	0	0	0	0	0	0	0	0
hsa-miR-3691*	0	0	0	0	0	0	0	0	0	0	0	0
hsa-miR-205*	0	0	0	0	0	0	0	0	0	0	0	0
rlcv-miR-rL1-15	0	0	0	0	0	0	0	0	0	0	0	0
hsa-miR-2114	0	0	0	0	0	0	0	0	0	0	0	0
hsa-miR-92a-1*	0.0003	0.0002	0	0.0001	0.0002	0.0001	0.0002	0	0.0003	0.0001	0	0
hsa-miR-152*	0	0	0	0	0	0	0	0	0	0	0	0
hsv1-miR-H5-5p	0	0	0	0	0	0	0	0	0	0	0	0
hsa-miR-135b	0.0094	0.0019	0.0124	0.0098	0.0001	0.0004	0.0018	0.0016	0.0001	0	0.0004	0.0063
hcmv-miR-US5-1	0	0	0	0	0	0	0	0	0	0	0	0
hsa-miR-299-3p	0	0	0	0	0	0	0	0	0	0	0	0
hsa-miR-520e	0	0	0	0	0	0	0	0	0	0	0	0
rrv-miR-rR1-1	0	0	0	0	0	0	0	0	0	0	0	0
hsa-miR-629*	0	0	0.0001	0	0	0.0001	0.0003	0	0.0001	0.0001	0.0002	0.0001
hsa-miR-383	0	0	0	0	0	0	0	0	0	0	0	0
mdv2-miR-M19-3p	0	0	0	0	0	0	0	0	0	0	0	0
kshv-miR-K12-1	0	0	0	0	0	0	0	0	0	0	0	0
hsa-miR-3174	0	0	0	0	0.0001	0	0	0	0	0	0	0
hsa-miR-192*	0	0	0	0	0	0	0	0	0	0	0	0
hsa-miR-193b	0	0	0.0002	0.0001	0	0	0.0001	0	0	0	0	0
hsa-miR-153-1*	0	0	0	0	0	0	0	0	0	0	0	0
hsa-miR-934	0	0	0	0	0	0	0	0	0	0	0	0
sv40-miR-S1-3p	0	0	0	0	0	0	0	0	0	0	0	0
mcmv-miR-m01-2*	0	0	0	0	0	0	0	0	0	0	0	0
hsa-miR-518c*	0	0	0	0	0	0	0	0	0	0	0	0
hsa-miR-200b*	0	0	0	0	0	0	0	0	0	0	0	0
hsa-miR-3667-3p	0	0	0	0	0	0	0	0	0	0	0	0
mdv1-miR-M6-5p	0	0	0	0	0	0	0	0	0	0	0	0
hsa-miR-3152	0	0	0	0	0	0	0	0	0	0	0	0
hsa-miR-1284-5p	0	0	0	0	0	0	0	0	0	0	0	0
hsa-miR-2278*	0	0	0	0	0	0	0	0	0	0	0	0
hsa-miR-3146-3p	0	0	0	0	0	0	0	0	0	0	0	0
hsa-miR-544-5p	0	0	0	0	0	0	0	0	0	0	0	0
hsa-miR-517b*	0	0	0	0	0	0	0	0	0	0	0	0
hsa-miR-3944-3p	0	0	0	0	0	0	0	0	0	0	0	0
hsa-miR-1295	0	0	0	0	0	0	0	0	0	0	0	0
hsa-miR-23b*	0	0	0	0.0001	0	0	0	0	0	0	0	0
hsa-miR-129-2-5p	0	0	0	0	0	0	0	0	0	0	0	0
hsa-miR-9-1*	0.003	0.0016	0.0003	0.0022	0.0001	0.0002	0.0001	0	0.0001	0	0.0001	0.0004
hsv2-miR-H20	0	0	0	0	0	0	0	0	0	0	0	0
kshv-miR-K12-9*	0	0	0	0	0	0	0	0	0	0	0	0
rlcv-miR-rL1-25	0	0	0	0	0	0	0	0	0	0	0	0
hsa-miR-33b	0	0	0	0.0001	0	0	0.0001	0	0	0	0	0
hsa-miR-519b	0	0	0	0	0	0	0	0	0	0	0	0
mcmv-miR-m01-1	0	0	0	0	0	0	0	0	0	0	0	0
mcmv-miR-m108-1	0	0	0	0	0	0	0	0	0	0	0	0
hsa-miR-33b*	0	0	0	0	0	0	0	0	0	0	0	0
hsa-let-7b	0	0	0	0	0	0	0	0	0	0	0	0
hsa-miR-302d*	0	0	0	0	0	0	0	0	0	0	0	0
rlcv-miR-rL1-34-3p	0	0	0	0	0	0	0	0	0	0	0	0
hsa-miR-125a*	0	0	0	0	0	0	0	0	0	0	0	0
mcmv-miR-m59-1	0	0	0	0	0	0	0	0	0	0	0	0
hsv1-miR-H4	0	0	0	0	0	0	0	0	0	0	0	0
hsa-miR-3664-3p	0	0	0	0	0	0	0	0	0	0	0	0
mcmv-miR-M95-1-3p	0	0	0	0	0	0	0	0	0	0	0	0
hsa-miR-551a	0	0	0.0001	0.0001	0	0	0	0	0	0	0	0.0001
hsa-miR-329-1*	0	0	0	0	0	0	0	0	0	0	0	0
hsa-miR-598*	0	0	0	0	0	0	0	0	0	0	0	0
hsa-miR-766*	0	0	0.0001	0	0	0	0	0	0	0	0	0
mdv2-miR-M30*	0	0	0	0	0	0	0	0	0	0	0	0
hsa-miR-105-1	0.0001	0	0	0	0	0	0	0	0	0	0	0.0001
kshv-miR-K12-6-3p	0	0	0	0	0	0	0	0	0	0	0	0
hsa-miR-22*	0.0001	0	0.0001	0	0	0	0.0001	0	0	0	0	0
hsa-miR-203	0	0	0	0	0	0	0	0.0005	0	0	0.0002	0
hsa-miR-504*	0	0	0	0	0	0	0	0	0	0	0	0
hsa-miR-3143-3p	0	0	0	0	0	0	0	0	0	0	0	0
hsa-miR-605-5p	0	0	0	0	0	0	0	0	0	0	0	0
hsa-miR-211	0	0	0	0	0	0	0	0	0	0	0	0
hsv1-miR-H12	0	0	0	0	0	0	0	0	0	0	0	0
hsa-miR-135a-2*	0	0	0	0	0	0	0	0	0	0	0	0
hsa-miR-3127-3p	0	0	0	0	0	0	0	0	0	0	0	0
hsa-miR-432*	0	0	0	0	0	0	0	0	0	0	0	0
hvt-miR-H16-5p	0	0	0	0	0	0	0	0	0	0	0	0
hsa-miR-421*	0	0	0	0	0	0	0	0	0	0	0	0
mdv1-miR-M6-3p	0	0	0	0	0	0	0	0	0	0	0	0
hsa-miR-3622-5p	0	0	0	0	0	0	0	0	0	0	0	0
mcmv-miR-M23-1-5p	0	0	0	0	0	0	0	0	0	0	0	0
hsa-miR-3680	0	0	0	0	0	0	0	0	0	0	0	0
hsa-miR-760	0	0.0001	0.0002	0.0001	0.0001	0.0001	0	0	0	0.0001	0	0
mghv-mir-M1-8*	0	0	0	0	0	0	0	0	0	0	0	0
hsa-miR-1245-3p	0	0	0	0	0	0	0	0	0	0	0	0
hsa-miR-3173*	0	0	0	0	0	0	0	0	0	0	0	0
ebv-miR-BHRF1-1	0	0	0	0	0	0	0	0	0	0	0	0
hsa-miR-205	0	0	0.0004	0	0	0	0.0006	0	0	0	0	0.0003
hsa-miR-3912*	0	0	0	0	0	0	0	0	0	0	0	0
hsa-miR-1911	0	0	0	0	0	0	0	0	0	0	0	0
hsa-miR-151-5p	0.0004	0.0001	0.0005	0.0005	0	0.0001	0.0004	0	0	0	0	0.0001
mdv2-miR-M32	0	0	0	0	0	0	0	0	0	0	0	0
mdv2-miR-M15	0	0	0	0	0	0	0	0	0	0	0	0
hsa-miR-509-2-3p	0	0	0	0	0	0	0	0	0	0	0	0
hsa-miR-659	0	0	0	0	0	0	0	0	0	0	0	0
hsa-miR-489*	0	0	0	0	0	0	0	0	0	0	0	0
hsv2-miR-H23*	0	0	0	0	0	0	0	0	0	0	0	0
hsa-miR-487b*	0	0	0	0	0	0	0	0	0	0	0	0
hsa-miR-517a-2	0	0	0	0	0	0	0	0	0	0	0	0
hsa-miR-7-3*	0	0	0	0	0	0	0	0	0	0	0	0
hsa-miR-512-2-5p	0	0	0	0	0	0	0	0	0	0	0	0
hsa-miR-519a-1	0	0	0	0	0	0	0	0	0	0	0	0
bhv1-miR-B5	0	0	0	0	0	0	0	0	0	0	0	0
hsa-miR-517a-1*	0	0	0	0	0	0	0	0	0	0	0	0
hsa-miR-190a	0.0004	0.0001	0.0004	0.0009	0	0.0001	0.0002	0	0	0	0	0
hsa-miR-3150-3p	0	0	0	0	0	0	0	0	0	0	0	0
hsv2-miR-H19	0	0	0	0	0	0	0	0	0	0	0	0
hsa-miR-149	0.0018	0.001	0.001	0.0011	0.0001	0.0001	0.0001	0.001	0	0	0	0.0009
mcmv-miR-m01-3*	0	0	0	0	0	0	0	0	0	0	0	0
hsa-miR-516a-1	0	0	0	0	0	0	0	0	0	0	0	0
bhv1-miR-B10	0	0	0	0	0	0	0	0	0	0	0	0
hsa-miR-525-3p	0	0	0.0001	0	0	0	0	0	0	0	0	0
hsa-miR-105-2*	0	0	0	0	0	0	0	0	0	0	0	0
hvt-miR-H4	0	0	0	0	0	0	0	0	0	0	0	0
mdv2-miR-M20	0	0	0	0	0	0	0	0	0	0	0	0
hsa-miR-99b	0.0027	0.0018	0.0003	0.0022	0.0005	0.0001	0.0005	0	0.0001	0	0	0.0007
hsa-miR-130a*	0	0	0	0	0	0	0	0	0	0	0	0
hsa-miR-466*	0	0	0	0	0	0	0	0	0	0	0	0
hsa-miR-3150-5p	0	0	0	0	0	0	0	0	0	0	0	0
mdv1-miR-M13	0	0	0	0	0	0	0	0	0	0	0	0
hsa-miR-520a*	0	0	0	0	0	0	0	0	0	0	0	0
hvt-miR-H9-3p	0	0	0	0	0	0	0	0	0	0	0	0
hsa-miR-466	0	0	0	0	0	0	0	0	0	0	0	0
hsa-miR-335-5p	0.0007	0.0003	0.001	0.002	0	0	0.0003	0	0	0	0	0.0007
mdv1-miR-M10-3p	0	0	0	0	0	0	0	0	0	0	0	0
hsa-miR-516a-1*	0	0	0	0	0	0	0	0	0	0	0	0
hsa-miR-522	0	0	0	0	0	0	0	0	0	0	0	0
hsa-miR-1270-1	0	0	0	0	0	0	0	0	0	0	0	0
hsa-miR-3120	0	0	0	0	0	0	0	0	0	0	0	0
kshv-miR-K12-10a	0	0	0	0	0	0	0	0	0	0	0	0
hsa-miR-519d*	0	0	0	0	0	0	0	0	0	0	0	0
mdv2-miR-M14-3p	0	0	0	0	0	0	0	0	0	0	0	0
hsa-miR-1249	0	0	0.0001	0.0002	0.0001	0.0001	0.0001	0	0.0001	0.0001	0	0.0001
hsa-miR-588*	0	0	0	0	0	0	0	0	0	0	0	0
hsa-miR-518f	0	0	0	0	0	0	0	0	0	0	0	0
hsa-miR-100	0.0016	0.0002	0.0001	0.0016	0	0	0	0	0	0	0	0.0001
mdv2-miR-M26*	0	0	0	0	0	0	0	0	0	0	0	0
iltv-miR-I6*	0	0	0	0	0	0	0	0	0	0	0	0
rlcv-miR-rL1-29	0	0	0	0	0	0	0	0	0	0	0	0.0001
hsa-miR-3130-3p	0	0	0	0	0	0	0	0	0	0	0	0
hsa-miR-3138-5p	0	0	0	0	0	0	0	0	0	0	0	0
hsa-miR-106a*	0.0002	0	0.0011	0.0002	0	0	0	0	0	0	0	0
hsa-miR-518a-1-3p	0	0	0	0	0	0	0	0	0	0	0	0
hsa-miR-182	0.0002	0	0.0002	0.0001	0	0.0001	0.0001	0	0	0	0	0.0002
hsv2-miR-H9-5p	0	0	0	0	0	0	0	0	0	0	0	0
hsa-miR-1264	0	0	0	0	0	0	0	0	0	0	0	0
hiv1-miR-TAR-3p	0	0	0	0	0	0	0	0	0	0	0	0
hsa-miR-450a-2*	0	0	0	0	0	0	0	0	0	0	0	0
hsa-miR-3664-5p	0	0	0	0	0	0	0	0	0	0	0	0
hsa-miR-874*	0	0	0	0	0	0	0	0	0	0	0	0
bhv1-miR-B8-5p	0	0	0	0	0	0	0	0	0	0	0	0
kshv-miR-K12-3	0	0	0	0	0	0	0	0	0	0	0	0
hsa-miR-302b	0.0001	0.0001	0.0158	0.0021	0.0001	0	0.0015	0.0016	0.0003	0.0002	0	0.0086
iltv-miR-I2	0	0	0	0	0	0	0	0	0	0	0	0
hsa-miR-365-2*	0	0	0	0	0	0	0	0	0	0	0	0
mdv1-miR-M8-5p	0	0	0	0	0	0	0	0	0	0	0	0
hsa-miR-412-3p	0	0	0	0	0	0	0	0	0	0	0	0
mghv-miR-M1-4	0	0	0	0	0	0	0	0	0	0	0	0
hsa-miR-655	0	0	0	0	0	0	0	0	0	0	0	0
hsa-miR-656*	0	0	0	0	0	0	0	0	0	0	0	0.0001
hsa-miR-654	0	0	0	0	0	0	0	0	0	0	0	0
hsa-miR-3149*	0	0	0	0	0	0	0	0	0	0	0	0
hsa-miR-498-3p	0	0	0	0	0	0	0	0	0	0	0	0
hsa-miR-1-2*	0	0	0	0	0	0	0	0	0	0	0	0
hsa-miR-891a	0	0	0	0	0	0	0	0	0	0	0	0
hsa-miR-137	0.001	0.0001	0	0.0023	0.0002	0	0	0	0	0	0	0
hsa-miR-199b-3p	0.0001	0	0	0	0	0	0	0	0	0	0	0
hsa-miR-188*	0	0	0	0	0	0	0	0	0	0	0	0
hsa-miR-1278	0	0	0	0	0	0	0	0	0	0	0	0
hsa-miR-219-2-5p	0.0067	0.0003	0.0004	0.0089	0.0003	0.0003	0	0	0.0002	0	0.0004	0.0001
hsa-miR-549-3p	0	0	0	0	0	0	0	0	0	0	0	0
hsa-miR-523-3p	0	0	0	0	0	0	0	0	0	0	0	0
rlcv-miR-rL1-20-3p	0	0	0	0	0	0	0	0	0	0	0	0
hsa-miR-488*	0	0	0	0.0001	0	0	0	0	0	0	0	0
hcmv-miR-US33-3p	0	0	0	0	0	0	0	0	0	0	0	0
hsa-miR-579-3p	0	0	0	0	0	0	0	0	0	0	0	0
hsa-miR-577	0	0	0	0	0	0	0	0	0	0	0	0
hsa-miR-382-5p	0	0	0.0001	0.0003	0	0	0.0001	0	0	0	0	0
hsa-miR-122	0	0	0	0.0001	0	0	0	0	0	0	0	0
hsa-miR-7-2*	0	0	0	0	0	0	0	0	0	0	0	0
hsa-miR-887*	0	0	0	0	0	0	0	0	0	0	0	0
hsa-miR-1293-5p	0	0	0	0	0	0	0	0	0	0	0	0
rlcv-miR-rL1-13	0	0	0	0	0	0	0	0	0	0	0	0
hsa-miR-377*	0	0	0	0	0	0	0	0	0	0	0	0
hsa-miR-345*	0	0	0	0	0	0	0	0	0	0	0	0
hsa-miR-3129-3p	0	0	0	0	0	0	0	0	0	0	0	0
hsa-miR-3115	0	0	0	0.0001	0	0	0	0	0	0	0	0
hsa-miR-3117*	0	0	0	0	0	0	0	0	0	0	0	0
mcmv-miR-m108-2-5p.1	0	0	0	0	0	0	0	0	0	0	0	0
rlcv-miR-rL1-32-5p	0	0	0	0	0	0	0	0	0	0	0	0
hsa-miR-1258-5p	0	0	0	0	0	0	0	0	0	0	0	0
hcmv-miR-US25-2-5p	0	0	0	0	0	0	0	0	0	0	0	0
mdv2-miR-M24*	0	0	0	0	0	0	0	0	0	0	0	0
hsa-miR-9-3	0.0337	0.0216	0.0047	0.0273	0.0009	0.0015	0.0022	0.0005	0.0007	0.0001	0.0005	0.0056
hsa-miR-199a-1-3p	0.0001	0	0	0	0	0	0	0	0	0	0	0
mdv1-miR-M1*	0	0	0	0	0	0	0	0	0	0	0	0
hsa-miR-520e*	0	0	0	0	0	0	0	0	0	0	0	0
hsa-miR-409-3p	0	0	0	0	0	0	0.0001	0	0	0	0	0
rlcv-miR-rL1-23-3p	0	0	0	0	0	0	0	0	0	0	0	0
hsa-miR-199a-1-5p	0.0002	0.0001	0	0	0.0001	0	0	0	0	0	0	0
hsa-miR-3611*	0	0	0	0	0	0	0	0	0	0	0	0
hsa-miR-3152*	0	0	0	0	0	0	0	0	0	0	0	0
hsa-miR-513c-3p	0	0	0	0	0	0	0	0	0	0	0	0
hsa-miR-212-5p	0	0	0	0	0	0	0	0	0	0	0	0
hsa-miR-2277	0	0	0.0001	0.0001	0	0	0.0001	0	0	0	0	0
hsa-miR-328*	0	0	0	0	0	0	0	0	0	0	0	0
hsa-miR-676	0	0	0	0	0	0	0	0	0	0	0	0.0001
hsa-miR-3614-3p	0	0	0	0	0	0	0	0	0	0	0	0
hsa-miR-574-5p	0	0	0.0001	0.0001	0	0.0001	0.0001	0	0	0	0	0
hsa-miR-3155-5p	0	0	0.0001	0	0	0	0	0	0	0	0	0
rlcv-miR-rL1-9	0	0	0	0	0	0	0	0	0	0	0	0
hcmv-miR-UL148D	0	0	0	0	0	0	0	0	0	0	0	0
hsa-miR-193b*	0	0	0	0	0	0	0	0	0	0	0	0
mcmv-miR-m22-1	0	0	0	0	0	0	0	0	0	0	0	0
hsa-miR-511-1-5p	0	0	0	0	0	0	0	0	0	0	0	0
hiv1-miR-H1	0	0	0	0	0	0	0	0	0	0	0	0
iltv-miR-I7	0	0	0	0	0	0	0	0	0	0	0	0
mghv-mir-M1-1*	0	0	0	0	0	0	0	0	0	0	0	0
hvt-miR-H7-5p	0	0	0	0	0	0	0	0	0	0	0	0
rlcv-miR-rL1-5-5p	0	0	0	0	0	0	0	0	0	0	0	0
mdv2-miR-M27-3p	0	0	0	0	0	0	0	0	0	0	0	0
hsa-miR-521-2	0	0	0	0	0	0	0	0	0	0	0	0
hsa-miR-95*	0	0	0	0.0001	0	0	0	0	0	0	0	0
mdv2-miR-M17	0	0	0	0	0	0	0	0	0	0	0	0
hsa-miR-524	0	0	0.0001	0	0	0	0	0	0	0	0	0
hsa-miR-296-3p	0	0	0.0001	0.0002	0	0	0	0	0	0	0	0
hsa-miR-526a-1-3p	0	0	0	0	0	0	0	0	0	0	0	0
mdv1-miR-M11-5p	0	0	0	0	0	0	0	0	0	0	0	0
hvt-miR-H18-5p	0	0	0	0	0	0	0	0	0	0	0	0
hsa-miR-214-3p	0	0	0	0	0	0.0001	0	0	0	0	0	0
hsa-miR-1197	0	0	0	0	0	0	0.0002	0	0	0	0	0
hsa-miR-1271*	0	0	0	0.0001	0	0	0	0	0	0	0	0
hsa-miR-346	0	0	0	0	0	0	0	0	0	0	0	0
hsa-miR-302b*	0	0	0.0004	0	0	0	0.0002	0	0	0	0	0.0001
rlcv-miR-rL1-5-3p	0	0	0	0	0	0	0	0	0	0	0	0
hvt-miR-H3-3p	0	0	0	0	0	0	0	0	0	0	0	0

## Sheet: raw reads
miRNA	EVs_IL15_1	EVs_IL15+IL21_1	EVs_IL21_1	EVs_Control_1	EVs_IL15_2	EVs_IL15+IL21_2	EVs_IL21_2	EVs_Control_2	EVs_IL15_3	EVs_IL15+IL21_3	EVs_IL21_3	EVs_Control_3
hsa-miR-21	409	2795	640	177	685	7043	965	40	1277	5393	440	543
hsa-miR-142-3p	163	666	82	89	359	1152	209	56	514	774	214	229
hsa-miR-27a	122.5	349	71	34.5	107	480	122	16	211.5	367	48	124.5
hsa-miR-29a	235.83	1766.5	325	104	425.5	2336	461	92.5	956	2113	230.83	384
hsa-miR-20a	259.5	1159.83	449.5	273	144	1430.5	92	31.5	434.17	834	24	201.5
hsa-miR-142-5p	55	232	63	22	72	403	80	20	138	379	70	135
hsa-miR-23a	163	1332	140	122.5	300	1605.5	99.5	20.5	564.5	1568.5	52	91.5
hsa-miR-17	366.5	2120.83	553.5	347	294	2177	134.5	26.5	779.17	1648.5	57	224.5
hsa-miR-15a	131	332	69	47	69	340	55.5	20.5	230	412	53	84
hsa-miR-16-1	148.5	746.83	121.5	113.5	126.5	914	96	21.5	450	789	43.5	111.83
hsa-miR-16-2	154.5	744.83	122.5	114.5	119.5	917	104	15.5	440	784	40.5	110.83
hsa-miR-106b	153	295	121	42	37	190	33	4	73	192	7	79
hsa-miR-92a-1	1582	7047.17	790.33	694	2277.5	5845.5	616	151	4326.17	6741.83	329.5	575.17
hsa-miR-19b-2	327.83	605.5	442.5	235.83	84.67	496.5	64	7	128.83	329.5	23	120
hsa-miR-19b-1	328.83	602	430	231.83	88.67	488.5	62	8	121.33	325	22	149
hsa-miR-92a-2	1382.33	6453.17	675	624.17	2026.5	5163.5	526	125	3754.5	5936.5	282.5	501.83
hsa-miR-155	393	2200	158	113	497	2766	177	39	1503	2664	117	107
hsa-miR-18a	137	406	232	111	63	319.5	34	9	139	269.5	17	85
hsa-miR-19a	261.33	588.5	249.5	172.33	72.67	333	34	7	109.83	234.5	25	60
hsa-let-7g	26	204.33	47	18	32	404.17	59	12.5	120	362	22.17	35
hsa-miR-15b	222	1109	167	99	265	949	168.5	24.5	734	1057	109	98
hsa-miR-25	240	1140.33	198	75	255	810	96	23	544	692	47	78
ebv-miR-BART10	20	171	27	6	52	265	26	6	102	245	16	31
hsa-miR-93	373	2177	501	303	544	1789	214	29	1173	1607	123	159
hsa-miR-24-1	90.5	459.5	61.5	32.5	94	546	52.5	11	266.5	526.5	36.5	39.5
hsa-miR-24-2	85.5	454.5	56.5	33.5	88	536	50.5	11	264.5	507.5	37.5	42.5
hsa-let-7i	33	226	48	17	54	301.5	37.5	8	165	335	27	40
hsa-miR-29b-2	23.33	95.5	10.83	8	30.5	200	47	14.5	71.5	178.83	27.83	38.5
hsa-miR-221	190.5	959.5	123	66	168.5	916.5	82	15	512.5	1044.5	37	50
hsa-miR-146b	140	1293	146	71	268	1883	105	23	643	1697.5	67	45
hsa-let-7f-2	11.83	112.37	16	8	10.2	163.03	28.7	2.83	31.37	136.33	12.17	15.7
hsa-let-7f-1	13.83	103.77	17.4	9.2	10.2	148.73	30.9	5.33	29.37	126.33	11.17	19.8
hsa-miR-29b-1	19.33	75.5	9.83	8	23.5	164	47	9.5	58.5	133.83	23.83	34.5
hsa-miR-17*	51	153	56	22	63	286	11	4	111	246	10	24
ebv-miR-BART8	19	107	19	13	17	159	14	14	61	150	11	16
hsa-miR-21*	15	89	36	3	27	147	17	0	48	120	11	9
ebv-miR-BART2-5p	75	503	43	23	103	526	71	8	210	512	29	72
hsa-miR-103-2	213.17	699	141.33	72.33	142	662.33	61	10.17	277.5	553	31.17	46.33
hsa-miR-103-1	208.17	696	139.33	72.33	137	657.33	61	10.17	274.5	550	32.17	47.33
hsa-miR-222	225	1385	194	67	311	1356	123	17	769	1424	55	60
ebv-miR-BART19-3p	9	97	14	4	11	164	12	3	32	124.5	3	14
hsa-miR-146a	38	135	25	14	68	198	15	7	160	205.5	11	24
hsa-miR-30b	55.33	147.33	44	35	25	190	26	5.33	54	143.33	9.67	27
ebv-miR-BART3	48	388	80	19	89	345	55	16	339	503	60	64
hsa-miR-342	458	2007	518	95	479	1270	369	92	1181	1763	276	306
ebv-miR-BART7	235	1271	272	57	363	1243	169	38	783	1199	94	107
hsa-miR-181a-1	541.5	2283.25	228.5	145.5	711.5	2137.5	164	23.5	1255	1975.5	110	85.83
hsa-miR-181a-2	539.5	2280.25	228.5	145.5	710.5	2133.5	164	23.5	1250	1969.5	109	85.83
ebv-miR-BART18-5p	6	57	9	8	10	94	13	5	23	94	8	12
hsa-miR-29c	24.5	36.5	13.33	5	14.5	67	13	4.5	20	36.33	13.5	6
ebv-miR-BART22	22	179	26	8	69	258	55	6	131	274	26	20
hsa-miR-378	56	464	109	50	124	511	45	9	236	441	29	13
hsa-miR-26b	35	76.33	26	21	15	90	13	11	23	75	6	11
hsa-miR-484-RNASEN	364	1441	374	133	510	1316	262	65	856	1035	195	194
ebv-miR-BART9	276	1369	211	74	382	1200	172	46	841	1393	122	149
hsa-miR-30d	279.5	1311	270	89	311	1303.5	122	30	684.5	1203.5	87	110
ebv-miR-BART5	63.5	826.5	100.5	31	154.5	1020	66.5	20	383	989.5	58.5	41
hsa-miR-186	74	325	88	50	77	376	36	4	165	356	20	28
hsa-let-7a-1	30.45	172.43	37.15	9.53	36.78	235.9	35.73	4.67	77.62	233.08	14.83	17.88
hsa-let-7a-3	28.95	156.93	39.15	9.53	35.78	234.9	35.73	5	76.62	233.08	14.83	17.88
hsa-let-7a-2	29.28	157.93	37.15	10.53	37.28	231.9	35.73	3.67	79.28	228.42	14.83	17.88
ebv-miR-BART11-3p	35	266	79	10	80	339	40	8	270	269	26	29
hsa-miR-107	49.67	90	13.33	14.33	9	70.33	9	2.67	21	49	1.67	10.33
hsa-miR-7-1	21.33	75.67	15	5.67	14	155	8.67	1	26.33	76.33	6	12.33
ebv-miR-BART6-5p	8	101	7	6	15	140	5	5	45	139	4	9
hsa-let-7d	22	214.5	65	11	70	287.5	37	6	98	274.5	24	22
hsa-miR-7-2	19.33	66.67	12	5.67	11	128	7.67	1	21.33	71.33	4	5.33
hsa-miR-7-3	16.33	63.67	10	5.67	11	125	6.67	1	20.33	71.33	4	13.33
hsa-miR-424	3	14	5	2	4	15	2	0	7	15	2	3
hsa-miR-150	119	489	190	53	135	408	102	35	440	470	72	166
ebv-miR-BART4	62	424	77	16	113	506	52	4	240	546	26	44
hsa-miR-98	1	17	3	1	2	41	8	0	11	22.25	0	3
ebv-miR-BART13	94	637	98	12	145	724	53	6	213	524	35	18
hsa-miR-33a	37	36	4	19	2	4	1	1	8	4	5	8
hsa-miR-106b*	29	254	47	29	68	221	28	5	139	206	18	27
ebv-miR-BART16	54	428	67	20	100	611	54	9	227	553	31	36
hsa-miR-191	111	478	82	55	115	438	57	9	222	487	30	32
hsa-miR-196b	17.5	146	3	2	13	153	10	2	62	131	5	15
hsa-miR-374a	30	55	25	16	4	14	3	0	4	7	1	9.5
hsa-miR-181b-2	181.83	886.25	68	44.5	223.33	742.33	26.17	6	410.17	832.33	28.5	21
hsa-miR-181a-1*	1	12	1	0	4	12	1	0	7	8	0	1
hsa-miR-30c-2	141.33	450.83	118.5	59	104	392	52.5	7.33	210	373.83	42.67	47.5
hsa-miR-30c-1	141.33	442.83	118.5	59	99	387	52.5	7.33	210	369.83	41.67	47.5
ebv-miR-BART8*	85	570	118	21	117	542	63	14	307	668	34	44
ebv-miR-BART1-3p	46	363	40	14.5	70	251.5	34.5	11	201	273.5	21	31.5
rlcv-miR-rL1-6	43	367	40	14.5	71	251.5	34.5	11	199	273.5	21	31.5
ebv-miR-BART3*	0	20	2	1	6	40	2	2	9	20	5	1
hsa-miR-193a-3p	15	30	3	11	3	9	4	0	21	24	2	5
ebv-miR-BART18-3p	5	38	4	1	6	73	9	1	16	51	2	8
hsa-miR-101-2	29	48	22	20	3	12.5	7	0.5	0.5	6.5	0.5	9.5
hsa-miR-16-2*	6	17	1	6	2	17	0	1	7	30	1	2
hsa-miR-101-1	29	47	23	20	3	11.5	7	0.5	0.5	6.5	0.5	9.5
hsa-miR-1307	34	43	21	9	8	26	3	1	7	9	5	3
hsa-miR-27b	26.5	53	12	9.5	7	47	7	1	22.5	35	4	6.5
hsa-miR-20a*	9	21	14	10	1	16	2	0	9	14	1	1
hsa-miR-181b-1	105.83	555.75	45.5	37.5	150.33	462.83	23.17	2	286.17	463.83	23.5	14.33
hsa-miR-32	54	43	15	19	2	13	9	1	5	9	0	11
ebv-miR-BART1-5p	44	361.5	51	14	72	345	35.5	9	139.5	418	23.5	18
ebv-miR-BART17-3p	186	1184	163	92	308	1209	153	22	671	1342	74	66
hsa-miR-18a*	79	529.5	47	18	70	380	17	2	284	378	13	7
hsa-miR-423-3p	274	1654	412	95	408	1571	181	58	592	1315	118	143
ebv-miR-BART11-5p	30	352	52	17	79	378	32	3	199	434	26	25
hsa-miR-15b*	2	7	0	0	1	5	2	0	4	4	1	2
ebv-miR-BART17-5p	17	160	23	14	26	144	22	4	78	155	13	7
hsa-miR-106a	60.5	83	229.5	75	5	32.33	12.5	3	10.33	25.5	1	65.5
hsa-miR-425	71	454	90	33	109	391	49	3	296	365	24	28
ebv-miR-BART21-5p	2	8	5	1	1	17	3	1	2	16	1	2
ebv-miR-BART6-3p	96	583	183	39	166	593	87	26	241	546	59	62
hsa-miR-185	7	35	7	2	6	54	3	1	24	44	3	8
ebv-miR-BART19-5p	35	326	56	16	73	275	25	7	185	290	25	16
hsa-miR-590-3p	0	2	2	2	0	3	4	0	1	2	2	0
hsa-miR-10a	16	40	8	6	11	77	10	1	28	55	7	3
ebv-miR-BART14	34	215	34	10	41	327	19	3	106	300	10	12
hsa-miR-148b	34	80	29	18.5	14	75	11	3	32	56	3.5	10
hsa-miR-374b	32	41	12	11	5	29	2	0	10	23	1	7.5
hsa-miR-7-1*	1	7	2	0	0	3	2	2	3	3	0	2
hsa-miR-140-3p	31	113	36	13	41	124	19	4	89	113	17	20
hsa-miR-652	33	137	47	12	42	113	22	4	100	108	18	29
hsa-miR-339-5p	30	297	51	27	41	229	22	11	137	207	19	15
hsa-miR-19b-1*	5	12	11	4	2	7	1	0	6	6	0	3
hsa-miR-130b-3p	53	93	50	25	16	80	14	1	39	64	9	19
hsa-let-7i*	8	12	3	2	2	22	2	3	27	25	5	4
hsa-miR-128-1	14	47	8.5	1.5	6	30.5	3.5	1	15	20.5	1	4
hsa-miR-361-5p	27	74	17	9	28	103	8	0	52	100	8	12
hsa-miR-140-5p	10	34	6	4	4	23	6	0	14	28	2	2
hsa-miR-128-2	6	34	3.5	2.5	4	20.5	1.5	1	9	14.5	1	4
hsa-miR-320-RNASEN	127	429	183	66	142	478	120	12	249	322	37	82
hsa-miR-454	31	75	25	20	4	49	3	1	20	56	4	3
hsa-miR-29a*	3	46	2	3	8	46	3	1	17	47	7	1
hsa-miR-30e*	12.5	40.5	10.5	7	9.5	27.5	8.5	2	11	36	2	2
hsa-miR-3613	3	11	2	0	0	6	1	0	0	0	1	0
hsa-miR-22	29	35	18	3	1	19	5	3	16	30	3	8
hsa-miR-23b	31	51	14	14.5	8	34.5	13.5	0.5	10.5	32.5	0	6.5
ebv-miR-BART21-3p	12	88	12	7	19	104	6	1	70	153	8	4
hsa-miR-93*	24	102	35	9	27	76	11	5	56	66	10	8
hsa-miR-15a*	0	4	0	0	3	0	1	0	0	4	1	2
ebv-miR-BART9*	6	14	2	1	5	23	7	0	6	18	3	2
hsa-miR-19a*	0	1	0	0	0	0	0	0	1	0	0	2
ebv-miR-BART14*	9	67	9	5	18	63	9	0	22	65	3	1
hsa-miR-340	35	57	18	13	1	12	1	0	2	0	1	6
hsa-miR-378*	12	85	11	0	33	72	17	3	48	71	4	8
hsa-miR-590-5p	4	6	4	3	0	2	2	0	3	6	1	1
hsa-miR-423-5p	99	508	191	45	141	663	98	21	319	604	64	67
ebv-miR-BART12	29	243	33	6	32	258	20	1	98	284	11	7
ebv-miR-BART7*	0	2	0	0	0	2	2	0	2	5	0	2
hsa-miR-197	49	169	49	18	67	152	35	6	113	116	17	25
hsa-miR-301a	124	180	60	56	7	41	8	2	19	15	3	19
ebv-miR-BART10*	0	2	1	0	1	4	1	0	1	7	0	1
hsa-miR-769	17	65	24	5	21	84	9	0	34	55	3	3
hsa-miR-330-5p	12	48	5	3	8	58	2	0	27	49	4	8
hsa-miR-130b-5p	12	32	18	3	7	26	6	0	19	30	1	7
hsa-miR-362-3p	2	4	2	2	1	0	2	0	1	1	2	1
hsa-miR-192	0	9	0	1	2	8	0	0	0	11	0	0
hsa-miR-28-5p	6	20	6	4	3	34	2	2	10	20	2	5
hsa-miR-155*	0	0	0	0	0	0	0	0	0	0	0	0
hsa-miR-660	19	31	2	9	4	19	5	0	4	22	0	2
hsa-miR-503	4	32	2	3	14	42	1	0	25	35	2	1
hsa-miR-33a*	2	0	0	0	0	0	0	0	0	1	0	1
hsa-miR-625-5p	1	24	4	4	2	35	2	0	9	17	0	1
hsa-miR-1277-5p	7	5	3	3	2	0	1	1	1	0	2	2
hsa-miR-210	39	63	33	12	23	67	13	2	47	66	2	5
hsa-miR-532-5p	5	27	4	5	4	33	2	0	24	31	2	2
hsa-miR-361-3p	19	89	70	16	50	103	45	6	95	133	21	11
hsa-miR-331	8	46	7	8	14	28	8	3	27	38	2	3
hsa-miR-766	18	63	18	9	32	46	7	0	52	50	11	12
hsa-miR-26a-2	79	88.33	34.5	24.5	2.5	20	4	1	5	5.5	0.5	3.5
hsa-miR-625-3p	13	41	10	3	18	38	7	1	26	35	5	4
hsa-miR-26a-1	74	82.33	30.5	24.5	2.5	20	4	1	5	5.5	0.5	6.5
hsa-miR-24-2*	2	13	2	2	5	9	0	0	8	12	0	0
hsa-miR-18b	27	23	87	31	1	5.5	8	1	6	0.5	0	13
hsa-let-7g*	3	9	5	4	8	21	1	1	6	20	1	3
hsa-miR-27a*	0	1	0	0	1	1	1	0	3	1	0	0
hsa-miR-324	36	123	22	7	13	85	7	3	33	56	12	12
hsa-miR-425*	6	12	4	3	2	10	1	0	11	11	0	0
hsa-miR-576-5p	2	14	4	0	1	10	1	0	12	10	2	0
hsa-miR-365-1	8.5	17	3	4.5	2.5	14	2.5	0	9.5	22.5	0	1
hsa-miR-28-3p	6	36	8	3	12	32	5	0	18	39	3	3
hsa-miR-181b-1*	1	0	0	0	0	0	0	0	0	0	0	0
hsa-miR-542	0	0	0	0	0	1	0	0	0	0	0	1
hsa-miR-29b-1*	1	4	0	0	0	3	0	0	5	6	1	0
hsa-miR-324*	21	52	16	9	9	34	15	5	33	40	2	4
hsa-miR-32*	0	1	0	0	0	0	0	0	0	0	0	0
hsa-miR-188	6	27	4	2	1	5	1	1	0	6	0	2
rlcv-miR-rL1-8	0.5	11.5	3.5	0	1.5	10	0.5	0	8	13.5	0.5	0
hsa-miR-330-3p	30	98	24	5	39	71	14	2	79	90	7	2
hsa-miR-942	1	6	2	2	2	13	0	0	4	11	0	0
hsa-let-7f-1*	0	0	1	0	0	0	0	0	0	3	0	0
hsa-miR-194-2	6	5.5	9.5	4	2	9.5	1	0	1	5	0	0.5
hsa-let-7a-3*	0	0	0	0	0	1	1	0	0	0	0	0.33
hsa-let-7a-1*	0	0	0	0	0	1	1	0	0	0	0	0.33
hsa-let-7d*	9	65	6	2	23	74	11	3	52	48	11	3
hsa-miR-450a-2	0	0	0	0.5	0.5	0.5	0	0	0.5	0.5	0	0
hsa-miR-450a-1	0	0	0	0.5	0.5	0.5	0	0	0.5	1.5	0	0
hsa-miR-629	3	24	3	2	2	20	0	0	5	6	0	0
hsa-miR-16-1*	0	0	0	3	0	1	0	0	0	1	0	0
hsa-miR-1307*	32	149	49	15	67	175	25	11	103	139	18	14
ebv-miR-BART4*	17	119	25	2	28	179	16	3	82	110	5	10
hsa-miR-103-2*	5	16	4	3	12	18	4	1	11	14	1	0
hsa-miR-3194-5p	4	9	3	0	3	14	0	0	11	6	0	1
hsa-miR-744	16	52	10	7	23	58	4	0	35	49	0	2
hsa-let-7f-2*	0	1	0	0	0	1	1	0	1	0	0	0.33
hsa-miR-146b*	8	33	6	2	10	34	6	0	32	33	2	6
hsa-miR-296-5p	6	26	16	4	8	14	6	0	23	13	1	2
hsa-miR-652*	2	3	3	0	1	10	1	0	4	4	0	0
hsa-miR-221*	3	9	0	2	1	9	0	0	6	19	0	1
hsa-miR-345	28	54	15	8	7	17	5	0	13	18	0	8
hsa-miR-25*	3	18	2	0	3	5	6	0	8	13	1	2
hsa-miR-301b	114	118	53	60	6	8	14	0	4	0	2	20
hsa-miR-873	12	38	5	9	0	9	0	0	2	1	5	1
ebv-miR-BART2-3p	0	5	0	0	0	7	0	0	2	2	0	0
hsa-miR-98*	0	0	0	0	0	1	0	0	1	0	0	0
hsa-miR-374a*	3	1	2	2	0	0	0	0	0	0	0	1
hsa-miR-196b*	0	0	0	0	0	1	1	0	1	2	0	1
hsa-miR-222*	2	4	0	0	0	0	0	0	0	0	0	0
ebv-miR-BART20-3p	0	0	0	0	0	2	0	0	0	2	0	0
hsa-miR-362-5p	8	30	5	10	11	27	4	0	15	29	1	1
hsa-miR-339-3p	5	20	4	4	6	18	3	0	15	26	2	0
hsa-miR-146a*	0	0	0	0	0	0	1	0	0	0	1	0
hsa-miR-194-1	2	0.5	1.5	0	1	2.5	1	1	1	1	0	0.5
hsa-miR-1296	8	26	7	0	4	16	1	0	6	12	1	0
hsa-miR-29c*	5	12	1	0	0	9	0	0	8	10	3	1
hsa-miR-181c	48	96	6	12	9	23	1	1	11	17	1	5
hsa-miR-502	4.5	21.5	4.5	4.5	4.5	29	2	0	18.33	16.5	3	1
hsa-miR-450b	0	1	1	2	1	0	1	0	0	0	0	0
hsa-miR-1301	6	40	8	4	2	32	3	3	8	25	1	0
hsa-miR-500a	3.5	22.5	3.5	3.5	5.5	16	1	2	7.33	15.5	0	2
hsa-miR-1296*	0	0	0	0	0	1	0	0	0	0	0	0
hsa-miR-424*	0	5	1	0	2	1	0	0	7	5	0	0
hsa-miR-501-3p	6	25	1	0	10	18	2	0	4.33	10	0	0
hsa-miR-3176	7	15	5	0	2	15	2	0	9	20	0	0
hsa-miR-421	3	22	8	3	0	6	2	1	2	15	0	1
hsa-miR-532-3p	5	15	3	7	5	16	1	0	15	16	2	0
hsa-miR-30d*	0	3	0	0	0	0	1	0	0	1	0	0
hsa-miR-1537	0	1	0	0	0	0	0	1	0	0	0	0
hsa-miR-671	4	4	1	1	1	12	1	0	5	9	0	0
hsa-miR-671*	2	9	0	0	0	6	0	0	4	8	1	0
hsa-miR-301a*	2	3	1	0	0	1	0	0	0	0	0	1
hsa-miR-1277-3p	1	3	1	0	0	0	0	0	0	1	0	0
hsa-miR-3194-3p	0	0	0	0	0	1	1	0	0	0	0	1
hsa-miR-1304-3p	1	6	0	0	2	7	0	0	3	9	0	0
hsa-miR-22*	3	1	2	0	0	3	1	0	0	2	0	0
hsa-miR-132-3p	2	7	0	1	2	9	5	0	8	10	4	2
hsa-miR-624-5p	0	3	0	0	0	0	2	0	0	2	0	0
hsa-miR-20b	50.5	76.33	256.5	72	2	17.17	25	4	2.33	1	1	36.5
hsa-miR-92b	169.67	195.33	111.67	163.83	10	41	38	2	5.33	11.67	5	32
hsa-miR-500a*	6	23	4	1	6.5	18	1	0.5	9.5	26.5	2	0
hsa-miR-500b	6	23	4	1	6.5	18	1	0.5	9.5	26.5	2	0
hsa-miR-219-1-5p	99	180.5	58.5	121.5	0	11.5	1	0	4.5	1	0	5
hsa-miR-342*	9	42	17	1	11	54	13	2	14	34	8	9
hsa-miR-340*	4	14	3	2	2	9	0	0	2	3	0	1
hsa-miR-589	0	4	0	0	1	2	1	0	4	1	2	0
hsa-miR-31-5p	2	1	2	1	0	1	0	0	6	1	1	1
hsa-miR-193a-5p	4	36	6	4	9	27	0	1	18	31	1	1
hsa-miR-4326	2	22	0	3	5	10	7	0	14	11	1	1
hsa-miR-876-5p	5	18	0	3	0	2	0	0	0	0	1	0
hsa-miR-660*	2	1	0	0	1	2	0	0	3	2	0	0
hsa-miR-152	1	5	1	0	0	2	0	0	0	1	0.5	1
hsa-miR-33b	1	0	0	1	0	0	1	0	0	0	0	0
hsa-miR-10a*	0	0	0	0	0	1	0	0	0	4	0	0
hsa-miR-615-5p	0	0	1	0	0	0	0	0	0	0	0	0
ebv-miR-BART15	0	0	0	0	0	2	1	0	0	4	0	0
hsa-miR-374b*	0	1	0	1	0	0	0	0	0	0	0	0
hsa-miR-744*	2	1	0	2	0	1	0	0	0	0	0	1
hsa-miR-501-5p	12	41	7	1	11	22	5	3	12	32	3	0
hsa-miR-454*	1	4	0	0	0	1	0	0	0	0	0	1
hsa-miR-92a-1*	8	14	0	1	3	7	2	0	11	7	0	0
hsa-miR-26b*	0	2	2	0	0	0	0	0	0	0	0	1
hsa-miR-627-5p	0	1	0	0	2	0	0	0	0	3	0	0
hsa-miR-545-5p	1	2	0	0	0	0	0	0	0	0	0	0
hsa-miR-30c-1*	0	1	1	0	0	0	0	0	1	0	0	0
hsa-miR-331*	2	7	4	3	0	4	0	0	1	1	0	0
hsa-miR-499	3	0	0	0	0	0	0	0	0	0	0	0
hsa-miR-874	13	21	20	7	9	18	2	1	6	7	1	4
hsa-miR-642-5p	4	11	8	0	4	7	2	0	11	7	0	9
hsa-miR-651	0	0	1	0	0	0	0	0	0	0	0	0
ebv-miR-BART20-5p	0	0	0	0	0	1	0	0	0	0	0	0
hsa-miR-597	0	1	1	0	0	0	0	0	0	0	0	0
hsa-miR-502*	0	2	0	0	2	3	0	0	3	3	0	0
hsa-miR-3611	2	0	1	1	0	0	0	0	0	0	0	0
hsa-miR-542*	0	8	0	0	0	7	0	0	9	2	1	0
hsa-miR-769*	5	20	5	0	3	14	4	0	11	18	3	2
hsa-miR-33b*	0	0	0	0	0	0	0	0	0	0	0	0
rlcv-miR-rL1-6-5p	1	3.5	0	0	1	1	0.5	0	1.5	2	0.5	0
hsa-miR-148b*	0	2	0	1	0	2	0	0	0	1	0	0
hsa-miR-181d	21.33	47.5	2.5	5	1.33	14.83	0.67	0	7.67	13.83	0	0
hsa-miR-1255a-3p	0	0	0	0	0	2	0	0	0	0	0	0
hsa-miR-23a*	4	3	0	0	0	2	0	0	2	3	0	2
hsa-miR-363	91	68	135	42	4	11	22	2	1	0	0	23
hsa-miR-629*	1	2	2	0	0	10	3	0	5	5	1	1
rlcv-miR-rL1-29	0	0	0	0	0	0	0	0	0	0.5	0	1
hsa-miR-942*	0	0	0	0	0	0	0	0	1	1	0	0
hsa-miR-101-1*	1	4	0	0	0	0	0	0	0	0	0	0
hsa-miR-579-3p	1	1	0	0	0	1	0	0	0	1	0	0
hsa-miR-191*	0	1	0	0	0	0	0	0	0	1	0	0
hsa-miR-367	1	3	155	5	0	5	13	0	2	12	0	35
hsa-miR-627-3p	0	0	0	0	0	0	0	0	0	0	0	0
hsa-miR-576-3p	0	0	0	0	1	0	0	0	0	0	0	0
hsa-miR-200a	1	0	1	2	0	0	1	0	0	0	0	3
hsa-miR-876-3p	2	2	0	0	0	0	0	0	0	0	0	0
hsa-miR-147	1	0	0	0	0	0	0	0	0	1	0	0
hsa-miR-30b*	0	0	0	0	0	0	0	0	0	0	0	0
hsa-miR-570-3p	0	0	0	0	0	0	0	0	0	0	0	0
hsa-miR-641	0	0	1	0	0	2	0	0	0	2	0	0
hsa-miR-188*	1	0	0	0	0	1	0	0	1	0	0	0
hsa-let-7e	16.95	47.73	4.15	8.2	0.75	8.2	0.2	0	1.75	2	0	2.85
hsa-miR-545-3p	3	4	1	2	0	1	0	0	0	0	0	0
hsa-miR-29b-2*	0	8	1	0	2	11	4	0	0	3	1	1
hsa-miR-766*	0	2	1	0	0	2	0	0	2	1	0	0
hsa-miR-30a*	5.5	2.5	0.5	2	2.5	2.5	0.5	0	0	3	0	0
hvt-miR-H5	0	0	0	0	0	0	0	0	0	0	0	0
hsa-miR-642-3p	0	0	1	0	0	0	0	0	1	1	0	0
hsa-miR-185*	0	5	0	0	1	9	0	0	1	4	0	0
hsa-miR-328	3	22	8	2	4	15	5	4	4	15	3	13
hsa-miR-186*	0	0	0	0	0	0	0	0	2	0	0	1
hsa-miR-449a	15	11	0.5	5	1	2	0	0	0	1	0	1
hsa-miR-103-1*	0	6	0	0	0	2	0	0	0	0	0	0
hsa-miR-624-3p	0	0	0	0	0	0	0	0	0	0	0	0
hsa-miR-616-5p	0	0	0	0	0	1	0	0	1	3	1	0
hsa-miR-550-2-3p	0.5	0.5	2	0	0.5	1.5	0.5	0	0.5	3	0	0
hsa-miR-550-1-3p	0.5	0.5	2	0	0.5	1.5	0.5	0	0.5	3	0	0
hsa-miR-1304-5p	0	2	0	0	0	1	0	0	2	2	0	0
hsa-let-7c	11.5	13	1	4	0	2.92	0	0	0	0	0	0
hsa-miR-3187	3	5	2	0	0	8	1	0	5	9	0	0
hsa-miR-150*	1	3	1	1	2	0	0	0	0	2	0	0
hsa-miR-3157-5p	0	2	0	0	1	0	0	0	3	1	0	0
hsa-miR-196a-2	1	1	0.5	0	0	0.5	0	0	0	0	0	0
hsa-miR-579-5p	0	1	0	0	0	0	0	0	2	1	0	0
hsa-miR-200b	1	2	2	0	0	0	0	0	0	6	0	0
hsa-miR-3140-3p	0	0	0	0	0	0	0	0	0	0	0	0
hsa-miR-3657	0	0	0	0	0	3	0	0	0	0	0	0
hsa-miR-30a	122.5	141	6.5	42	6	19	5	0	1	5	0	0
hsa-miR-195	2	0.33	0	0	0	0	0	0	0	0	0	2.33
hvt-miR-H14*	0.5	1.5	0	0	0.5	0.5	0	0	0.5	0.5	0	0
hsa-miR-27b*	0	0	0	1	0	1	0	0	0	0	0	0
hsa-miR-3144	0	0	0	0	0	0	0	0	0	0	0	0
hsa-miR-3173	1	3	0	0	2	4	0	0	4	3	0	0
hsa-miR-589*	0	1	0	0	2	2	2	0	0	1	0	3
hsa-miR-3912	0	1	0	0	0	0	0	0	0	0	0	0
hsa-miR-296-3p	0	2	2	2	0	3	0	0	1	2	0	0
hsa-miR-219-2-5p	157	30.5	7.5	94.5	5	21.5	0	0	7.5	1	2	1
hsa-miR-3657*	0	0	0	0	0	0	0	0	0	0	0	0
hsa-miR-132-5p	0	1	0	0	0	1	0	0	0	0	0	0
hsa-miR-3940	3	8	0	0	0	6	0	0	3	3	0	0
hsa-miR-628*	2	4	2	0	1	1	0	0	0	0	0	0
hsa-miR-2110	2	15	6	1	5	10	4	0	8	15	3	2
hsa-miR-101-2*	0	0	0	0	0	0	0	0	0	0	0	0
hsa-miR-302b	3	11	294	22.75	1	4	15.25	3	13	15	0	78.75
hsa-miR-181c*	2	5	0	0	0	0	0	0	0	1	0	0
hsa-miR-580	0	0	0	0	0	0	0	0	0	0	0	0
hsa-miR-429	0	0	0	0	0	0	0	0	0	0	0	2
hsa-miR-141	1	0	6	0	0	1	3	0	2	0	0	0
hsa-miR-1249	0	3	2	2	1	6	1	0	3	5	0	1
hsa-miR-196a-1	0.5	1	0.5	0	0	0.5	0	0	0	0	0	0
hsa-miR-302a-3p	1	11	288	31.75	0	7	10.75	1	2	15	0	89.25
hsa-miR-1-2	0	0	0	0.5	0	1	0	0	0	0	0	0
hsa-miR-301b*	1	0	1	0	0	0	0	0	0	1	1	0
hsa-miR-3934	0	5	1	0	0	2	0	0	3	0	0	0
hsa-miR-1-1	0	0	0	0.5	0	1	0	0	0	0	0	0
hsa-miR-130a	262	335	274	151	11	55	51	1	4	2	1	57
hsa-miR-107*	0	0	0	0	0	0	0	0	0	0	0	0
hsa-miR-190a	9	8	8	10	0	5	2	0	0	0	0	0
hsa-miR-3677-5p	0	0	0	0	0	0	0	0	1	2	0	0
hsa-miR-628	0	0	0	0	1	1	0	0	2	1	0	0
hsa-miR-2277	0	4	2	1	0	2	1	0	2	3	0	0
hsa-miR-138-1	3.5	13	5	3	0	2.5	0	0	3.5	1.5	0.5	1
hsa-miR-3940*	0	0	0	0	0	0	2	0	0	2	0	0
hsa-miR-3143-5p	0	0	0	0	0	0	0	0	0	0	0	0
hsa-miR-302d	6	6	187	16.75	0	6	10	0	2	14	0	59.75
hsa-miR-641*	0	0	0	0	0	0	0	0	0	0	0	0
hsa-miR-450a-1*	0	0	0	0	0	0	0	0	0	0	0	0
hsa-miR-3136	0	0	1	0	0	0	0	0	0	1	0	1
hsa-miR-3938*	0	0	0	0	0	0	0	0	0	0	0	0
hsa-miR-3922	0	0	0	0	0	1	0	0	0	0	0	0
hsa-miR-19b-2*	1	1	4	1	0	0	0	0	0	0	0	0
hsa-miR-505*	0	8	0	1	2	6	1	0	2	5	0	0
hsa-miR-937	0	0	0	0	2	3	0	0	1	1	0	0
hsa-miR-135b	220	170.33	231	104	2	32	18	3	3	0	2	57.5
hsa-miR-450a-2*	0	0	0	0	0	1	0	0	0	0	0	0
hsa-miR-133a-1	0	2.33	0	0.5	0	1	0	0	0.5	0.5	0	0
hsa-miR-133a-2	0	2.33	0	0.5	0	1	0	0	0.5	0.5	0	0
hsa-miR-1306-5p	1	5	2	0	1	3	1	1	1	2	0	0
hsa-miR-3200	4	3	1	1	1	0	0	0	0	0	0	1
hsa-miR-190b	0	0	0	0	0	0	0	0	0	0	0	0
hsa-miR-3130-5p	0	0	0	0	1	0	0	0	0	1	0	0
hsa-miR-1294-3p	0	1	0	0	0	0	0	0	0	0	0	0
hsa-miR-1256-3p	0	1	0	0	0	0	0	0	0	0	0	0
hsa-miR-31-3p	0	1	1	0	0	1	0	0	0	0	0	0
hsa-miR-192*	0	0	0	0	0	0	0	0	0	0	0	0
hsa-miR-1278	0	0	0	0	0	0	0	0	0	0	0	0
hsa-miR-302a-5p	0	0	53	7	1	2	7	2	0	1	0	16
hsa-miR-506	1	1	2	2	0	0	0	0	1	2	0	4
hsa-miR-1537*	0	0	0	0	0	0	0	0	0	0	0	0
hsa-miR-556-3p	0	1	0	0	0	0	0	0	0	0	0	0
hsa-miR-500b*	0	0	0	0	0	1	0	0	0	0	0	0
hsa-miR-3677-3p	0	0	0	0	0	2	0	0	0	0	0	0
hsa-miR-1255a-5p	0	0	0	0	1	0	0	0	0	0	0	0
hsa-miR-497	0	0	1	0	0	1	0	0	0	0	0	0
hsa-miR-34a*	0	0	1	1	0	0	0	0	0	0	0	0
hsa-miR-449b	3	3	0.5	1	0	0	0	0	0	1	0	0
hsa-miR-200c	0	0	2	0	0	2	0	0	0	0	0	1
hsa-miR-212-3p	0	0	0	0	0	0	0	0	0	0	1	0
hsa-miR-491	3	8	2	0	0	3	0	0	7	3	1	1
hsa-miR-124-1	136.83	139.67	34	76.33	3.67	15	6.67	0.33	5	0.33	1	11.33
hsa-miR-124-3	135.83	139.67	35	76.33	3.67	15.5	6.67	0.33	5	0.33	1	11.33
hsa-miR-570-5p	0	0	0	0	0	0	0	0	0	1	0	0
hsa-miR-124-2	135.33	139.67	35	76.33	3.67	15.5	6.67	0.33	5	0.33	1	11.33
hsa-miR-1256-5p	0	0	0	0	0	0	0	0	0	0	0	0
hsa-miR-449c-5p	5	5	0	0	0	1	0	0	0	0	0	0
hsa-miR-3140-5p	0	0	0	0	0	0	0	0	0	0	0	0
hsa-miR-2278	0	0	0	0	0	0	0	0	0	0	0	0
hsa-miR-421*	0	0	0	0	0	0	0	0	0	0	0	0
hsa-miR-149	41	85	19	12	1	11	1	2	2	2	0	8
hsa-let-7b	0.2	2	0	0	0	1.25	0.5	0	2	1	0	0
iltv-miR-I1*	0	0	0	0	0	0	0	0	0	0	0	0
hsa-miR-651*	0	0	0	0	0	0	0	0	0	0	0	0
hsv2-miR-H25	0	0	0	0	0	0	0	0	0	0	0	0
hsa-miR-450b*	0	0	0	0	0	0	0	0	0	0	0	0
hsa-miR-24-1*	0	0	0	0	0	0	0	0	0	0	0	0
hsa-miR-615-3p	0	0	0	0	2	1	0	0	0	0	0	0
hsa-miR-2110*	0	4	0	0	1	4	0	0	0	3	2	0
hsa-miR-3680	0	0	0	0	0	0	0	0	0	0	0	0
hsa-miR-3614-3p	0	0	0	0	0	0	0	0	0	0	0	0
hsa-miR-148a	28	13	13	3.5	1	5	2	0	1	0	0	4
hsa-miR-138-2	0.5	4	1	2	0	2.5	0	0	1.5	1.5	0.5	0
hsa-miR-513b	0	0	0	0	0	0	0	0	0	0	0	0
hsa-miR-3138-3p	0	0	0	0	1	2	0	0	0	0	0	0
hsa-miR-3910	0	0	0	0	0	0	0	0	0	0	0	0
hsa-miR-491*	1	0	1	1	0	0	0	0	0	0	0	0
hsa-miR-26a-2*	0	1	0	0	0	0	0	0	0	0	0	0
hsa-miR-3158	1	1	0	0	0	0	0	0	0	1	0	0
hsa-miR-499*	1	0	0	0	0	0	0	0	0	0	1	0
hsa-miR-1306-3p	1	0	0	0	0	0	0	0	0	1	0	0
hsa-miR-9-1	777	1894.33	86	288.5	18.67	123	21.33	1	29	7.33	2.67	52.17
hsa-miR-597*	0	0	0	0	0	0	0	0	0	0	0	0
hsa-miR-223	0	0	0	0	0	0	0	0	1	0	1	0
hsa-miR-219-1-3p	0	3	0	1	0	0	0	0	0	0	0	0
hsa-miR-9-2	777	1894.33	86	288.5	19.67	123	21.33	1	29	7.33	2.67	52.17
hsa-miR-3679-5p	0	0	0	0	0	0	0	0	0	0	0	0
hsa-miR-659	0	0	0	0	0	0	0	0	0	0	0	0
hsa-miR-335-5p	16	23	19	21	0	4	3	0	0	0	0	6
hsa-miR-874*	0	1	0	0	0	0	0	0	0	1	0	0
hsa-miR-9-3	785	1914.33	87	290	18.67	125	22.33	1	29	7.33	2.67	51.67
rlcv-miR-rL1-19	0	0	0	0	0	0	0	0	0	0	0	0
hsa-miR-643	0	0	0	0	0	0	0	0	0	0	0	0
hsa-miR-3922*	0	1	0	0	0	0	0	0	3	1	0	0
hsa-miR-551a	1	1	2	1	0	0	0	0	0	0	0	1
hsa-miR-106a*	4	1	21	2	0	0	0	0	0	0	0	0
hsa-miR-3611*	0	0	0	0	0	0	0	0	0	0	0	0
hsa-miR-329-2	0	0	0	0	0	0	0	0	0	0	0	0
hsa-miR-153-1	130.5	31	57.5	59	5	4	3	1	1	0	0.5	22
hsa-miR-3605-3p	0	1	0	0	0	0	0	0	2	0	0	0
hsa-miR-582	0	2	1	0	0	0	0	0	0	0	0	0
hsa-miR-3157-3p	0	0	0	0	0	0	0	0	0	0	0	0
iltv-miR-I5	0	0	0	0	0	0	0	0	0	0	0	0
hsa-miR-887	19	28	4	7	0	4	0	0	0	1	1	1
hsa-miR-135a-1	249.5	125.83	45.5	65.5	5	18.5	3	1	1.5	0	4	8.5
hsa-miR-1255b	0	0	0	0	0	0	0	0	0	0	0	0
hsa-miR-365-1*	0	0	0	1	0	0	0	0	0	1	0	0
hsa-miR-329-1	0	0	0	0	0	0	0	0	0	0	0	0
hsa-miR-153-2	130.5	31	57.5	59	5	4	3	1	1	0	0.5	22
hsa-miR-451-DICER1	1	0	0	1	0	2	0	0	1	2	0	0
hsa-miR-1305	0	0	0	0	0	0	0	2	0	0	0	1
hsa-miR-2277*	2	2	1	0	1	2	0	0	1	2	1	0
hsa-miR-135a-2	247.5	117.83	44.5	64.5	6	16.5	3	1	1.5	0	5	10
hsa-miR-3912*	0	0	0	0	0	0	0	0	0	0	0	0
hsa-miR-3150-5p	0	1	0	0	0	0	0	0	0	0	0	0
hsa-miR-3138-5p	0	1	0	0	0	0	0	0	0	0	0	0
hsa-miR-215	0	0	0	0	0	0	0	0	0	0	0	0
hsa-miR-503*	0	1	0	0	0	0	0	0	0	1	0	0
hsa-miR-3928*	0	0	0	0	0	1	0	0	0	0	0	0
hsa-miR-3149	0	0	0	1	0	0	0	1	0	0	0	0
hsa-miR-550-2-5p	0	0	0	0	0	1	0	0	0	0	0	0
mcv-miR-M1-5p	0	0	0	0	0	0	0	0	0	0	0	0
hsa-miR-550-1-5p	0	0	0	0	0	1	0	0	0	0	0	0
hsa-miR-18b*	0	2.5	1	1	0	1	2	0	0	1	0	1
hsa-miR-149*	0	0	0	0	1	0	0	1	0	0	0	1
hsa-miR-3175	0	0	0	0	0	1	0	0	0	0	0	0
hsa-miR-181d*	0	0	0	0	0	0	0	0	0	0	0	0
hsa-miR-3928	0	0	0	0	0	1	0	0	0	2	0	0
hsa-miR-513a-2-5p	0	0	1	0	0	0.5	0	0	0.5	0	0	0
hsa-miR-3942-5p	0	0	0	0	0	0	0	0	0	0	0	0
hsa-miR-1301*	0	1	0	0	0	0	0	0	1	0	0	0
hsa-miR-3909	0	0	0	0	0	1	0	0	0	0	0	0
hsa-miR-3605-5p	0	0	0	0	0	0	0	0	0	0	0	0
hsa-miR-3934*	0	0	0	0	0	0	0	0	0	0	0	0
hsa-miR-513a-1-5p	0	0	1	0	0	0.5	0	0	0.5	0	0	0
hsa-miR-34a	35	20	10	6	2	7	0	0	1	0	0	4
hsa-miR-616-3p	0	0	0	0	0	0	0	0	1	0	0	0
hsa-miR-23b*	0	0	0	1	0	0	0	0	0	0	0	0
hsa-miR-3143-3p	0	0	0	0	0	0	0	0	0	0	0	0
hsa-miR-760	0	5	3	1	1	7	0	0	2	4	0	0
hsa-miR-151-5p	10	11	10	5	0	7	4	0	1	0	0	1
hsa-miR-3115	0	0	0	1	0	0	0	0	0	0	0	0
hsa-miR-212-5p	0	0	0	0	0	0	0	0	0	0	0	0
hsa-miR-377	0	0	1	0	0	0	4	0	0	0	0	1
hsa-miR-3124*	0	0	0	0	0	0	0	0	0	0	0	0
hsa-miR-561*	0	0	0	0	0	0	0	0	0	0	0	0
hsa-miR-320*-RNASEN	0	0	0	0	0	0	0	0	1	0	0	0
hsa-miR-1263-3p	0	0	0	0	0	0	0	0	0	0	0	0
hsa-miR-508	0	0	0	0	0	0	0	0	0	0	0	0
hsa-miR-937*	0	0	0	0	0	0	0	0	0	0	0	0
hsa-miR-196a-2*	0	0	0	0	0	0	0	0	0	0	0	0
hsa-miR-2355-3p	1	0	0	0	0	0	0	0	0	0	0	0
hsa-miR-3176*	0	0	0	1	3	0	0	0	0	0	0	0
hsa-miR-126	2	4	6	3	0	2	0	0	0	0	0	0
hsa-miR-580*	0	0	0	0	0	0	0	0	0	0	0	0
hsa-miR-1914-5p	0	0	0	0	0	0	0	0	1	0	0	0
hsa-miR-190a*	0	0	0	0	0	0	0	0	0	0	0	0
hsa-miR-944	0	0	0	0	0	0	0	0	0	0	0	0
hsa-miR-3127-5p	0	1	0	0	0	0	0	0	0	0	0	0
hsa-miR-197*	0	2	0	0	0	0	0	0	0	0	0	0
hsa-miR-182*	0	0	0	0	0	0	0	0	0	0	0	0
hsa-miR-376c	0	0	3	0	2	0	0	0	0	0	0	0
rlcv-miR-rL1-1	0	0	0	0	0	0	0	0	0	0	0	0
hsa-miR-1263-5p	0	0	0	0	0	0	0	0	0	0	0	0
hsa-miR-302c	0	3	123	8.75	0	3	23	1	3	2	0	35.25
hsa-miR-934	0	0	0	0	0	0	0	0	0	0	0	0
hsa-miR-513a-1-3p	0	0	0	0	0	0	0	0	0	0	0	0
hsa-miR-513a-2-3p	0	0	0	0	0	0	0	0	0	0	0	0
hsa-miR-20b*	3	2	2	2	0	0	0	0	0	0	0	1
hvt-miR-H9-5p	0	1	0	0	0	0	0	0	0	0	0	0
hsa-miR-3174*	0	0	0	0	0	0	0	0	0	0	0	0
hsa-miR-204	216	520	14	59	1	9	7	0	1	2	1	2
hsa-miR-96	1	3	3	1	0	13	1	0	0	0	0	0
hsa-miR-1179	0	0	0	0	0	0	0	0	0	0	0	0
hsa-miR-643*	0	0	0	0	0	0	0	0	0	0	0	0
hvt-miR-H4*	0	0	0	0	0	0	0	0	0	0	0	0
mcmv-miR-m59-2	0	0	0	0	0	0	0	0	0	0	0	0
hsa-miR-496	0	0	0	0	0	0	0	0	0	0	0	0
hsa-miR-379*	0	0	0	0	0	0	0	0	0	0	0	0
mghv-mir-M1-5*	0	0	0	0	0	0	0	0	0	0	0	0
hsa-miR-346*	0	0	1	0	0	0	0	0	0	0	0	0
hsa-miR-3622-3p	0	0	0	0	0	0	0	0	0	0	0	0
mdv1-miR-M7*	0	0	0	0	0	0	0	0	0	0	0	0
hsa-miR-1323	0	0	0	0	0	0	0	0	0	0	0	2
hsv1-miR-H8*	0	0	0	0	0	0	0	0	0	0	0	0
hsa-miR-488	12	23	9	1	0	3	0	0	0	0	0	1
hsa-miR-154-3p	0	0	0	0	0	0	0	0	0	0	0	0
hsa-miR-504	1	5	0	1	0	0	0	0	0	0	1	1
hsa-miR-449b*	0	0	0	1	0	0	0	0	0	0	0	0
hsa-miR-556-5p	0	0	0	1	0	0	0	0	0	0	0	0
hsa-miR-147*	0	0	0	0	0	0	0	0	0	0	0	0
hsv1-miR-H18	0	0	0	0	0	0	0	0	0	0	0	0
hsa-miR-2115*	0	0	0	0	0	0	0	0	0	0	0	0
hsa-miR-194-2*	0	0	0	0	0	0	0	0	0	0	0	0
hsa-miR-3136*	0	0	0	0	0	0	0	0	0	0	0	0
hsa-miR-656	0	0	0	0	0	0	0	0	0	0	0	0
hsa-miR-216a*	0	0	0	2	0	0	0	0	0	0	0	0
mdv2-miR-M16	0	0	0	0	0	0	0	0	0	0	0	0
hsa-miR-3679-3p	0	0	0	0	0	0	0	0	0	0	0	0
hsa-miR-1249*	0	0	0	0	0	0	1	0	0	1	0	0
hsa-miR-3680*	0	0	0	0	0	1	0	0	0	1	0	0
kshv-miR-K12-12	0	0	0	0	0	0	0	0	0	0	0	0
mcmv-miR-M87-1	0	0	0	0	0	0	0	0	0	0	0	0
hsa-miR-210*	0	0	0	0	1	0	0	0	0	2	0	0
hsv2-miR-H7-5p	0	0	0	0	0	0	0	0	0	0	0	0
hsa-miR-3691	0	0	0	0	0	2	0	0	0	0	0	0
hsa-miR-382-3p	0	0	0	0	0	0	0	0	0	0	0	0
hsa-miR-1271	1	0	0	1	0	0	0	0	1	0	0	1
hsv1-miR-H1	0	0	0	0	0	0	0	0	0	0	0	0
hsa-miR-3198	0	0	0	0	0	0	0	0	0	0	0	0
hsa-miR-144	0	0	0	0	0	0	0	0	0	0	0	0
hsa-miR-484*-RNASEN	0	0	0	0	0	0	0	0	0	0	0	0
hsa-miR-199a-2-3p	2.67	2.33	0	0	0	0.67	0	0	0	0	0	0
hsa-miR-3691*	0	0	0	0	0	0	0	0	0	0	0	0
hsa-miR-2114	0	0	0	0	0	0	0	0	0	1	0	0
hsa-miR-2278*	0	0	0	0	0	0	0	0	0	0	0	0
mcmv-miR-M95-1-3p	0	0	0	0	0	0	0	0	0	0	0	0
hsa-miR-3150-3p	0	1	0	0	0	0	0	0	0	0	0	0
hsa-miR-99b	62	163	5	23	10	5	5	0	4	0	0	6
hsa-miR-199b-3p	2.67	2.33	0	0	0	0.67	0	0	0	0	0	0
hsa-miR-382-5p	0	0	1	3	0	0	1	0	0	0	0	0
hsa-miR-199a-1-3p	2.67	2.33	0	0	0	0.67	0	0	0	0	0	0
hsa-miR-328*	0	0	0	0	0	0	0	0	0	0	0	0
hsa-miR-3155-5p	0	0	2	0	0	0	0	0	0	0	0	0
hsa-miR-9-2*	70.5	140	5.33	23.5	2	13	0.67	0	3.17	0	0.33	3.83
hsa-miR-9-1*	70.5	140	5.33	23.5	2	13	0.67	0	3.17	0	0.33	3.83
hsa-miR-133b	0	0.33	0	0	0	0	0	0	0	0	0	0
hsv2-miR-H10	0	0	0	0	0	0	0	0	0	0	0	1
rlcv-miR-rL1-16-5p	0	0	0	0	0	0	0	0	0	0	0	0
hsa-miR-9-3*	61	122	5.33	23	2	13	0.67	0	2.67	0	0.33	2.33
hsa-miR-376b	0	0	0	0	0	0	0	0	0	0	0	0
mghv-miR-M1-12	0	0	0	0	0	0	0	0	0	0	0	0
hsa-miR-1298-3p	0	0	0	0	0	0	0	0	0	0	0	0
hsa-miR-3682-5p	0	0	0	0	0	0	0	0	0	0	0	0
hsa-miR-2276-3p	2	1	0	0	0	0	0	0	0	0	0	0
hsa-miR-551b*	0	0	0	1	0	0	0	0	0	0	0	0
hsa-miR-1912-3p	1	1	0	0	0	0	0	0	0	0	0	0
hsa-miR-202-5p	0	0	0	0	0	0	0	0	0	0	0	0
hsv1-miR-H15	0	0	0	0	0	0	0	0	0	0	0	0
hsv2-miR-H24	0	0	0	0	0	0	0	0	0	0	0	0
hsa-miR-99a	45	73	1	15	2	2	0	0	0	0	0	1
hsa-miR-3074-5p	0	0	1	1	0	0	0	0	0	0	0	0
hsv1-miR-H6-5p	0	0	0	0	0	0	0	0	0	0	0	0
kshv-miR-K12-1*	0	0	0	0	0	0	0	0	0	0	0	0
hsa-miR-3074-3p	0	0	0	0	0	0	0	0	0	0	0	0
hsa-miR-133a-1*	0	0	0	0	0	0	0	0	0	0	0	0
hsa-miR-3177	0	1	0	0	0	1	0	0	0	0	0	0
hsa-miR-1287*	0	0	0	0	0	0	0	0	0	0	0	1
hsa-miR-92b*	0	8	3	1	0	0	0	0	0	3	0	1
hsa-miR-3065-5p	2	0	0	2	0	0	0	0	0	0	0	0
hsa-miR-3175*	0	0	0	0	0	0	0	0	0	0	0	0
hsa-miR-1914-3p	0	0	0	0	0	1	0	0	0	0	0	0
iltv-miR-I5*	0	0	0	0	0	0	0	0	0	0	0	0
hsa-miR-496*	0	0	0	0	0	0	0	0	0	0	0	0
hsa-miR-181b-2*	0	1	0	0	0	0	0	0	0	0	0	0
hsa-miR-760*	0	0	0	0	0	0	0	0	0	0	0	0
hsa-miR-3155-3p	0	0	0	0	0	0	0	0	0	0	0	0
hsa-miR-3614-5p	0	0	0	0	0	0	0	0	0	0	0	0
hsa-miR-770-3p	0	0	0	0	0	0	0	0	0	0	0	0
hsa-miR-610	0	0	0	0	0	0	0	0	0	0	0	0
hsa-miR-452*	0	0	0	0	0	0	0	0	0	0	0	0
hsa-miR-610*	0	1	0	0	0	0	0	0	0	0	0	0
hsa-miR-381	0	0	3	0	1	0	1	0	0	0	0	1
hsa-miR-708*	8	19	1	3	0	0	0	0	0	0	0	0
hsa-miR-3151	0	0	0	0	0	0	0	0	0	0	0	0
hsa-miR-199b-5p	8	6	0	0	1	2	2	0	0	0	0	0
hsv2-miR-H13	0	0	0	0	0	0	0	0	0	0	0	0
hsa-miR-3177*	0	1	0	0	0	0	0	0	1	2	0	0
hsa-miR-10b	1	0	0	1	0	1	0	0	0	0	0	0
hsa-miR-325*	0	0	0	0	0	0	0	0	0	0	0	0
hsa-miR-1251	26	36	3	5	1	3	0	0	0	0	0	1
hsa-miR-3193	0	0	0	0	0	0	0	0	0	0	0	0
hsa-miR-126*	4	1	0	0	0	0	0	1	0	0	0	0
hsa-miR-371*	0	0	2	1	0	0	0	0	0	0	0	2
hsa-miR-497*	0	0	0	0	0	0	0	0	0	0	0	0
hsa-miR-3171-5p	0	0	0	0	0	0	0	0	0	0	0	0
hsa-miR-200a*	0	0	0	0	0	0	0	0	0	3	0	0
mghv-mir-M1-3*	0	0	0	0	0	0	0	0	0	0	0	0
hsa-miR-3170	0	0	0	0	0	0	0	0	0	0	0	0
hsa-miR-1266	0	0	0	0	0	0	0	0	0	0	0	0
rrv-miR-rR1-6	0	0	0	0	0	0	0	0	0	0	0	0
hsv1-miR-H7	0	0	0	0	0	0	0	0	0	0	0	0
hsv1-miR-H16	0	0	0	0	0	0	0	0	0	0	0	0
mdv2-miR-M28*	0	0	0	0	0	0	0	0	0	0	0	0
hsa-miR-337*	0	0	0	0	0	0	0	0	0	0	0	0
rlcv-miR-rL1-7	0	0	0	0	0	0	0	0	0	0	0	0
hsa-miR-138-1*	0	0	0	0	0	0	0	0	0	0	0	0
hsa-miR-3939-5p	0	0	0	0	0	0	0	0	0	0	0	0
hsa-miR-3146-5p	0	0	0	0	0	0	0	0	0	0	0	0
hsa-miR-409-5p	0	0	0	0	0	0	0	0	0	0	0	0
hsa-miR-133a-2*	0	0	0	0	0	0	0	0	0	0	0	0
mdv1-miR-M31	0	0	0	0	0	0	0	0	0	0	0	0
hsa-miR-653-3p	0	0	0	0	0	0	0	0	0	0	0	0
hsa-miR-1193-3p	0	0	0	0	0	0	0	0	0	0	0	0
hcmv-miR-US25-2-3p	0	0	0	0	0	0	0	0	0	0	0	0
hsa-miR-449c-3p	0	0	0	0	0	0	0	0	0	0	0	0
hsa-miR-598	5	11	3	2	0	0	1	0	1	0	0	1
hsa-miR-151-3p	6	7	7	4	0	4	3	1	0	0	0	1
rlcv-miR-rL1-21	0	0	0	0	0	0	0	0	0	0	0	0
hsa-miR-708	50	102	11	23	0	6	0	0	0	0	0	5
hsa-miR-3144*	0	0	0	0	0	0	0	0	0	0	0	0
hsa-miR-145	3	1	1	0	1	1	2	0	0	0	0	0
hsa-miR-676*	0	0	0	0	0	0	0	0	0	0	0	0
hsa-miR-670*	0	0	1	0	0	0	0	0	0	0	0	0
hsa-miR-369	0	0	1	0	0	0	0	0	0	0	0	0
hsa-miR-1303-3p	0	0	0	0	0	0	0	0	0	0	0	0
hsa-miR-767	0	10	1	0	0	0	0	0	1	0	0	0
hsa-miR-517b	0	0	0	1	0	0	0	0	0	0	0	0
hsa-miR-592	3	7	0	1	0	0	1	0	1	0	0	0
hsa-miR-124-3*	1.33	0.33	0	0	0	0	0	0	0	0	0	0
hsa-miR-152*	0	0	0	0	0	0	0	0	0	0	0	0
hsa-miR-153-1*	0	0	0	0	0	0	0	0	0	0	0	0
hsa-miR-3152	0	0	0	0	0	0	0	0	0	0	0	0
hsa-miR-3146-3p	0	0	0	0	0	0	0	0	0	0	0	0
hsa-miR-3173*	0	0	0	0	0	0	0	0	0	0	0	0
hsa-miR-205	1	1	7	0	0	2	6	0	0	0	0	3
bhv1-miR-B10	0	0	0	0	0	0	0	0	0	0	0	0
hsa-miR-588*	0	0	0	0	0	0	0	0	0	0	0	0
hsa-miR-182	4	1	4	1	0	7	1	0	0	0	0	2
hsa-miR-365-2*	0	2	0	0	0	0	0	0	0	2	0	0
hsa-miR-887*	0	1	0	0	0	0	0	0	0	0	0	0
rlcv-miR-rL1-13	0	0	0	0	0	0	0	0	0	0	0	0
hsa-miR-574-5p	0	0	1	1	0	5	1	0	0	1	0	0
iltv-miR-I7	0	0	0	0	0	0	0	0	0	0	0	0
rlcv-miR-rL1-5-3p	0	0	0	0	0	0	0	0	0	0	0	0
hsa-miR-513c-3p	1	0	0	0	0	0	0	0	0	0	0	0
hsa-miR-125b-1	72	66	0.5	39.5	2	14.5	2	0	2.5	0	0	2
hsa-miR-329-2*	0	0	0	0	0	0	0	0	0	0	0	0
kshv-miR-K12-10a*	0	0	0	0	0	0	0	0	0	0	0	0
hsa-miR-516a-2	0	0	0.5	0	0	0	0	0	0	0	0	0
hsa-let-7b*	0	0	0	0	0	0	0	0	0	0	0	0
hsa-miR-125b-2	72	64	0.5	37.5	2	14.5	2	0	2.5	0	0	2
hsa-miR-329-1*	0	0	0	0	0	0	0	0	0	0	0	0
hsa-miR-516a-1	0	0	0.5	0	0	0	0	0	0	0	0	0
hsa-miR-411	0	0	0	0	0	0	0	0	0	0	0	0
hsa-miR-520g	0	0	0	0	0	0	0	0	0	0	0	0
hsa-miR-521-1	0	0	0	0	0	0	0	0	0	0	0	0
hsa-miR-522	0	0	0	0	0	0	0	0	0	0	0	0
hsa-miR-521-2	0	0	0	0	0	0	0	0	0	0	0	0
hsa-miR-518a-1-5p	0	0	0	0	0	0	0	0	0	0	0	0
hsa-miR-518a-2-5p	0	0	0	0	0	0	0	0	0	0	0	0
hsa-miR-520d-5p	0	0	0	0	0	0	0	0	0	0	0	0
hsa-miR-527-5p	0	0	0	0	0	0	0	0	0	0	0	0
hsa-miR-518f*	0	0	0	0	0	0	0	0	0	0	0	0
hsa-miR-524	0	0	1	0	0	0	0	0	0	0	0	0
hsa-miR-1298-5p	14	45	1	3	0	0	0	0	0	0	0	0
hsa-miR-487a-3p	0	0	0	0	0	0	0	0	0	0	0	0
hsa-miR-375*	0	0	0	0	0	0	0	0	0	0	0	0
hsa-miR-665	0	0	0	0	0	0	0	0	0	0	0	0
hsa-miR-376c*	0	0	0	0	0	0	0	0	0	0	0	0
mcmv-miR-m01-4*	0	0	0	0	0	0	0	0	0	0	0	0
hsa-miR-516a-2*	0	0	0	0	0	0	0	0	0	0	0	0
mdv1-miR-M10-5p	0	0	0	0	0	0	0	0	0	0	0	0
hsa-miR-1289-5p	0	0	0	0	0	0	0	0	0	0	0	0
hsa-miR-509-1-5p	0	0	0	0	0	0	0	0	0	0	0	0
hsa-miR-448	0	7	0	1	0	0	0	0	0	0	0	0
mghv-miR-M1-11-3p	0	0	0	0	0	0	0	0	0	0	0	0
hvt-miR-H3-5p	0	0	0	0	0	0	0	0	0	0	0	0
hsa-miR-516b-1*	0	0	0	0	0	0	0	0	0	0	0	0
kshv-miR-K12-11*	0	0	0	0	0	0	0	0	0	0	0	0
hvt-miR-H12-5p	0	0	0	0	0	0	0	0	0	0	0	0
hsa-miR-326*	0	0	0	0	0	0	0	0	0	0	0	0
hsa-miR-431-3p	0	0	0	0	0	0	0	0	0	0	0	0
rlcv-miR-rL1-33	0	0	0	0	0	0	0	0	0	0	0	0
mdv1-miR-M1	0	0	0	0	0	0	0	0	0	0	0	0
iltv-miR-I1	0	0	0	0	0	0	0	0	0	0	0	0
rlcv-miR-rL1-24-5p	0	0	0	0	0	0	0	0	0	0	0	0
hsa-miR-521-1*	0	0	0	0	0	0	0	0	0	0	0	0
hvt-miR-H12-3p	0	0	0	0	0	0	0	0	0	0	0	0
hsa-miR-218-2	25.5	36.5	2	11	0.5	3	0.5	0	0	0	0	1
hsa-miR-541-5p	0	0	0	0	0	0	0	0	0	0	0	0
hsa-miR-202-3p	0	0	0	0	0	0	0	0	0	0	0	0
hsa-miR-3189*	0	0	0	0	0	0	0	0	0	0	0	0
rlcv-miR-rL1-11	0	0	0	0	0	0	0	0	0	0	0	0
hsa-miR-3681*	0	0	0	0	0	0	0	0	0	0	0	0
hsa-miR-1911*	0	1	0	0	0	0	0	0	0	0	0	0
hsa-miR-1247*	0	0	0	0	0	0	0	0	0	0	0	0
hsa-miR-195*	0	0	0	0	0	0	0	0	0	0	0	0
mdv2-miR-M32*	0	0	0	0	0	0	0	0	0	0	0	0
rlcv-miR-rL1-18	0	0	0	0	0	0	0	0	0	0	0	0
hsa-miR-302c*	0	0	5	0	0	0	1	0	0	0	0	1
hsa-miR-1179*	0	0	0	0	0	0	0	0	0	0	0	0
hsa-miR-483-3p	2	1	0	0	0	5	0	0	0	1	0	0
mcmv-miR-m01-4	0	0	0	0	0	0	0	0	0	0	0	0
hsv1-miR-H2	0	0	0	0	0	0	0	0	0	0	0	0
hsv2-miR-H6*	0	0	0	0	0	0	0	0	0	0	0	0
hsa-miR-515-2-3p	0	0	0.5	0	0	0	0	0	0	0	0	0
rlcv-miR-rL1-12-5p	0	0	0	0	0	0	0	0	0	0	0	0
mghv-miR-M1-7-5p	0	0	0	0	0	0	0	0	0	0	0	0
hsa-miR-380-5p	0	0	0	0	0	0	0	0	0	0	0	0
hsa-miR-34c	4	5	0	0	0	0	0	0	0	0	0	0
hsa-miR-518d	0	0	0	0	0	0	0	0	0	0	0	0
hsa-miR-218-1*	2	3	0	1	0	0	0	0	0	0	0	0
mdv2-miR-M17*	0	0	0	0	0	0	0	0	0	0	0	0
hsa-miR-1295*	0	0	0	0	0	0	0	0	0	0	0	0
hsv1-miR-H8	0	0	0	0	0	0	0	0	0	0	0	0
hsv2-miR-H21	0	0	0	0	0	0	0	0	0	0	0	0
kshv-miR-K12-8	0	0	0	0	0	0	0	0	0	0	0	0
hsa-miR-1269*	0	0	0	0	0	0	0	0	0	0	0	0
rlcv-miR-rL1-34-5p	0	0	0	0	0	0	0	0	0	0	0	0
hvt-miR-H17*	0	0	0	0	0	0	0	0	0	0	0	0
hsa-miR-92a-2*	0	0	1	0	0	0	0	0	0	0	0	0
hsa-miR-506*	0	0	0	0	0	0	0	0	0	0	0	0
rrv-miR-rR1-4*	0	0	0	0	0	0	0	0	0	0	0	0
hsa-miR-363*	0	0	0	0	0	0	0	0	0	0	0	0
kshv-miR-K12-11	0	0	0	0	0	0	0	0	0	0	0	0
hsa-miR-1323*	0	0	0	0	0	0	0	0	0	0	0	0
hiv1-miR-TAR-5p	0	0	0	0	0	0	0	0	0	0	0	0
hsa-miR-518e-5p	0	0	0	0	0	0	0.2	0	0	0	0	0
hsa-miR-452	1	3	0	0	0	0	0	0	0	0	0	0
hsa-miR-944*	0	0	0	0	0	0	0	0	0	0	0	0
mcmv-miR-m108-1*	0	0	0	0	0	0	0	0	0	0	0	0
hsa-miR-653-5p	0	0	0	0	0	0	0	0	0	0	0	0
hsa-miR-375	0	0	4	1	0	0	0	0	0	0	0	0
hsa-miR-148a*	0	0	0	0	0	0	1	0	0	0	0	0
rrv-miR-rR1-5	0	0	0	0	0	0	0	0	0	0	0	0
mcmv-miR-m107-1-5p	0	0	0	0	0	0	0	0	0	0	0	0
hsa-miR-26a-1*	0	0	0	0	0	0	0	0	0	0	0	0
hsa-miR-449a*	0	0	0	0	0	0	0	0	0	0	0	0
hsa-miR-1286*	0	0	0	0	0	0	0	0	0	0	0	0
mdv1-miR-M7	0	0	0	0	0	0	0	0	0	0	0	0
hsa-miR-3619-5p	0	0	0	0	0	0	0	0	0	0	0	0
hsa-miR-511-2-5p	0	0	0.5	0	0	0	0	0	0	0	0	0
hsa-miR-183*	0	0	0	0	0	0	0	0	0	0	0	0
hsa-miR-891a*	0	0	0	0	0	0	0	0	0	0	0	0
hsa-miR-520h*	0	0	0	0	0	0	0	0	0	0	0	0
hsa-miR-208a*	0	0	0	0	0	0	0	0	0	0	0	0
hsa-miR-519a-2	0	0	0	0	0	0	0	0	0	0	0	0
hsa-miR-3617*	0	0	0	0	0	0	0	0	0	0	0	0
hsa-miR-3170*	0	0	0	0	0	0	0	0	0	0	0	0
hsa-miR-1908	1	0	0	0	0	0	0	0	0	0	0	0
bhv1-miR-B9	0	0	0	0	0	0	0	0	0	0	0	0
hsv1-miR-H14-3p	0	0	0	0	0	0	0	0	0	0	0	0
hsa-miR-4326*	0	0	0	0	0	0	0	0	0	0	0	0
jcv-miR-J1-3p	0	0	0	0	0	0	0	0	0	0	0	0
hsa-miR-1303-5p	0	0	0	0	0	0	0	0	0	0	0	0
hsa-let-7c*	0	0	0	0	0	0	0	0	0	0	0	0
hsa-miR-518d*	0	0	0	0	0	0	0	0	0	0	0	0
hsa-miR-509-2-5p	0	0	0	0	0	0	0	0	0	0	0	0
mcmv-miR-m88-1*	0	0	0	0	0	0	0	0	0	0	0	0
mghv-miR-M1-14	0	0	0	0	0	0	0	0	0	0	0	0
mcmv-miR-M55-1	0	0	0	0	0	0	0	0	0	0	0	0
hsa-miR-3938	0	0	0	0	0	0	0	0	0	0	0	0
hsa-miR-1289-3p	0	0	0	0	0	0	0	0	0	0	0	0
mghv-miR-M1-14*	0	0	0	0	0	0	0	0	0	0	0	0
hsa-miR-574-3p	3	1	0	0	0	0	0	0	0	0	0	0
hsa-miR-134	0	0	0	0	0	0	0	0	0	0	0	0
hsa-miR-892a*	0	0	0	0	0	0	0	0	0	0	0	0
hsa-miR-433*	0	0	0	0	0	0	0	0	0	0	0	0
hsa-miR-3612	0	0	0	0	0	0	0	0	0	0	0	0
hcmv-miR-UL112	0	0	0	0	0	0	0	0	0	0	0	0
hsa-miR-370	0	0	0	0	0	0	1	0	1	0	0	0
hsa-miR-216b*	0	0	0	0	0	0	1	0	0	0	0	0
mghv-miR-M1-2-3p	0	0	0	0	0	0	0	0	0	0	0	0
mdv2-miR-M24	0	0	0	0	0	0	0	0	0	0	0	0
hsa-miR-3682-3p	0	0	0	0	0	0	0	0	0	0	0	0
mdv1-miR-M11-3p	0	0	0	0	0	0	0	0	0	0	0	0
hsa-miR-1287	0	0	0	0	0	0	0	0	1	0	0	0
hsa-miR-875-3p	0	0	0	0	0	0	0	0	0	0	0	0
hsa-miR-136-3p	0	0	0	0	0	0	0	0	0	0	0	0
hsa-miR-539*	0	0	0	0	0	0	0	0	0	0	0	0
hsa-miR-1252	0	0	0	0	0	0	0	0	0	0	0	0
hsv1-miR-H6-3p	0	0	0	0	0	0	0	0	0	0	0	0
hvt-miR-H16-3p	0	0	0	0	0	0	0	0	0	0	0	0
hsa-miR-379	0	0	0	1	0	0	0	0	0	0	0	0
hsa-miR-129-1-3p	0	0	0	0	0	0	0	0	0	0	0	0
hcmv-miR-UL36	0	0	0	0	0	0	0	0	0	0	0	0
hsa-miR-3145-5p	0	0	0	0	0	0	0	0	0	0	0	0
hsa-miR-892b*	0	0	0	0	0	0	0	0	0	0	0	0
hsa-miR-3910*	0	0	0	0	0	0	0	0	0	0	0	0
hsa-miR-338-5p	0	0	0	0	0	0	0	0	0	0	0	0
hsa-miR-543	0	0	0	0	0	0	0	0	0	0	0	0
hsa-miR-1910*	0	0	0	0	0	0	0	0	0	0	0	0
kshv-miR-K12-12*	0	0	0	0	0	0	0	0	0	0	0	0
hsa-miR-3919-3p	0	0	0	0	0	0	0	0	0	0	0	0
kshv-miR-K12-6-5p	0	0	0	0	0	0	0	0	0	0	0	0
hsa-miR-208a	0	1	5	1	0	0	0	1	0	2	1	0
mghv-miR-M1-10	0	0	0	0	0	0	0	0	0	0	0	0
hsa-miR-137*	0	0	0	0	0	0	0	0	0	0	0	0
hsa-miR-618	1	3	0	0	0	0	1	0	0	0	0	0
hsa-miR-2114*	0	0	0	0	0	0	0	0	0	0	0	0
hsa-miR-134*	0	0	0	0	0	0	0	0	0	0	0	0
mdv2-miR-M21*	0	0	0	0	0	0	0	0	0	0	0	0
hsa-miR-218-2*	0	0	0	0	0	0	0	0	0	0	0	0
hsa-miR-494*	0	0	0	0	0	0	0	0	0	0	0	0
hsa-miR-410	0	0	0	0	0	0	0	0	0	0	0	0
hsa-miR-514a-3*	0	0	0	0	0	0	0	0	0	0	0	0
hsv2-miR-H3	0	0	0	0	0	0	0	0	0	0	0	0
mghv-miR-M1-8	0	0	0	0	0	0	0	0	0	0	0	0
mdv1-miR-M3	0	0	0	0	0	0	0	0	0	0	0	0
hsa-miR-891b*	0	0	0	0	0	0	0	0	0	0	0	0
hsa-miR-381*	0	0	0	0	0	0	0	0	0	0	0	0
hsa-miR-184*	0	0	0	0	0	0	0	0	0	0	0	0
hsv1-miR-H7*	0	0	0	0	0	0	0	0	0	0	0	0
rlcv-miR-rL1-3	0	0	0	0	0	0	0	0	0	0	0	0
hsa-miR-511-2-3p	0	0	0	0	0	0	0	0	0	0	0	0
hsa-miR-525-5p	0	0	0	0	0	0	0	0	0	0	0	0
hsa-miR-494	0	0	1	0	0	0	0	0	0	0	0	0
hsa-miR-1-1*	0	0	0	0	0	0	0	0	0	0	0	0
hsa-miR-605-3p	0	0	0	0	0	0	0	0	0	0	0	0
hsa-miR-3200*	0	0	0	0	0	0	0	0	0	0	0	0
mdv1-miR-M9-3p	0	0	0	0	0	0	0	0	0	0	0	0
mghv-mir-M1-2-5p	0	0	0	0	0	0	0	0	0	0	0	0
hbv-miR-B20	0	0	0	0	0	0	0	0	0	0	0	0
rrv-miR-rR1-3	0	0	0	0	0	0	0	0	0	0	0	0
hsa-miR-3124	0	0	0	0	0	0	0	0	0	0	0	0
hvt-miR-H11	0	0	0	0	0	0	0	0	0	0	0	0
hsa-miR-373	0	0	7	0	0	4	1	0	0	0	0	6
hsa-miR-1305*	0	0	0	0	0	0	0	0	0	0	0	0
hsa-miR-518b*	0	0	0	0	0	0	0	0	0	0	0	0
hvt-miR-H18-3p	0	0	0	0	0	0	0	0	0	0	0	0
hsa-miR-512-1-5p	0	0	0	0	0	0	0	0	0.5	0	0	0
hsa-miR-521-2*	0	0	0	0	0	0	0	0	0	0	0	0
mdv1-miR-M4*	0	0	0	0	0	0	0	0	0	0	0	0
hsa-miR-204*	3	2	0	0	0	0	0	0	0	0	0	0
mdv1-miR-M5	0	0	0	0	0	0	0	0	0	0	0	0
hsa-miR-665*	0	0	0	0	0	0	0	0	0	0	0	0
hsa-miR-373*	0	0	0	0	0	2	0	0	0	0	0	0
hsa-miR-199a-2-5p	3.5	9.5	0	0.5	1	2.5	0.5	0	0	0	0	0
hsa-miR-509-3-3p	0	0	0	0	0	0	0	0	0	0	0	0
rlcv-miR-rL1-4-3p	0	0	0	0	0	0	0	0	0	0	0	0
hsa-miR-520b-3p	0	0	0.33	0	0	0	0	0	0	0	0	0.5
hsa-miR-99a*	1	2	0	0	0	1	0	0	0	0	0	0
hsv2-miR-H22	0	0	0	0	0	0	1	0	0	0	0	0
hsa-miR-518b	0	0	0	0	0	0	0	0	0	0	0	0
hsa-miR-3126-5p	0	0	0	0	0	0	0	0	0	0	0	0
hsa-miR-215*	0	0	0	0	0	0	0	0	0	0	0	0
hsa-miR-1269	0	0	0	0	0	0	0	0	0	0	0	0
hsa-miR-517a-2*	0	0	0	0	0	0	0	0	0	0	0	0
hsv1-miR-H13	0	0	0	0	0	0	0	0	0	0	0	0
kshv-miR-K12-4-3p	0	0	0	0	0	0	0	0	0	0	0	0
rlcv-miR-rL1-22	0	0	0	0	0	0	0	0	0	0	0	0
hsa-miR-514a-2*	0	0	0	0	0	0	0	0	0	0	0	0
hsa-miR-194-1*	0	0	0	0	0	0	0	0	0	0	0	0
hsa-miR-526a-2-3p	0	0	0	0	0	0	0	0	0	0	0	0
hsa-miR-1468*	0	0	0	0	0	0	0	0	0	0	0	0
rlcv-miR-rL1-26	0	0	0	0	0	0	0	0	0	0	0	0
hsa-miR-519e-5p	0	0	0	0	0	0	0	0	0	0	0	0
rlcv-miR-rL1-12-3p	0	0	0	0	0	0	0	0	0	0	0	0
hsa-miR-96*	0	0	0	0	0	0	0	0	0	0	0	0
hsa-miR-599	0	0	0	0	0	0	0	0	0	0	0	0
mghv-miR-M1-1	0	0	0	0	0	0	0	0	0	0	0	0
hsa-miR-370*	0	0	0	0	0	0	0	0	0	0	0	0
hsa-miR-214-5p	1	0	0	0	0	0	0	0	0	0	0	0
mdv2-miR-M15*	0	0	0	0	0	0	0	0	0	0	0	0
hsa-miR-1197*	0	0	0	0	0	0	0	0	0	0	0	0
hsv1-miR-H14-5p	0	0	0	0	0	0	0	0	0	0	0	0
hsa-miR-323b	0	0	0	0	0	0	0	0	0	0	0	0
kshv-miR-K12-7	0	0	0	0	0	0	0	0	0	0	0	0
hsv2-miR-H11	0	0	0	0	0	0	0	0	0	0	0	0
hsa-miR-516b-1	0	0	0	0	0	0	0	0	0	0	0	0
hsa-miR-129-1-5p	0.5	3	0	0.5	0	0	0	0	0	0	0	0
hsa-miR-549-5p	0	0	0	0	0	0	0	0	0	0	0	0
bhv1-miR-B3	0	0	0	0	0	0	0	0	0	0	0	0
hsa-miR-889*	0	0	1	0	0	0	0	0	0	0	0	0
hsa-miR-411*	0	0	0	0	0	0	0	0	0	0	0	0
hsa-miR-520f	0	0	1.33	0	0	0	0	0	0	0	0	0
hsa-miR-1283-1-5p	0	0	0	0	0	0	0	0	0	0	0	0
hsa-miR-486*	0	0	0	0	0	0	0	0	0	0	0	0
hsa-miR-1255b*	0	0	0	0	0	0	0	0	0	0	0	0
hsa-miR-200c*	0	0	0	0	0	0	0	0	0	0	0	0
hsa-miR-519c	0	1	0	0	0	0	0	0	0	0	0	0
hsa-miR-770-5p	0	0	0	0	0	0	0	0	0	0	0	0
hsa-miR-885*	0	0	0	0	0	0	0	0	0	0	0	0
hsa-miR-2115	0	0	0	0	0	0	0	0	0	0	0	0
hsa-miR-154-5p	0	0	0	0	0	0	0	0	0	1	0	0
hsa-miR-1912-5p	0	1	0	0	0	0	0	0	0	0	0	0
hsa-miR-675*	0	0	0	0	0	0	0	0	0	0	0	0
mdv2-miR-M25-5p	0	0	0	0	0	0	0	0	0	0	0	0
hsa-miR-127-3p	0	0	4	4	0	0	2	0	0	0	0	0
mdv2-miR-M27-5p	0	0	0	0	0	0	0	0	0	0	0	0
hsa-miR-122*	0	0	0	0	0	0	0	0	0	0	0	0
hsv2-miR-H23	0	0	0	0	0	0	0	0	0	0	0	0
hsa-miR-196a-1*	0	0	0	0	0	0	0	0	0	0	0	0
hsa-miR-3193*	0	0	0	0	0	0	0	0	0	0	0	0
hsa-miR-325	0	0	0	0	0	0	0	0	0	0	0	0
hsa-miR-517a-1	0	0	0	0	0	0	0	0	0	0	0	0
hsa-miR-432	0	0	1	0	0	0	0	0	0	0	0	0
rlcv-miR-rL1-31-5p	0	0	0	0	0	0	0	0	0	0	0	0
hsv1-miR-H3	0	0	0	0	0	0	0	0	0	0	0	0
hsa-miR-34b*	0	0	0	0	0	0	0	0	0	0	0	0
ebv-miR-BHRF1-2	0	0	0	0	0	0	0	0	0	0	0	0
hsa-miR-885	5	9	0	0	0	1	0	0	0	0	0	1
hsa-miR-3129-5p	0	0	0	0	0	0	0	0	0	0	0	0
rlcv-miR-rL1-28	0	0	0	0	0	0	0	0	0	0	0	0
hsa-miR-487b	0	0	0	2	0	0	0	0	0	0	0	0
hsa-miR-1910	0	0	0	0	0	0	0	0	0	0	0	0
hsa-miR-519d	0	0	1	0	0	0	0	0	0	0	0	1
hsa-miR-144*	0	0	0	0	0	0	0	0	0	0	0	0
hsa-miR-1283-2-5p	0	0	0	0	0	0	0	0	0	0	0	0
hsa-miR-541-3p	0	0	0	0	0	0	0	0	0	0	0	0
hsv1-miR-H5-3p	0	0	0	0	0	0	0	0	0	0	0	0
hsa-miR-105-2	2.5	4	0.5	0.5	0.5	0	0	0	0	0	0	0.5
hvt-miR-H15	0	0	0	0	0	0	0	0	0	0	0	0
hsa-miR-10b*	0	0	0	0	0	0	0	0	0	0	0	0
hsa-miR-668*	0	0	0	0	0	0	0	0	0	0	0	0
hiv1-miR-N367	0	0	0	0	0	0	0	0	0	0	0	0
mdv2-miR-M26	0	0	0	0	0	0	0	0	0	0	0	0
hsa-miR-513b*	0	0	0	0	0	0	0	0	0	0	0	0
rlcv-miR-rL1-31-3p	0	0	0	0	0	0	0	0	0	0	0	0
hsa-miR-371	0	0	5	0	0	0	1	0	0	0	0	1
kshv-miR-K12-5	0	0	0	0	0	0	0	0	0	0	0	0
hsa-miR-323b*	0	0	0	0	0	0	0	0	0	0	0	0
bhv1-miR-B2	0	0	0	0	0	0	0	0	0	0	0	0
hsa-miR-539	0	0	1	0	0	0	0	0	0	0	0	0
hsa-miR-3151*	0	0	0	0	0	0	0	0	0	0	0	0
hsa-miR-1270-2*	0	0	0.5	0	0	0	0	0	0	0	0	0
hcmv-miR-US33-5p	0	0	0	0	0	0	0	0	0	0	0	0
hvt-miR-H2	0	0	0	0	0	0	0	0	0	0	0	0
hsa-miR-384-5p	0	0	0	0	0	0	0	0	0	0	0	0
hsa-miR-526a-2-5p	0	0	0	0	0	0	0	0	0	0	0	0
mdv2-miR-M18-5p	0	0	0	0	0	0	0	0	0	0	0	0
kshv-miR-K12-4-5p	0	0	0	0	0	0	0	0	0	0	0	0
rlcv-miR-rL1-2	0	0	0	0	0	0	0	0	0	0	0	0
hbv-miR-B4	0	0	0	0	0	0	0	0	0	0	0	0
mghv-mir-M1-4*	0	0	0	0	0	0	0	0	0	0	0	0
hsa-miR-889	0	0	0	0	0	0	0	0	0	0	0	0
mdv2-miR-M29-3p	0	0	0	0	0	0	0	0	0	0	0	0
hsa-miR-518c	0	0	1	0	0	0	0	0	0	0	0	0
kshv-miR-K12-10b	0	0	0	0	0	0	0	0	0	0	0	0
hsv2-miR-H4-3p	0	0	0	0	0	0	0	0	0	0	0	0
hsa-miR-3688*	0	0	0	0	0	0	0	0	0	0	0	0
hsa-miR-767*	0	0	0	0	0	0	0	0	0	0	0	0
hsa-miR-384-3p	0	0	0	0	0	0	0	0	0	0	0	0
mdv1-miR-M3*	0	0	0	0	0	0	0	0	0	0	0	0
hsa-miR-181a-2*	6	4	1	1	0	0	0	0	0	0	0	0
kshv-miR-K12-2	0	0	0	0	0	0	0	0	0	0	0	0
hsa-let-7e*	2	3	0	0	0	0	0	0	0	0	0	0
hsa-miR-3117	0	0	0	0	0	0	0	0	0	0	0	0
hsa-miR-493	0	0	0	0	0	0	0	0	0	0	0	0
hsa-miR-518e-3p	0	0	0	0	0	0	0	0	0	0	0	0
hsv2-miR-H7-3p	0	0	0	0	0	0	0	0	0	0	0	0
kshv-miR-K12-3*	0	0	0	0	0	0	0	0	0	0	0	0
hsa-miR-224	0	0	0	3	0	0	0	0	0	0	0	0
mghv-miR-M1-12*	0	0	0	0	0	0	0	0	0	0	0	0
hsa-miR-508*	0	0	0	0	0	0	0	0	0	0	0	0
hcmv-miR-US5-2	0	0	0	0	0	0	0	0	0	0	0	0
hsa-miR-758*	0	0	0	0	0	0	0	0	0	0	0	0
hsa-miR-100*	0	0	0	0	0	0	0	0	0	0	0	0
hsa-miR-2276-5p	0	0	0	0	0	0	0	0	0	0	0	0
hsa-miR-133b*	0	0	0	0	0	0	0	0	0	0	0	0
hsa-miR-429*	0	0	0	0	0	0	0	0	0	0	0	0
hsa-miR-138-2*	0	0	0	0	0	0	0	0	0	0	0	0
hsa-miR-2116-5p	0	0	0	0	0	0	0	0	0	0	0	0
hsa-miR-599*	0	0	0	0	0	0	0	0	0	0	0	0
hsa-miR-208b	0	1	0	0	0	0	0	0	0	0	0	0
mcmv-miR-m01-2	0	0	0	0	0	0	0	0	0	0	0	0
hsa-miR-1250*	0	0	0	0	0	0	0	0	0	0	0	0
hsa-miR-890-3p	0	0	0	0	0	0	0	0	0	0	0	0
hsa-miR-486	2	0	0	0	0	0	0	0	0	0	0	0
hsa-miR-483-5p	0	0	0	0	0	0	0	0	1	0	0	0
iltv-miR-I6	0	0	0	0	0	0	0	0	0	0	0	0
mghv-miR-M1-3	0	0	0	0	0	0	0	0	0	0	0	0
hsa-miR-520h	0	0	0	0	0	0	0	0	0	0	0	0
hsa-miR-758	0	0	0	1	0	0	0	0	0	0	0	0
mcmv-miR-M23-2	0	0	0	0	0	0	0	0	0	0	0	0
hsa-miR-3183*	0	0	0	0	0	0	0	0	0	0	0	0
hsa-miR-206*	0	0	0	0	0	0	0	0	0	0	0	0
hsa-miR-3198*	0	0	0	0	0	0	0	0	0	0	0	0
hsa-miR-99b*	10	16	1	4	0	0	0	0	0	0	0	0
hsv1-miR-H11	0	0	0	0	0	0	0	0	0	0	0	0
hsa-miR-675	0	0	0	0	0	0	0	0	0	0	0	0
hsa-miR-514a-1	0	0	0	0	0	0	0	0	0	0	0	0
mcv-miR-M1-3p	0	0	0	0	0	0	0	0	0	0	0	0
hsa-miR-584*	0	0	0	0	0	0	0	0	0	0	0	0
hsa-miR-515-1-3p	0	0	0.5	0	0	0	0	0	0	0	0	0
hsa-miR-187*	0	0	0	0	0	0	0	0	0	0	0	0
hsa-miR-203*	0	0	0	0	0	0	0	0	0	0	0	0
hsa-miR-487a-5p	0	0	0	0	0	0	0	0	0	0	0	0
hsa-miR-670	7	21	3	4	1	0	1	0	0	0	0	3
hsa-miR-1284-3p	0	0	0	0	0	0	0	0	0	0	0	0
hsa-miR-485-5p	0	0	0	0	0	0	0	0	0	0	0	0
hcmv-miR-UL70-3p	0	0	0	0	0	0	0	0	0	0	0	0
hsa-miR-1283-2-3p	0	0	0	0	0	0	0	0	0	0	0	0
hsa-miR-519c*	0	0	0	0	0	0	0.2	0	0	0	0	0
hsa-miR-888*	0	0	0	0	0	0	0	0	0	0	0	0
hsa-miR-585*	0	0	0	0	0	0	0	0	0	0	0	0
hsa-miR-892a	0	0	0	0	0	0	0	0	0	0	0	0
hsa-miR-206	0	0	0	0	0	0	0	0	0	0	0	0
hsa-miR-125b-1*	0	2	0	0	0	0	0	0	0	0	0	0
hsa-miR-136-5p	0	0	1	0	0	0	0	0	0	0	0	1
hsa-miR-511-1-3p	0	0	0	0	0	0	0	0	0	0	0	0
mghv-miR-M1-7-3p	0	0	0	0	0	0	0	0	0	0	0	0
hsa-miR-3183	0	0	0	0	0	0	0	0	0	0	0	0
hsa-miR-485-3p	0	2	0	0	0	0	0	0	0	0	0	0
hsa-miR-3942-3p	0	0	0	0	0	0	0	0	0	0	0	0
rlcv-miR-rL1-32-3p	0	0	0	0	0	0	0	0	0	0	0	0
hsa-miR-516b-2*	0	0	0	0	0	0	0	0	0	0	0	0
hsa-miR-125a	117	253	19	64	7	24	6	0	4	0	3	5
hsv2-miR-H5	0	0	0	0	0	0	0	0	0	0	0	0
hsa-miR-582*	0	0	0	0	0	0	0	0	0	0	0	0
hsa-miR-183	0	1	2	1	1	6	0	0	0	0	0	0
hsa-miR-455-3p	6	5	5	5	0	3	2	0	0	0	0	1
hsa-miR-526a-1-5p	0	0	0	0	0	0	0	0	0	0	0	0
hsa-miR-337	0	0	0	0	0	0	0	0	0	0	0	1
rlcv-miR-rL1-14-3p	0	0	0	0	0	0	0	0	0	0	0	0
hsa-miR-338-3p	14	23	8	5	0	2	0	0	0	0	0	1
bhv1-miR-B7	0	0	0	0	0	0	0	0	0	0	0	0
hsa-miR-524*	0	0	0	0	0	0	0	0	0	0	0	0
hsa-miR-323a*	0	0	0	0	0	0	0	0	0	0	0	0
rrv-miR-rR1-7-5p	0	0	0	0	0	0	0	0	0	0	0	0
hsa-miR-219-2-3p	1	0	4	3	0	0	0	0	0	0	0	0
hsa-miR-208b*	0	0	0	0	0	0	0	0	0	0	0	0
hsv2-miR-H6	0	0	0	0	0	0	0	0	0	0	0	0
hsa-miR-3659	0	0	0	0	0	0	0	0	0	0	0	0
rlcv-miR-rL1-4-5p	0	0	0	0	0	0	0	0	0	0	0	0
bhv1-miR-B4	0	0	0	0	0	0	0	0	0	0	0	0
hsa-miR-544-3p	0	0	1	0	0	0	0	0	0	0	0	0
hsa-miR-577*	0	0	0	0	0	0	0	0	0	0	0	0
hsa-miR-217*	0	0	0	0	0	0	0	0	0	0	0	0
mdv1-miR-M12	0	0	0	0	0	0	0	0	0	0	0	0
hsa-miR-3115*	0	0	0	0	0	0	0	0	0	0	0	0
mghv-miR-M1-5	0	0	0	0	0	0	0	0	0	0	0	0
hsa-miR-3612*	0	0	0	0	0	0	0	0	0	0	0	0
hsa-miR-551b	22	24	1	5	1	1	0	0	0	0	0	2
mdv2-miR-M25-3p	0	0	0	0	0	0	0	0	0	0	0	0
hvt-miR-H13	0	0	0	0	0	0	0	0	0	0	0	0
hsa-miR-223*	0	0	0	0	0	0	0	0	0	0	0	0
mdv2-miR-M28	0	0	0	0	0	0	0	0	0	0	0	0
hcmv-miR-US25-1*	0	0	0	0	0	0	0	0	0	0	0	0
bkv-miR-B1-3p	0	0	0	0	0	0	0	0	0	0	0	0
hsa-miR-515-1-5p	0	0	1.5	0.5	0	0	0	0	0	0	0	0.5
bkv-miR-B1-5p	0	0	0	0	0	0	0	0	0	0	0	0
hsa-miR-498-5p	0	0	0	0	0	0	0	0	0	0	0	0
hsa-miR-1185-1-5p	0	0	0	0	0	0	0	0	0	0	0	0
hsa-miR-552-3p	0	0	0	0	0	0	0	0	0	0	0	0
hsa-miR-495*	0	0	0	0	0	0	0	0	0	0	0	0
hsa-miR-891b	0	0	0	0	2	0	0	0	0	0	0	0
hsv2-miR-H9-3p	0	0	0	0	0	0	0	0	0	0	0	0
hsa-miR-153-2*	1	0	0	2	0	1	0	0	0	0	0	0
hsa-miR-519b*	0	0	0	0	0	0	0.2	0	0	0	0	0
hsa-miR-1266*	0	0	0	0	0	0	0	0	0	0	0	0
hsa-miR-95	1	4	0	1	0	0	0	0	0	0	0	0
hsa-miR-520c*	0	0	0	0	0	0	0	0	0	0	0	0
mdv2-miR-M14-5p	0	0	0	0	0	0	0	0	0	0	0	0
mdv2-miR-M22	0	0	0	0	0	0	0	0	0	0	0	0
mcmv-miR-m108-2-5p.2	0	0	0	0	0	0	0	0	0	0	0	0
rlcv-miR-rL1-30	0	0	0	0	0	0	0	0	0	0	0	0
hsa-miR-890-5p	0	0	0	0	0	0	0	0	0	0	0	0
hsa-miR-518a-2-3p	0	0	0	0	0	0	0	0	0	0	0	0
kshv-miR-K12-5*	0	0	0	0	0	0	0	0	0	0	0	0
hcmv-miR-UL22A*	0	0	0	0	0	0	0	0	0	0	0	0
hsa-miR-3120*	0	0	0	0	0	0	0	0	0	0	0	0
bhv1-miR-B6	0	0	0	0	0	0	0	0	0	0	0	0
hsa-miR-509-3-5p	0	0	0	0	0	0	0	0	0	0	0	0
rrv-miR-rR1-4	0	0	0	0	0	0	0	0	0	0	0	0
hsa-miR-490-5p	0	0	0	0	0	0	0	0	0	0	0	0
hsa-miR-551a*	0	0	0	0	0	0	0	0	0	0	0	0
mdv2-miR-M19-5p	0	0	0	0	0	0	0	0	0	0	0	0
hcmv-miR-US25-1	0	0	0	0	0	0	0	0	0	0	0	0
hsa-miR-224*	0	0	0	0	0	0	0	0	0	0	0	0
hsa-miR-3619-3p	0	0	0	0	0	0	0	0	0	1	0	0
hsa-miR-372*	0	0	0	0	0	0	0	0	0	0	0	0
rlcv-miR-rL1-16-3p	0	0	0	0	0	0	0	0	0	0	0	0
hvt-miR-H8	0	0	0	0	0	0	0	0	0	0	0	0
hsv2-miR-H11*	0	0	0	0	0	0	0	0	0	0	0	0
hsa-miR-1252*	0	0	0	0	0	0	0	0	0	0	0	0
hsa-miR-1180	2	3	0	1	0	2	0	0	0	0	0	1
hsa-miR-141*	0	0	0	0	0	0	0	0	0	0	0	0
hsa-miR-1468	0	0	0	0	0	0	0	0	0	0	0	0
hsa-miR-323a	0	0	0	0	0	0	0	0	0	0	0	0
hsa-miR-514a-3	0	0	0	0	0	0	0	0	0	0	0	0
hsa-miR-522*	0	0	0	0	0	0	0.2	0	0	0	0	0
hsa-miR-187	0	1	2	0	0	0	0	0	0	0	0	0
rlcv-miR-rL1-24-3p	0	0	0	0	0	0	0	0	0	0	0	0
hsa-miR-376b*	0	0	0	0	0	0	0	0	0	0	0	0
hsa-miR-493*	0	0	0	0	0	0	0	0	0	0	0	0
hsa-miR-335-3p	2	1	3	1	0	1	2	0	0	0	0	1
hsa-miR-216a	13	7	18	8	1	3	2	0	0	0	0	5
hcmv-miR-US4	0	0	0	0	0	0	0	0	0	0	0	0
hsa-miR-875-5p	0	0	0	0	0	0	0	0	0	0	0	0
mdv2-miR-M21	0	0	0	0	0	0	0	0	0	0	0	0
rlcv-miR-rL1-14-5p	0	0	0	0	0	0	0	0	0	0	0	0
hsa-miR-376a-2-5p	0	0	0	0	0	0	0	0	0	0	0	0
hsa-miR-3667-5p	0	0	0	0	0	0	0	0	0	0	0	0
hsa-miR-3171-3p	0	0	0	0	0	0	0	0	0	0	0	0
hsv1-miR-H1*	0	0	0	0	0	0	0	0	0	0	0	0
hsa-miR-125b-2*	0	2	0	1	0	1	0	0	0	0	0	0
hsa-miR-211*	0	0	0	0	0	0	0	0	0	0	0	0
hsa-miR-520f*	0	0	0	0	0	0	0	0	0	0	0	0
hsa-miR-3659*	0	0	0	0	0	0	0	0	0	0	0	0
mghv-miR-M1-6*	0	0	0	0	0	0	0	0	0	0	0	0
hsa-miR-3681	0	0	0	0	0	0	0	0	0	0	0	0
hvt-miR-H5*	0	0	0	0	0	0	0	0	0	0	0	0
hsv2-miR-H4-5p	0	0	0	0	0	0	0	0	0	0	0	0
hsa-miR-1278*	0	0	0	0	0	0	0	0	0	0	0	0
rrv-miR-rR1-7-3p	0	0	0	0	0	0	0	0	0	0	0	0
hsa-miR-519a-2*	0	0	0	0	0	0	0	0	0	0	0	0
hsa-miR-668	0	0	0	1	0	0	0	0	0	0	0	0
hsv2-miR-H12	0	0	0	0	0	0	0	0	0	0	0	0
hsa-miR-514b-5p	0	0	0	0	0	0	0	0	0	0	0	0
mcmv-miR-M44-1	0	0	0	0	0	0	0	0	0	0	0	0
mcmv-miR-M23-1-3p	0	0	0	0	0	0	0	0	0	0	0	0
hsa-miR-3939-3p	0	0	0	0	0	0	0	0	0	3	0	0
hsa-miR-383*	0	0	0	0	0	0	0	0	0	0	0	0
hsa-miR-139	5	14	1	1	0	1	0	0	0	0	1	1
hsa-miR-510-5p	0	0	0	0	0	0	0	0	0	0	0	0
hsa-miR-526b-3p	0	0	0	0	0	0	0	0	0	0	0	0
hsa-miR-490-3p	0	0	0	0	0	0	0	0	0	0	0	0
hsa-miR-127-5p	0	0	0	0	0	0	0	0	0	0	0	0
kshv-miR-K12-8*	0	0	0	0	0	0	0	0	0	0	0	0
iltv-miR-I3	0	0	0	0	0	0	0	0	0	0	0	0
hcmv-miR-UL22A	0	0	0	0	0	0	0	0	0	0	0	0
mghv-miR-M1-13*	0	0	0	0	0	0	0	0	0	0	0	0
hsa-miR-585	2	0	0	0	0	1	0	0	0	0	0	0
mghv-miR-M1-6	0	0	0	0	0	0	0	0	0	0	0	0
hsa-miR-143	6	1	0	1	0	0	0	1	0	0	0	0
hsa-miR-520a	0	0	0	0	0	0	0	0	0	2	0	0
hsa-miR-1245-5p	0	0	0	0	0	0	0	0	0	0	0	0
hsa-miR-2116-3p	0	0	0	0	0	0	0	0	0	0	0	0
rrv-miR-rR1-6*	0	0	0	0	0	0	0	0	0	0	0	0
hsa-miR-3919-5p	0	0	0	0	0	0	0	0	0	0	0	0
hsa-miR-934*	0	0	0	0	0	0	0	0	0	0	0	0
hsa-miR-3065-3p	0	1	0	0	0	0	0	0	0	0	0	0
hsa-miR-561	0	2	1	0	0	0	0	0	0	0	0	0
mdv1-miR-M2-3p	0	0	0	0	0	0	0	0	0	0	0	0
hsa-miR-218-1	26.5	37.5	4	12	0.5	3	0.5	0	0	0	0	1
hvt-miR-H1	0	0	0	0	0	0	0	0	0	0	0	0
hsa-miR-105-1*	0	0	0	0	0	0	0.5	0	0	0	0	0
hsa-miR-380-3p	0	0	0	0	0	0	0	0	0	0	0	0
rlcv-miR-rL1-17	0	0	0	0	0	0	0	0	0	0	0	0
hsa-miR-217	5	3	6	3	0	2	0	0	2	0	0	2
hsa-miR-892b	0	0	0	0	0	0	0	0	0	0	0	0
hsa-miR-139*	0	2	0	0	0	0	0	0	0	0	0	0
hsa-miR-1258-3p	0	0	0	0	0	0	0	0	0	0	0	0
hsa-miR-559-3p	0	0	0	0	0	0	0	0	0	0	0	0
mcmv-miR-m107-1-3p	0	0	0	0	0	0	0	0	0	0	0	0
hsa-miR-3189	0	0	0	0	0	0	0	0	0	0	0	0
hvt-miR-H15*	0	0	0	0	0	0	0	0	0	0	0	0
hsa-miR-559-5p	0	0	0	0	0	0	0	0	0	0	0	0
mdv2-miR-M29-5p	0	0	0	0	0	0	0	0	0	0	0	0
mcmv-miR-M95-1-5p	0	0	0	0	0	0	0	0	0	0	0	0
hsa-miR-455-5p	1	2	4	1	0	0	0	0	0	0	0	1
hsa-miR-516b-2	0	0	0	0	0	0	0	0	0	0	0	0
hsa-miR-124-1*	1.33	0.33	0	0	0	0	0	0	0	0	0	0
hsa-miR-1270-1*	0	0	0.5	0	0	0	0	0	0	0	0	0
bhv1-miR-B6*	0	0	0	0	0	0	0	0	0	0	0	0
mdv2-miR-M30	0	0	0	0	0	0	0	0	0	0	0	0
kshv-miR-K12-2*	0	0	0	0	0	0	0	0	0	0	0	0
hvt-miR-H10	0	0	0	0	0	0	0	0	0	0	0	0
hsa-miR-1251*	0	0	0	0	0	0	0	0	0	0	0	0
hsa-miR-510-3p	0	0	0	0	0	0	0	0	0	0	0	0
hsa-miR-216b	3	1	0	0	0	0	0	0	0	0	0	0
kshv-miR-K12-9	0	0	0	0	0	0	0	0	0	0	0	0
hsa-miR-512-1-3p	0	0	0	0	0	0	0	0	0	0	0	0
rlcv-miR-rL1-20-5p	0	0	0	0	0	0	0	0	0	0	0	0
mdv2-miR-M20*	0	0	0	0	0	0	0	0	0	0	0	0
hsa-miR-509-1-3p	0	0	0	0	0	0	0	0	0	0	0	0
hsa-miR-299-5p	0	0	0	0	0	0	0	0	0	0	0	0
hsa-miR-3617	0	0	0	0	0	0	0	0	0	0	0	0
hsa-miR-376a-2-3p	0	0	0.5	0.5	0	0	0.5	0	0	0	0	0
rrv-miR-rR1-2	0	0	0	0	0	0	0	0	0	0	0	0
hsa-miR-1185-2-3p	0	0	0	0	0	0	0	0	0	0	0	0
hsa-miR-143*	0	0	0	0	0	0	0	0	0	0	0	0
mdv2-miR-M16*	0	0	0	0	0	0	0	0	0	0	0	0
hsa-miR-520g*	0	0	0	0	0	0	0	0	0	0	0	0
rlcv-miR-rL1-35-3p	0	0	0	0	0	0	0	0	0	0	0	0
hsv1-miR-H3*	0	0	0	0	0	0	0	0	0	0	0	0
mghv-miR-M1-15	0	0	0	0	0	0	0	0	0	0	0	0
hsa-miR-1270-2	0	0	0.5	0.5	0	0	0	0	0	0	0	0
mdv1-miR-M9-5p	0	0	0	0	0	0	0	0	0	0	0	0
hsa-miR-581*	0	0	0	0	0	0	0	0	0	0	0	0
hsa-miR-30c-2*	1	1	1	1	0	0	0	0	0	0	0	0
hsa-miR-369*	0	0	0	0	0	0	0	0	0	0	0	0
hsa-miR-431-5p	0	0	0	0	0	0	0	0	0	0	0	0
hsa-miR-519e-3p	0	0	0	0	0	0	0	0	0	0	0	0
hsv1-miR-H2*	0	0	0	0	0	0	0	0	0	0	0	0
hsa-miR-1185-2-5p	0	0	0	0	0	0	0	0	0	0	0	0
hsa-miR-655*	0	0	0	0	0	0	0	0	0	0	0	0
hsa-miR-1180*	0	0	0	0	0	0	0	0	0	0	0	0
hsa-miR-1193-5p	0	0	0	0	0	0	0	0	0	0	0	0
bhv1-miR-B1	0	0	0	1	0	0	0	0	0	0	0	0
hsa-miR-145*	0	0	0	0	0	0	0	0	0	0	0	0
hsa-miR-523-5p	0	0	0	0	0	0	0.2	0	0	0	0	0
rlcv-miR-rL1-10	0	0	0	0	0	0	0	0	0	1	0	0
hsa-miR-527-3p	0	0	0	0	0	0	0	0	0	0	0	0
hsa-miR-512-2-3p	0	0	0	0	0	0	0	0	0	0	0	0
mdv2-miR-M22*	0	0	0	0	0	0	0	0	0	0	0	0
hsa-miR-412-5p	0	0	0	0	0	0	0	0	0	0	0	0
hsa-miR-489	0	0	0	0	0	0	0	0	0	0	0	0
hsa-miR-520c	0	0	0.33	0	0	0	0	0	0	0	0	0.5
hsa-miR-519a-1*	0	0	0	0	0	0	0	0	0	0	0	0
hsa-miR-3688	0	0	0	0	0	0	0	0	0	0	0	0
hsa-miR-129-2-3p	1	10	0	0	0	1	0	0	0	0	0	0
mdv2-miR-M23*	0	0	0	0	0	0	0	0	0	0	0	0
mghv-miR-M1-9	0	0	0	0	0	0	0	0	0	0	0	0
mdv1-miR-M5*	0	0	0	0	0	0	0	0	0	0	0	0
hsa-miR-581	0	0	0	0	0	0	0	0	0	0	0	0
mghv-miR-M1-11-5p	0	0	0	0	0	0	0	0	0	0	0	0
hsa-miR-3126-3p	0	0	0	0	0	0	0	0	0	0	0	0
hsa-miR-3145-3p	0	0	0	0	0	0	0	0	0	0	0	0
mdv1-miR-M8-3p	0	0	0	0	0	0	0	0	0	0	0	0
hsa-miR-3139*	0	0	0	0	0	0	0	0	0	0	0	0
hsa-miR-1286	0	0	0	0	0	0	0	0	0	0	0	0
hsa-miR-592*	0	0	0	0	0	0	0	0	0	0	0	0
hsa-miR-1264*	2	2	0	0	0	0	0	0	0	0	0	0
rlcv-miR-rL1-35-5p	0	0	0	0	0	0	0	0	0	0	0	0
hsa-miR-124-2*	1.33	0.33	0	0	0	0	0	0	0	0	0	0
hsa-miR-1247	2	0	2	4	0	0	0	0	0	0	0	1
mdv2-miR-M23	0	0	0	0	0	0	0	0	0	0	0	0
hsa-miR-3158*	0	1	0	0	0	0	0	0	0	0	0	0
rlcv-miR-rL1-23-5p	0	0	0	0	0	0	0	0	0	0	0	0
hcmv-miR-UL70-5p	0	0	0	0	0	0	0	0	0	0	0	0
hsa-let-7a-2*	0	0	0	0	0	0	0	0	0	0	0	0
hsa-miR-526b-5p	0	0	0	0	0	0	0	0	0	0	0	0
hsa-miR-410*	0	0	0	0	0	0	0	0	0	0	0	0
hsa-miR-34c*	0	0	0	0	0	0	0	0	0	0	0	0
hvt-miR-H17	0	0	0	0	0	0	0	0	0	0	0	0
hsv1-miR-H4*	0	0	0	0	0	0	0	0	0	0	0	0
hsa-miR-495	0	1	0	0	0	0	0	0	0	0	0	0
mdv1-miR-M4	0	0	0	0	0	0	0	0	0	0	0	0
mcmv-miR-m01-3	0	0	0	0	0	0	0	0	0	0	0	0
hsa-miR-3944-5p	0	0	0	0	0	0	0	0	0	0	0	0
hsa-miR-376a-1-5p	0	0	0	0	0	0	0	0	0	0	0	0
kshv-miR-K12-7*	0	0	0	0	0	0	0	0	0	0	0	0
hsv2-miR-H2	0	0	0	0	0	0	0	0	0	0	0	0
hsa-miR-659*	0	0	0	0	0	0	0	0	0	0	0	0
hsa-miR-1908*	0	0	0	0	0	0	0	0	0	0	0	0
hsa-miR-3139	0	1	0	0	0	0	0	0	0	0	0	0
mdv2-miR-M18-3p	0	0	0	0	0	0	0	0	0	0	0	0
rrv-miR-rR1-1*	0	0	0	0	0	0	0	0	0	0	0	0
hsa-miR-515-2-5p	0	0	1.5	0.5	0	0	0	0	0	0	0	0.5
hsa-miR-543*	0	0	0	0	0	0	0	0	0	0	0	0
jcv-miR-J1-5p	0	0	0	0	0	0	0	0	0	0	0	0
hsa-miR-190b*	0	0	0	0	0	0	0	0	0	0	0	0
mcmv-miR-m88-1	0	0	0	0	0	0	0	0	0	0	0	0
hcmv-miR-UL36*	0	0	0	0	0	0	0	0	0	0	0	0
hsa-miR-654*	0	0	0	0	0	0	0	0	0	0	0	0
mcmv-miR-M23-2*	0	0	0	0	0	0	0	0	0	0	0	0
hsa-miR-3909*	0	1	1	0	0	0	0	0	0	0	0	0
hvt-miR-H14	0	0	0	0	0	0	0	0	0	0	0	0
hsa-miR-888	0	0	0	0	0	0	0	0	0	0	0	0
iltv-miR-I4	0	0	0	0	0	0	0	0	0	0	0	0
hsa-miR-1293-3p	0	0	0	0	0	0	0	0	0	0	0	0
hsa-miR-1283-1-3p	0	0	0	0	0	0	0	0	0	0	0	0
hsa-miR-520b-5p	0	0	0	0	0	0	0	0	0	0	0	0
hsa-miR-34b	1	1	0	0	0	0	0	0	0	0	0	1
hsa-miR-588	0	0	0	0	0	0	0	0	0	0	0	0
hsa-miR-184	0	0	0	1	0	0	0	0	0	0	0	0
mcmv-miR-m21-1	0	0	0	0	0	0	0	0	0	0	0	0
bhv1-miR-B8-3p	0	0	0	0	0	0	0	0	0	0	0	0
mdv1-miR-M12*	0	0	0	0	0	0	0	0	0	0	0	0
hsa-miR-514a-2	0	0	0	0	0	0	0	0	0	0	0	0
hsa-miR-520d-3p	0	0	0	0	0	0	0	0	0	0	0	0
hsa-miR-205*	0	0	0	0	0	0	0	0	0	0	0	0
rlcv-miR-rL1-15	0	0	0	0	0	0	0	0	0	0	0	0
hsv1-miR-H5-5p	0	0	0	0	0	0	0	0	0	0	0	0
hcmv-miR-US5-1	0	0	0	0	0	0	0	0	0	0	0	0
hsa-miR-299-3p	0	0	0	0	0	0	0	0	0	0	0	0
hsa-miR-520e	0	0	0	0	0	0	0	0	0	0	0	0
rrv-miR-rR1-1	0	0	0	0	0	0	0	0	0	0	0	0
hsa-miR-383	0	1	0	0	0	0	0	0	0	0	0	0
mdv2-miR-M19-3p	0	0	0	0	0	0	0	0	0	0	0	0
kshv-miR-K12-1	0	0	0	0	0	0	0	0	0	0	0	0
hsa-miR-3174	0	0	0	0	1	0	0	0	0	0	0	0
hsa-miR-193b	1	4	3	1	0	0	1	0	0	0	0	0
sv40-miR-S1-3p	0	0	0	0	0	0	0	0	0	0	0	0
mcmv-miR-m01-2*	0	0	0	0	0	0	0	0	0	0	0	0
hsa-miR-518c*	0	0	0	0	0	0	0	0	0	0	0	0
hsa-miR-200b*	0	0	0	0	0	0	0	0	0	0	0	0
hsa-miR-3667-3p	0	0	0	0	0	0	0	0	0	0	0	0
mdv1-miR-M6-5p	0	0	0	0	0	0	0	0	0	0	0	0
hsa-miR-1284-5p	0	0	0	0	0	0	0	0	0	0	0	0
hsa-miR-544-5p	0	0	0	0	0	0	0	0	0	0	0	0
hsa-miR-517b*	0	0	0	0	0	0	0	0	0	0	0	0
hsa-miR-3944-3p	0	1	0	0	0	0	0	0	0	0	0	0
hsa-miR-1295	0	0	0	0	0	0	0	0	0	0	0	0
hsa-miR-129-2-5p	0.5	3	0	0.5	0	0	0	0	0	0	0	0
hsv2-miR-H20	0	0	0	0	0	0	0	0	0	0	0	0
kshv-miR-K12-9*	0	0	0	0	0	0	0	0	0	0	0	0
rlcv-miR-rL1-25	0	0	0	0	0	0	0	0	0	0	0	0
hsa-miR-519b	0	0	0	0	0	0	0	0	0	0	0	0
mcmv-miR-m01-1	0	0	0	0	0	0	0	0	0	0	0	0
mcmv-miR-m108-1	0	0	0	0	0	0	0	0	0	1	0	0
hsa-miR-302d*	0	0	0	0	0	0	0	0	0	0	0	0
rlcv-miR-rL1-34-3p	0	0	0	0	0	0	0	0	0	0	0	0
hsa-miR-125a*	0	0	0	0	0	1	0	0	0	0	0	0
mcmv-miR-m59-1	0	0	0	0	0	0	0	0	0	0	0	0
hsv1-miR-H4	0	0	0	0	0	0	0	0	0	0	0	0
hsa-miR-3664-3p	0	0	0	0	0	0	0	0	0	0	0	0
hsa-miR-598*	0	0	0	0	0	0	0	0	0	0	0	0
mdv2-miR-M30*	0	0	0	0	0	0	0	0	0	0	0	0
hsa-miR-105-1	2.5	4	0.5	0.5	0.5	0	0	0	0	0	0	0.5
kshv-miR-K12-6-3p	0	0	0	0	0	0	0	0	0	0	0	0
hsa-miR-203	0	0	0	0	0	0	0	1	0	0	1	0
hsa-miR-504*	0	0	0	0	0	0	0	0	0	0	0	0
hsa-miR-605-5p	0	0	0	0	0	0	0	0	0	0	0	0
hsa-miR-211	0	0	0	0	0	0	0	0	0	0	0	0
hsv1-miR-H12	0	0	0	0	0	0	0	0	0	0	0	0
hsa-miR-135a-2*	1	1	0	0	0	0	0	0	0	0	0	0
hsa-miR-3127-3p	0	0	0	0	0	1	0	0	0	0	0	0
hsa-miR-432*	0	0	0	0	0	0	0	0	0	0	0	0
hvt-miR-H16-5p	0	0	0	0	0	0	0	0	0	0	0	0
mdv1-miR-M6-3p	0	0	0	0	0	0	0	0	0	0	0	0
hsa-miR-3622-5p	0	0	0	0	0	0	0	0	0	0	0	0
mcmv-miR-M23-1-5p	0	0	0	0	0	0	0	0	0	0	0	0
mghv-mir-M1-8*	0	0	0	0	0	0	0	0	0	0	0	0
hsa-miR-1245-3p	0	0	0	0	0	0	0	0	0	0	0	0
ebv-miR-BHRF1-1	0	0	0	0	0	0	0	0	0	0	0	0
hsa-miR-1911	1	1	0	0	0	0	0	0	0	0	0	0
mdv2-miR-M32	0	0	0	0	0	0	0	0	0	0	0	0
mdv2-miR-M15	0	0	0	0	0	0	0	0	0	0	0	0
hsa-miR-509-2-3p	0	0	0	0	0	0	0	0	0	0	0	0
hsa-miR-489*	0	0	0	0	0	0	0	0	0	0	0	0
hsv2-miR-H23*	0	0	0	0	0	0	0	0	0	0	0	0
hsa-miR-487b*	0	0	0	0	0	0	0	0	0	0	0	0
hsa-miR-517a-2	0	0	0	0	0	0	0	0	0	0	0	0
hsa-miR-7-3*	0	1	0	0	0	0	0	0	0	0	0	0
hsa-miR-512-2-5p	0	0	0	0	0	0	0	0	0.5	0	0	0
hsa-miR-519a-1	0	0	0	0	0	0	0	0	0	0	0	0
bhv1-miR-B5	0	0	0	0	0	0	0	0	0	0	0	0
hsa-miR-517a-1*	0	0	0	0	0	0	0	0	0	0	0	0
hsv2-miR-H19	0	0	0	0	0	0	0	0	0	0	0	0
mcmv-miR-m01-3*	0	0	0	0	0	0	0	0	0	0	0	0
hsa-miR-525-3p	0	0	1	0	0	0	0	0	0	0	0	0
hsa-miR-105-2*	0	0	0	0	0	0	0.5	0	0	0	0	0
hvt-miR-H4	0	0	0	0	0	0	0	0	0	0	0	0
mdv2-miR-M20	0	0	0	0	0	0	0	0	0	0	0	0
hsa-miR-130a*	1	2	0	0	0	0	0	0	0	0	0	0
hsa-miR-466*	0	0	0	0	0	0	0	0	0	0	0	0
mdv1-miR-M13	0	0	0	0	0	0	0	0	0	0	0	0
hsa-miR-520a*	0	0	0	0	0	0	0	0	0	0	0	0
hvt-miR-H9-3p	0	0	0	0	0	0	0	0	0	0	0	0
hsa-miR-466	0	0	0	0	0	0	0	0	2	0	0	0
mdv1-miR-M10-3p	0	0	0	0	0	0	0	0	0	0	0	0
hsa-miR-516a-1*	0	0	0	0	0	0	0	0	0	0	0	0
hsa-miR-1270-1	0	0	0.5	0.5	0	0	0	0	0	0	0	0
hsa-miR-3120	0	0	0	0	0	0	0	0	0	0	0	0
kshv-miR-K12-10a	0	0	0	0	0	0	0	0	0	0	0	0
hsa-miR-519d*	0	0	0	0	0	0	0	0	0	0	0	0
mdv2-miR-M14-3p	0	0	0	0	0	0	0	0	0	0	0	0
hsa-miR-518f	0	0	0	0	0	0	0	0	0	0	0	0
hsa-miR-100	37	22	1	17	0	1	0	0	0	0	0	1
mdv2-miR-M26*	0	0	0	0	0	0	0	0	0	0	0	0
iltv-miR-I6*	0	0	0	0	0	0	0	0	0	0	0	0
hsa-miR-3130-3p	0	0	0	0	0	0	0	0	0	0	0	0
hsa-miR-518a-1-3p	0	0	0	0	0	0	0	0	0	0	0	0
hsv2-miR-H9-5p	0	0	0	0	0	0	0	0	0	0	0	0
hsa-miR-1264	1	4	0	0	0	0	0	0	0	0	0	0
hiv1-miR-TAR-3p	0	0	0	0	0	0	0	0	0	0	0	0
hsa-miR-3664-5p	0	0	0	0	0	0	0	0	0	0	0	0
bhv1-miR-B8-5p	0	0	0	0	0	0	0	0	0	0	0	0
kshv-miR-K12-3	0	0	0	0	0	0	0	0	0	0	0	0
iltv-miR-I2	0	0	0	0	0	0	0	0	0	0	0	0
mdv1-miR-M8-5p	0	0	0	0	0	0	0	0	0	0	0	0
hsa-miR-412-3p	0	0	0	0	0	0	0	0	0	0	0	0
mghv-miR-M1-4	0	0	0	0	0	0	0	0	0	0	0	0
hsa-miR-655	0	0	0	0	0	0	0	0	0	0	0	0
hsa-miR-656*	0	0	0	0	0	0	0	0	0	0	0	1
hsa-miR-654	0	0	0	0	0	0	0	0	0	0	0	0
hsa-miR-3149*	0	0	0	0	0	0	0	0	0	0	0	0
hsa-miR-498-3p	0	0	0	0	0	0	0	0	0	0	0	0
hsa-miR-1-2*	0	0	0	0	0	0	0	0	0	0	0	0
hsa-miR-891a	0	0	0	0	0	0	0	0	0	0	0	0
hsa-miR-137	24	12	0	24	3	0	0	0	1	0	0	0
hsa-miR-549-3p	0	0	0	0	0	0	0	0	0	0	0	0
hsa-miR-523-3p	0	0	0	0	0	0	0	0	0	0	0	0
rlcv-miR-rL1-20-3p	0	0	0	0	0	0	0	0	0	0	0	0
hsa-miR-488*	0	0	0	1	0	0	0	0	0	0	0	0
hcmv-miR-US33-3p	0	0	0	0	0	0	0	0	0	0	0	0
hsa-miR-577	0	0	0	0	0	0	0	0	0	0	0	0
hsa-miR-122	0	0	0	1	0	3	0	0	0	0	0	0
hsa-miR-7-2*	0	0	0	0	0	0	0	0	0	0	0	0
hsa-miR-1293-5p	0	0	0	0	0	0	0	0	0	0	0	0
hsa-miR-377*	0	0	0	0	0	1	0	0	0	0	0	0
hsa-miR-345*	0	0	0	0	0	0	0	0	0	0	0	0
hsa-miR-3129-3p	0	0	0	0	0	0	0	0	0	0	0	0
hsa-miR-3117*	0	0	0	0	0	0	0	0	0	0	0	0
mcmv-miR-m108-2-5p.1	0	0	0	0	0	0	0	0	0	0	0	0
rlcv-miR-rL1-32-5p	0	0	0	0	0	0	0	0	0	0	0	0
hsa-miR-1258-5p	0	0	0	0	0	0	0	0	0	0	0	0
hcmv-miR-US25-2-5p	0	0	0	0	0	0	0	0	0	1	0	0
mdv2-miR-M24*	0	0	0	0	0	0	0	0	0	0	0	0
mdv1-miR-M1*	0	0	0	0	0	0	0	0	0	0	0	0
hsa-miR-520e*	0	0	0	0	0	0	0	0	0	0	0	0
hsa-miR-409-3p	1	0	0	0	0	0	1	0	0	0	0	0
rlcv-miR-rL1-23-3p	0	0	0	0	0	0	0	0	0	0	0	0
hsa-miR-199a-1-5p	3.5	9.5	0	0.5	1	2.5	0.5	0	0	0	0	0
hsa-miR-3152*	0	0	0	0	0	0	0	0	0	0	0	0
hsa-miR-676	0	0	0	0	0	0	0	0	0	0	0	1
rlcv-miR-rL1-9	0	0	0	0	0	0	0	0	0	0	0	0
hcmv-miR-UL148D	0	0	0	0	0	0	0	0	0	0	0	0
hsa-miR-193b*	0	0	0	0	0	0	0	0	0	0	0	0
mcmv-miR-m22-1	0	0	0	0	0	0	0	0	0	0	0	0
hsa-miR-511-1-5p	0	0	0.5	0	0	0	0	0	0	0	0	0
hiv1-miR-H1	0	0	0	0	0	0	0	0	0	0	0	0
mghv-mir-M1-1*	0	0	0	0	0	0	0	0	0	0	0	0
hvt-miR-H7-5p	0	0	0	0	0	0	0	0	0	0	0	0
rlcv-miR-rL1-5-5p	0	0	0	0	0	0	0	0	0	0	0	0
mdv2-miR-M27-3p	0	0	0	0	0	0	0	0	0	0	0	0
hsa-miR-95*	0	1	0	1	0	0	0	0	0	0	0	0
mdv2-miR-M17	0	0	0	0	0	0	0	0	0	0	0	0
hsa-miR-526a-1-3p	0	0	0	0	0	0	0	0	0	0	0	0
mdv1-miR-M11-5p	0	0	0	0	0	0	0	0	0	0	0	0
hvt-miR-H18-5p	0	0	0	0	0	0	0	0	0	0	0	0
hsa-miR-214-3p	0	2	0	0	0	5	0	0	0	0	0	0
hsa-miR-1197	0	0	0	0	0	0	2	0	0	0	0	0
hsa-miR-1271*	0	0	0	1	0	0	0	0	0	0	0	0
hsa-miR-346	1	0	0	0	0	0	0	0	0	0	0	0
hsa-miR-302b*	0	0	8	0	0	1	2	0	0	1	0	1
hvt-miR-H3-3p	0	0	0	0	0	0	0	0	0	0	0	0
