# Supplementary material for: Cytokine-enhanced cytolytic activity of exosomes from NK Cells
Source: Cancer Gene Ther. 2021 Jul 27;29(6):734–49. doi: 10.1038/s41417-021-00352-2 (PMC9209332; doi:10.1038/s41417-021-00352-2)
Supplement: Supplementary file 4 — Suppl. Table 2 [file 41417_2021_352_MOESM4_ESM.xlsx]

## Sheet: miR-146b
miR-146b					Strong evidence			Less strong evidence				≧2
ID	Species (miRNA)	Species (Target)	miRNA	Target	Reporter assay	Western blot	qPCR	Microarray	NGS	pSILAC	Other	Sum	# of papers
MIRT005394	Homo sapiens	Homo sapiens	hsa-miR-146b-5p	TRAF6								5	2
MIRT005395	Homo sapiens	Homo sapiens	hsa-miR-146b-5p	IRAK1								5	3
MIRT004887	Homo sapiens	Homo sapiens	hsa-miR-146b-5p	MMP16								4	3
MIRT005371	Homo sapiens	Homo sapiens	hsa-miR-146b-5p	KIT								3	1
MIRT005374	Homo sapiens	Mus musculus	hsa-miR-146b-5p	Card10								3	1
MIRT005392	Homo sapiens	Mus musculus	hsa-miR-146b-5p	Scube2								3	1
MIRT005548	Homo sapiens	Homo sapiens	hsa-miR-146b-3p	PDGFB								3	1
MIRT053567	Homo sapiens	Homo sapiens	hsa-miR-146b-5p	UHRF1								3	1
MIRT054833	Homo sapiens	Homo sapiens	hsa-miR-146b-5p	PDGFRA								3	1
MIRT438327	Homo sapiens	Homo sapiens	hsa-miR-146b-5p	ZNRF3								3	3
MIRT731232	Homo sapiens	Homo sapiens	hsa-miR-146b-5p	IL6								3	1
MIRT732795	Homo sapiens	Homo sapiens	hsa-miR-146b-5p	PAX8								3	1
MIRT734536	Homo sapiens	Homo sapiens	hsa-miR-146b-5p	RARB								3	1
MIRT734820	Homo sapiens	Homo sapiens	hsa-miR-146b-5p	EGFR								3	1
MIRT735151	Homo sapiens	Homo sapiens	hsa-miR-146b-5p	SLC5A5								3	1
MIRT735285	Homo sapiens	Homo sapiens	hsa-miR-146b-5p	MALAT1								3	1
MIRT004530	Homo sapiens	Homo sapiens	hsa-miR-146b-5p	NFKB1								2	1
MIRT004662	Homo sapiens	Homo sapiens	hsa-miR-146b-5p	CDKN1A								2	1
MIRT053375	Homo sapiens	Homo sapiens	hsa-miR-146b-5p	TLR4								2	1
MIRT437621	Homo sapiens	Homo sapiens	hsa-miR-146b-5p	S100A12								2	1
MIRT437622	Homo sapiens	Homo sapiens	hsa-miR-146b-5p	ZNF117								2	1
MIRT437623	Homo sapiens	Homo sapiens	hsa-miR-146b-5p	MYO6								2	1
MIRT437624	Homo sapiens	Homo sapiens	hsa-miR-146b-5p	CCDC6								2	1
MIRT437625	Homo sapiens	Homo sapiens	hsa-miR-146b-5p	IL1RAP								2	1
MIRT437626	Homo sapiens	Homo sapiens	hsa-miR-146b-5p	IL1RL2								2	1
MIRT437903	Homo sapiens	Homo sapiens	hsa-miR-146b-5p	HNRNPD								2	1
MIRT734609	Homo sapiens	Homo sapiens	hsa-miR-146b-3p	MAT2A								2	1

## Sheet: miR-23a
miR-23a					Strong evidence			Less strong evidence				≧2
ID	Species (miRNA)	Species (Target)	miRNA	Target	Reporter assay	Western blot	qPCR	Microarray	NGS	pSILAC	Other	Sum	# of papers
MIRT005528	Homo sapiens	Homo sapiens	hsa-miR-23a-3p	IL6R								5	1
MIRT003856	Homo sapiens	Homo sapiens	hsa-miR-23a-3p	POU4F2								4	2
MIRT004479	Homo sapiens	Mus musculus	hsa-miR-23a-3p	Celf1								4	1
MIRT438692	Homo sapiens	Homo sapiens	hsa-miR-23a-3p	HMGB2								4	4
MIRT438903	Homo sapiens	Homo sapiens	hsa-miR-23a-3p	SPRY2								4	1
MIRT732656	Homo sapiens	Homo sapiens	hsa-miR-23a-3p	TSC1								4	1
MIRT002953	Homo sapiens	Homo sapiens	hsa-miR-23a-3p	HES1								3	2
MIRT006898	Homo sapiens	Homo sapiens	hsa-miR-23a-3p	FANCG								3	1
MIRT006907	Homo sapiens	Homo sapiens	hsa-miR-23a-3p	MYH1								3	1
MIRT006908	Homo sapiens	Homo sapiens	hsa-miR-23a-3p	MYH2								3	1
MIRT006909	Homo sapiens	Homo sapiens	hsa-miR-23a-3p	MYH4								3	1
MIRT006987	Homo sapiens	Homo sapiens	hsa-miR-23a-3p	PTEN								3	3
MIRT050430	Homo sapiens	Homo sapiens	hsa-miR-23a-3p	LDHA								3	2
MIRT053354	Homo sapiens	Homo sapiens	hsa-miR-23a-3p	IRF1								3	2
MIRT053381	Homo sapiens	Homo sapiens	hsa-miR-23a-3p	FAS								3	1
MIRT053519	Homo sapiens	Homo sapiens	hsa-miR-23a-3p	MT2A								3	1
MIRT054034	Homo sapiens	Homo sapiens	hsa-miR-23a-3p	PPP2R5E								3	1
MIRT054472	Homo sapiens	Homo sapiens	hsa-miR-23a-3p	CXCL8								3	2
MIRT054514	Homo sapiens	Homo sapiens	hsa-miR-23a-3p	APAF1								3	2
MIRT054919	Homo sapiens	Homo sapiens	hsa-miR-23a-3p	LPAR1								3	1
MIRT242970	Homo sapiens	Homo sapiens	hsa-miR-23a-3p	FZD5								3	1
MIRT437443	Homo sapiens	Homo sapiens	hsa-miR-23a-3p	TOP1								3	2
MIRT438080	Homo sapiens	Homo sapiens	hsa-miR-23a-3p									3	2
MIRT731656	Homo sapiens	Homo sapiens	hsa-miR-23a-3p	XIAP								3	1
MIRT731783	Homo sapiens	Homo sapiens	hsa-miR-23a-3p	LRP5								3	1
MIRT732483	Homo sapiens	Homo sapiens	hsa-miR-23a-3p	HNF1B								3	1
MIRT732727	Homo sapiens	Homo sapiens	hsa-miR-23a-3p	SMAD3								3	2
MIRT733333	Homo sapiens	Homo sapiens	hsa-miR-23a-3p	GJA1								3	2
MIRT733419	Homo sapiens	Homo sapiens	hsa-miR-23a-5p	APAF1								3	1
MIRT733462	Homo sapiens	Homo sapiens	hsa-miR-23a-5p	LAMP1								3	1
MIRT733866	Homo sapiens	Homo sapiens	hsa-miR-23a-3p	FOXA1								3	1
MIRT734808	Homo sapiens	Homo sapiens	mmu-miR-23a-3p	PAK6								3	1
MIRT734825	Homo sapiens	Homo sapiens	hsa-miR-23a-3p	SMAD5								3	1
MIRT735134	Homo sapiens	Homo sapiens	hsa-miR-23a-5p	TLR2								3	1
MIRT735437	Homo sapiens	Homo sapiens	hsa-miR-23a-3p	GLS								3	1
MIRT006284	Homo sapiens	Homo sapiens	hsa-miR-23a-3p	FOXO3								2	2
MIRT001776	Homo sapiens	Homo sapiens	hsa-miR-23a-3p	CXCL12								2	1
MIRT004517	Homo sapiens	Homo sapiens	hsa-miR-23a-3p	ATAT1								2	1
MIRT053083	Homo sapiens	Homo sapiens	hsa-miR-23a-3p	CDH1								2	1
MIRT053306	Homo sapiens	Homo sapiens	hsa-miR-23a-3p	KLF3								2	1
MIRT054322	Homo sapiens	Homo sapiens	hsa-miR-23a-3p	LDHB								2	1
MIRT437889	Homo sapiens	Homo sapiens	hsa-miR-23a-3p	HOXB4								2	1
MIRT438535	Homo sapiens	Homo sapiens	hsa-miR-23a-3p	LAMP1								2	1
MIRT732395	Homo sapiens	Homo sapiens	hsa-miR-23a-3p	TMEM64								2	1
MIRT732475	Homo sapiens	Homo sapiens	hsa-miR-23a-3p	HSP90AA1								2	1
MIRT732901	Homo sapiens	Homo sapiens	hsa-miR-23a-3p	STAT3								2	1
MIRT733495	Homo sapiens	Homo sapiens	hsa-miR-23a-3p	SOCS6								2	1
MIRT734092	Homo sapiens	Homo sapiens	hsa-miR-23a-5p	GJA1								2	1
