# Supplementary material for: Cytokine-enhanced cytolytic activity of exosomes from NK Cells
Source: Cancer Gene Ther. 2021 Jul 27;29(6):734–49. doi: 10.1038/s41417-021-00352-2 (PMC9209332; doi:10.1038/s41417-021-00352-2)
Supplement: Supplementary file 5 — Suppl. Table 3 [file 41417_2021_352_MOESM5_ESM.xlsx]

## Sheet: Proteins Identified
Accession	Gene	Description	Abundance Ratio: (IL15) / (control)	Abundance Ratio: (IL21) / (control)	Abundance Ratio: (IL15+IL21) / (control)	Abundance Ratio Adj. P-Value: (IL15) / (control)	Abundance Ratio Adj. P-Value: (IL21) / (control)	Abundance Ratio Adj. P-Value: (IL15+IL21) / (control)	Abundance: IL15, 1	Abundance: IL15, 2	Abundance: IL15, 3	Abundance: IL21, 1	Abundance: IL21, 3	Abundance: IL15+IL21, 1	Abundance: IL15+IL21, 2	Abundance: IL15+IL21, 3	Abundance: control, 1	Abundance: control, 2
P01023	A2M	Alpha-2-macroglobulin	1.945	0.438	1.143	0.965418	0.695808	0.676877	142375	305060	151958	191739	220696	350293	144768	140230	494741	130351
A6NNC1	A6NNC1	Putative POM121-like protein 1-like	0.01	0.01	0.01	5.05391e-17	5.15718e-17	4.65686e-17					57584.8		21865.1		61177.7	73959.2
Q2M2I8	AAK1	AP2-associated protein kinase 1
Q9Y312	AAR2	Protein AAR2 homolog	100	100	100	5.05391e-17	5.15718e-17	4.65686e-17	22962.8	14415.5	16773.9	16674.2		16650.1	13588.5
P49588	AARS	Alanine--tRNA ligase, cytoplasmic	2.628	0.315	4.238	0.836791	0.738462	0.809029	8078.39	12231.7	32646.6	24633.4	102105	25721.3	15933.1	50634.8	1764.91	3868.3
P08183	ABCB1	Multidrug resistance protein 1	0.01	0.179	0.763	5.05391e-17	0.372364	0.409319			6275.01	58255.5	101173	87478.7	122715	143581	581429	143970
P33527	ABCC1	Multidrug resistance-associated protein 1	1.176	0.01	3.751	0.959866	5.15718e-17	0.845846	10034	15394.4			26406	28623.1	25202.8	35545.4	22906.7	6912.93
P61221	ABCE1	ATP-binding cassette sub-family E member 1	1.763	0.792	3.08	0.942409	0.917237	0.964348	9919.94	19535.7	66427.9	358694	443856	349984	160098	398128	58256	8920.39
Q8NE71	ABCF1	ATP-binding cassette sub-family F member 1	2.837	0.043	5.663	0.83516	0.0635224	0.626432	116666	159514	149959	218282	164070	275005	138460	142808		19459.6
Q9UG63	ABCF2	ATP-binding cassette sub-family F member 2	4.291	9.294	9.15	0.563568	0.291667	0.34794	48181.4	40512.7	208941	157463	200115	124445	85612.9	244829	19158.2	12872.4
Q8IZP0	ABI1	Abl interactor 1	0.925	1.334	3.28	0.87219	0.995069	0.934834	127825	99570	238230	402879	351556	501115	411649	457857	351207	131804
Q9P2A4	ABI3	ABI gene family member 3	0.613	0.792	1.265	0.727775	0.868473	0.730072	116707	99314.5	144049	285177	398923	175137	223221	281066	320700	134729
Q15018	ABRAXAS2	BRISC complex subunit Abraxas 2	100	100	100	5.05391e-17	5.15718e-17	4.65686e-17	38851.5	35301.3	46216.3	181101	152264	99405.5	16997.4	98614.5		4763.97
P42765	ACAA2	3-ketoacyl-CoA thiolase, mitochondrial	0.55	0.041	0.918	0.704468	0.151581	0.730958	6555.32	14284.5		5574.91		24636.8	8516.69	10668.5	37810.3	11622.9
Q15027	ACAP1	Arf-GAP with coiled-coil, ANK repeat and PH domain-containing protein 1	100	100	100	5.05391e-17	5.15718e-17	4.65686e-17	10651.4	3275.19	17341.6	167463	82910.9	6893.48	7024.4	19820.6		28058.7
Q9BWD1	ACAT2	Acetyl-CoA acetyltransferase, cytosolic	1.023	0.449	1.707	0.902581	0.628248	0.861377	157627	158819	402896	566107	752342	422853	415406	432660	288425	111430
P53396	ACLY	ATP-citrate synthase	2.077	1.6	3.738	0.954639	0.990448	0.900625	1.22396e+06	1.34467e+06	1.67575e+06	1.93113e+06	2.07783e+06	1.9474e+06	1.56313e+06	2.30101e+06	586110	191748
O00154	ACOT7	Cytosolic acyl coenzyme A thioester hydrolase	2.787	0.404	5.171	0.896382	0.592021	0.761695	336392	497362	477518	442184	636962	699553	409405	673852	176698	78109.6
P24666	ACP1	Low molecular weight phosphotyrosine protein phosphatase	2.442	2.856	2.72	0.925355	0.845925	0.995388	94636	327160	297833	636446	661328	438816	291140	430201	22556.8	13785.6
O60488	ACSL4	Long-chain-fatty-acid--CoA ligase 4	0.737	0.899	5.442	0.822386	0.972506	0.736437	94415.4	183938	204327	277276	313969	495543	467528	728495	296697	39880
P68032; P68133	ACTA1; ACTC1	Actin, alpha skeletal muscle; Actin, alpha cardiac muscle 1	2.421	1.87	4.953	0.925497	0.938271	0.782908	455507	321256	2.13014e+06	1.1854e+06	1.65464e+06	888041	1.78971e+06	1.82847e+06	260683	148282
Q562R1	ACTBL2	Beta-actin-like protein 2
P63261	ACTG1	Actin, cytoplasmic 2	1.588	1.838	2.064	0.993412	0.942891	0.924466	8.35104e+07	1.17701e+08	1.38604e+08	1.93471e+08	2.56144e+08	1.81965e+08	1.18958e+08	2.32807e+08	1.74922e+08	5.59419e+07
O96019	ACTL6A	Actin-like protein 6A	4.723	3.262	7.318	0.63822	0.790303	0.548124	156318	208615	360205	465848	587279	375617	269330	393127	23100.5	10570.2
O43707	ACTN4	Alpha-actinin-4	0.357	0.509	0.833	0.465163	0.695808	0.456134	283646	552352	565870	600119	972141	889633	655923	1.40326e+06	1.63957e+06	368872
P61163	ACTR1A	Alpha-centractin	0.784	0.449	1.083	0.840463	0.844032	0.756449	28289.7	19813.7	113220	151492	205681	101562	44783.8	99049.4	28167.4	20814.7
P61160	ACTR2	Actin-related protein 2	1.492	4.39	2.184	0.980591	0.664155	0.950752	700859	1.03792e+06	598792	1.73929e+06	1.27051e+06	819406	599758	1.23536e+06	1.75316e+06	632556
P61158	ACTR3	Actin-related protein 3	0.816	1.377	1.142	0.843762	0.995298	0.665832	595996	1025776	1.0883e+06	1.58047e+06	2.14615e+06	1.08918e+06	719858	1.60355e+06	1.24321e+06	362227
O14672	ADAM10	Disintegrin and metalloproteinase domain-containing protein 10	0.809	0.904	1.766	0.83516	0.882716	0.872813	104592	134838	82673.3	388365	510375	349082	266059	415291	443664	95040.6
Q13444	ADAM15	Disintegrin and metalloproteinase domain-containing protein 15	0.01	6.23	100	5.05391e-17	0.62314	4.65686e-17					18744.3	21558.6	9636.75
P55265	ADAR	Double-stranded RNA-specific adenosine deaminase	100	100	100	5.05391e-17	5.15718e-17	4.65686e-17	67909.5	199846	204935	279000	229211	158663	196664	315534
O14514	ADGRB1	Adhesion G protein-coupled receptor B1
Q9Y653	ADGRG1	Adhesion G-protein coupled receptor G1	0.028	0.685	0.09	3.3384e-05	0.892056	0.000788615		9541.64		165010	186417		8946.21	47590.8	239737	132713
O95490	ADGRL2	Adhesion G protein-coupled receptor L2
Q16186	ADRM1	Proteasomal ubiquitin receptor ADRM1	6.092	15.774	9.81	0.355684	0.128971	0.300502	83441.2	119094	103529	446119	386134	222744	116253	130636	31982.3	16246.5
P30520	ADSS	Adenylosuccinate synthetase isozyme 2	1.409	1.157	1.449	0.992022	0.998516	0.870991	99816.4	141211	124963	232853	435619	97727	113871	321819	230878	45078
P02771	AFP	Alpha-fetoprotein	2.012	0.345	2.345	0.910019	0.771436	0.987142	68884	22803.4		664051		142737	28835.7		13099.1	2779.46
O95081	AGFG2	Arf-GAP domain and FG repeat-containing protein 2	0.01	27.158	100	5.05391e-17	0.0384658	4.65686e-17				218200	231008	70045.7	34488	67971	33455.3
P23526	AHCY	Adenosylhomocysteinase	1.456	1.054	2.664	0.976608	0.925612	0.997275	518890	674773	995716	1.7008e+06	1.86719e+06	1.18611e+06	825283	1.34811e+06	497476	166509
Q09666	AHNAK	Neuroblast differentiation-associated protein AHNAK	0.616	2.483	1.176	0.760245	0.868473	0.683768	398678	911363	2.02952e+06	6.24323e+06	1.36894e+07	2.48529e+06	2.72567e+06	5.63542e+06	3.15986e+06	1.36534e+06
O95433	AHSA1	Activator of 90 kDa heat shock protein ATPase homolog 1	100	100	100	5.05391e-17	5.15718e-17	4.65686e-17	34429.8	26219.4	67849.9		35312.3	34432.8	35453.6	62898.7
Q12904	AIMP1	Aminoacyl tRNA synthase complex-interacting multifunctional protein 1	2.792	0.892	1.461	0.893294	0.905113	0.809029	198593	245984	390798	366248	591689	383351	63951.2	489470	39949.5	65835.3
Q13155	AIMP2	Aminoacyl tRNA synthase complex-interacting multifunctional protein 2	0.168	3.077	6.572	0.043536	0.815726	0.545908	54688.1	109578	45117.4	649657	1.31098e+06	997445	59759.7	114122	199095
Q96IF1	AJUBA	LIM domain-containing protein ajuba	2.559	0.689	0.865	0.83516	0.924461	0.689131	22630.7	59299	13285.2	18806	17510.1	18965		13496.4	30871.8	19260.2
P54819	AK2	Adenylate kinase 2, mitochondrial	1.173	0.634	2.429	0.933781	0.79468	0.978726	189527	253928	571474	240407	722693	436538	390674	704457	349697	180131
Q9Y3D8	AK6	Adenylate kinase isoenzyme 6	100	17.654	100	5.05391e-17	0.18173	4.65686e-17	5712.71	4096.92	18497.3	37788.7	35392.1	21184.3	11718.7	34716.6	13711.5
Q5TCS8	AK9	Adenylate kinase 9	1.435	0.15	0.694	0.974616	0.31922	0.34794	410928	369659	70382.9	353765	49939.5	175674	144275	288593	418778	214054
P14550	AKR1A1	Aldo-keto reductase family 1 member A1	1.523	1.516	2.284	0.993412	0.924461	0.991059	74115.7	123784	240044	304024	269354	224371	85409.3	468350	105487	49030.4
P02768	ALB	Serum albumin	1.969	0.572	1.127	0.959866	0.74277	0.657117	8.74943e+07	2.11873e+08	1.50376e+08	1.09616e+08	1.02938e+08	1.89818e+08	1.07482e+08	1.0678e+08	2.31019e+08	8.64534e+07
Q13740	ALCAM	CD166 antigen	0.01	0.01	3.809	5.05391e-17	5.15718e-17	0.846471						15657.9	15705.3	20020.4	5791.21
Q8IZ83	ALDH16A1	Aldehyde dehydrogenase family 16 member A1	6.636	1	7.223	0.238816	0.993279	0.517681	11438.1	4944.1	10980.1	42685.3	125171	19044.5	10370.5	36447.8	12717.2	20272.9
P04075	ALDOA	Fructose-bisphosphate aldolase A	1.45	3.439	2.685	0.976608	0.772961	0.996919	5.93683e+06	6.79979e+06	7.73032e+06	9.37106e+06	1.39819e+07	1.28068e+07	9.92593e+06	1.84519e+07	1.27148e+07	3.71031e+06
P09972	ALDOC	Fructose-bisphosphate aldolase C	1.696	0.729	2.511	0.993412	0.840366	0.989327	373096	418824	251454	592017	944341	828316	583514	841789	785460	242750
P20292	ALOX5AP	Arachidonate 5-lipoxygenase-activating protein	0.581	0.145	0.562	0.702971	0.322195	0.2902	123865	147151	109942	100720	120809	102841	115006	129646	784874	210607
Q01484	ANK2	Ankyrin-2	19.447	0.01	0.01	0.00951237	5.15718e-17	4.65686e-17	2466.81	28994.3	31867.5		7624.85				45233.4	1239.1
Q9HCJ1	ANKH	Progressive ankylosis protein homolog	1.105	1.218	0.897	0.949566	0.984745	0.731995	5243.69	1681.14		7832.18	1598.7	4627.78	2295.05		7268.63	1264.1
Q8IWZ3; O75179	ANKHD1; ANKHD17	Ankyrin repeat and KH domain-containing protein 1; Ankyrin repeat domain-containing protein 17	1.608	0.01	2.368	0.959866	5.15718e-17	0.975904	12506.4	20096.6	23350.3			24986.3	21856.4		13591.2	10387.9
Q5TYW2; Q5SQ80; Q5VUR7; Q4UJ75; Q5CZ79; Q8NF67	ANKRD20A1/2/3/4; ANKRD20A8P; ANKRD20A12P	Ankyrin repeat domain-containing protein 20A1/2/3/4; Ankyrin repeat domain-containing protein 20B; Putative ankyrin repeat domain-containing protein 20A12 pseudogene	100	100	100	5.05391e-17	5.15718e-17	4.65686e-17	43790.9	57173.2	53609.8	232727	124623	119331	65724.2	104360
P39687	ANP32A	Acidic leucine-rich nuclear phosphoprotein 32 family member A
Q9BTT0	ANP32E	Acidic leucine-rich nuclear phosphoprotein 32 family member E	0.798	1.773	2.582	0.843762	0.880243	0.967867	11584.6	30318.8	47507	98727	241957	45407.7	75523.8	241207	24775.8	15220.9
P04083	ANXA1	Annexin A1	0.412	0.627	1.181	0.570716	0.779312	0.686036	698420	903271	1.04773e+06	3.10065e+06	4.71477e+06	2.97447e+06	2.9614e+06	3.16611e+06	3.67408e+06	913244
P50995	ANXA11	Annexin A11	0.604	1.465	1.579	0.752797	0.999173	0.836508	2.17466e+06	2.87738e+06	6.6504e+06	9.33357e+06	1.20011e+07	6.50117e+06	5.36415e+06	1.29039e+07	5.2891e+06	3.71658e+06
P07355	ANXA2	Annexin A2	0.682	1.155	1.593	0.807406	0.944273	0.839646	7.03967e+06	8.65268e+06	1.45178e+07	1.79694e+07	2.72184e+07	1.82088e+07	2.00007e+07	2.74494e+07	1.77018e+07	5.79769e+06
P09525	ANXA4	Annexin A4	0.636	0.929	0.872	0.776277	0.889711	0.48116	4.05604e+06	3.71013e+06	3.67706e+06	1.20132e+07	1.34126e+07	1.15918e+07	6.52566e+06	1.00608e+07	7.13182e+06	1.92083e+06
P08758	ANXA5	Annexin A5	0.662	0.938	1.196	0.792417	0.892056	0.68966	4.53e+06	5.66065e+06	9.59557e+06	1.47648e+07	1.98102e+07	9.53901e+06	1.0517e+07	1.68345e+07	1.34814e+07	5.52889e+06
P08133	ANXA6	Annexin A6	0.625	0.96	1.153	0.766137	0.900566	0.669703	4.9977e+06	4.86205e+06	9.61634e+06	1.31413e+07	1.68014e+07	9.96745e+06	9.75162e+06	1.55764e+07	1.53977e+07	5.34556e+06
P20073	ANXA7	Annexin A7	0.709	1.422	1.55	0.818626	0.999173	0.832373	551400	753837	1.01561e+06	1.60641e+06	1.98636e+06	1.62585e+06	1.32269e+06	2.16709e+06	1.3853e+06	491893
P61966	AP1S1	AP-1 complex subunit sigma-1A
P56377	AP1S2	AP-1 complex subunit sigma-2
O95782	AP2A1	AP-2 complex subunit alpha-1	0.833	1.387	1.458	0.843762	0.932251	0.83444	133968	149498	198541	185291	317483	271687	200085	258733	219941	77959
P63010	AP2B1	AP-2 complex subunit beta	1.316	0.282	1.68	0.960725	0.668331	0.906966	94673.1	106722	98127.1	121691	148820	170116	161981	194832	106297	23395.8
O14617	AP3D1	AP-3 complex subunit delta-1	100	100	100	5.05391e-17	5.15718e-17	4.65686e-17	2441.67		6963.14	10807.7	14052.6	15381.6	9943.29	17661.2		2387.32
Q92572	AP3S1	AP-3 complex subunit sigma-1	0.811	0.426	0.654	0.843762	0.612005	0.307038	663561	565489	512355	833548	856988	567098	544350	544629	1.22237e+06	579325
P13798	APEH	Acylamino-acid-releasing enzyme	0.01	1.119	1.249	5.05391e-17	0.997426	0.825628		54514.2		73507.5	188094	62514	80679.9	138000	100179
P27695	APEX1	DNA-(apurinic or apyrimidinic site) lyase	5.671	6.605	3.736	0.46302	0.395844	0.846069	101071	169295	150371	250427	272010	177796	90089.7	215957		24812.2
Q9HDC9	APMAP	Adipocyte plasma membrane-associated protein	0.412	0.072	0.228	0.570716	0.0498717	0.0156736	186164	169305	201690	117853	99574.6	158381	150859	84969.3	617393	344584
Q9NRW3	APOBEC3C	DNA dC->dU-editing enzyme APOBEC-3C	7.291	2.24	4.331	0.288041	0.819451	0.809029	122337	224812	160325	148490	232851	168502	107856	163053	74947.2	25626.9
Q0VD83	APOBR	Apolipoprotein B receptor	100	100	100	5.05391e-17	5.15718e-17	4.65686e-17	8055.91	5617.45	27445		71513.4	20976.6		22816.2
P02656	APOC3	Apolipoprotein C-III	1.82	0.664	1.57	0.977908	0.807981	0.834586	761169	585622	1.11882e+06	453604	1.15107e+06	663802	979989	1.34383e+06	713001	574813
P02649	APOE	Apolipoprotein E	0.549	0.542	0.559	0.699542	0.868473	0.4304	9861.06	11206.5	11218.2	20259.8	30587.8	16650.3	9216.11	15155.5	42250.5	16951.1
P02749	APOH	Beta-2-glycoprotein 1	2.712	0.081	1.149	0.902581	0.176312	0.740165	337420	386543	190242	157614	114573	326717	102664	199948	272721	106011
Q9BQE5	APOL2	Apolipoprotein L2	100	19.108	100	5.05391e-17	0.0851419	4.65686e-17	113398	118154	84837.1	143832	160123	108595	83733.6	155169	44659.2
P07741	APRT	Adenine phosphoribosyltransferase	1.508	0.185	3.782	0.99714	0.337713	0.871232	95681.7	101999	202361	294825	475610	113954	245278	310893	62258.9	59424.2
P62330	ARF6	ADP-ribosylation factor 6	1.716	0.897	3.973	0.949566	0.981078	0.832373	24717.5	25674.8	72558.9	21450.1	46346.5	39425.9	48017.6	70349.9	27045.9	12436.8
P05089	ARG1	Arginase-1	0.952	0.506	0.702	0.894546	0.868473	0.47347	128033	117152	108087	188743	131877	102913	159910	160612	232675	96448.8
Q07960	ARHGAP1	Rho GTPase-activating protein 1	100	100		5.05391e-17	5.15718e-17			3098.17		9974.15	29445.8
Q7Z6I6	ARHGAP30	Rho GTPase-activating protein 30	0.711	5.051	2.381	0.83516	0.572612	0.978899	20674.3	45801.7		120069	191315	88431.3	52366.8	79978.5		53507
Q92619	ARHGAP45	Rho GTPase-activating protein 45	0.768	1.965	1.102	0.83516	0.868473	0.753559	52045.7	88047.6		283978	299663	111629	86256.7	97778.4	156762	76504
P52565	ARHGDIA	Rho GDP-dissociation inhibitor 1	0.797	0.3	2.645	0.83516	0.705798	0.975904	67399.7	109340		75433.6	128164	114457	148740	216509	284453	57857.7
P52566	ARHGDIB	Rho GDP-dissociation inhibitor 2	0.648	1.314	1.018	0.781269	0.990448	0.584428	1.89682e+06	3.65404e+06	3.27828e+06	2.90623e+06	6.87574e+06	4.62265e+06	4.42095e+06	5.25951e+06	1.55557e+07	4.7309e+06
Q92888	ARHGEF1	Rho guanine nucleotide exchange factor 1	2.217	2.18	3.451	0.902581	0.868473	0.900625	53565.6	144984	266909	320057	421283	214318	156900	342679	35415	32260.8
Q15052	ARHGEF6	Rho guanine nucleotide exchange factor 6
Q8IVW6	ARID3B	AT-rich interactive domain-containing protein 3B	1.122	0.01	1.348	0.943241	5.15718e-17	0.834586	94035.3	116623	87173.5		281665	228226	113217	164895	254745	86403.6
O75915	ARL6IP5	PRA1 family protein 3	1.123	0.108	1.916	0.933781	0.325384	0.974728	60656.5	36926.5	65597.5	39437	54873.3	71019.4	57454.3	57713.5	39283	29661.9
O00327	ARNTL	Aryl hydrocarbon receptor nuclear translocator-like protein 1
O15143	ARPC1B	Actin-related protein 2/3 complex subunit 1B	1.719	2.608	2.29	0.992022	0.868473	0.968557	281857	337561	430848	989496	1.05248e+06	678301	229465	794072	592311	159638
O15145	ARPC3	Actin-related protein 2/3 complex subunit 3	1.064	0.675	2.613	0.926946	0.888758	0.988074	92122.2	112012	172732	284107	243436	158488	232892	405873	106424	82939.8
P59998	ARPC4	Actin-related protein 2/3 complex subunit 4	1.22	1.232	0.756	0.943333	0.953241	0.472879	148425	160069	159167	211757	297306	219408	74880.3	295795	169887	91499.7
O15511	ARPC5	Actin-related protein 2/3 complex subunit 5	0.725	0.953	1.416	0.822386	0.995298	0.850187	65516.7	113281	101919	170281	270099	94168.9	125186	100482	305280	100718
Q9BPX5	ARPC5L	Actin-related protein 2/3 complex subunit 5-like protein	0.797	0.445	1.019	0.860437	0.838951	0.749729	28672.1	28167.3	55901.4	32345	55690.6	38555.1	38185.2	66839.4	53320.7	29385
Q8N5I2	ARRDC1	Arrestin domain-containing protein 1	0.085	0.01	0.381	0.00528557	5.15718e-17	0.159123		41376.9			85679.7	45873.1	21064.2		203584	47464.1
O43681	ASNA1	ATPase ASNA1	100	100	100	5.05391e-17	5.15718e-17	4.65686e-17	34329.8	41198.5	54476.3	100384	101674	52110.1	33825.7	114799		11369.7
P31939	ATIC	Bifunctional purine biosynthesis protein PURH	1.756	3.199	3.655	0.988181	0.804046	0.901882	1.0922e+06	1.96025e+06	2.08755e+06	2.77151e+06	4.07308e+06	2.55355e+06	1.56939e+06	2.93937e+06	829445	252394
P05023	ATP1A1	Sodium/potassium-transporting ATPase subunit alpha-1	1.036	1.633	2.177	0.910019	0.986102	0.949527	5.36475e+06	6.28103e+06	6.94281e+06	8.73816e+06	1.17141e+07	1.41965e+07	1.11486e+07	1.54996e+07	1.14684e+07	3.2096e+06
P54709	ATP1B3	Sodium/potassium-transporting ATPase subunit beta-3	1.757	0.686	3.105	0.988181	0.817417	0.960912	1.24672e+06	1.5382e+06	2.22043e+06	1.25121e+06	2.50069e+06	2.85177e+06	3.11632e+06	4.25008e+06	2.53553e+06	734261
Q93084	ATP2A3	Sarcoplasmic/endoplasmic reticulum calcium ATPase 3	0.478	0.249	0.298	0.617975	0.650868	0.106935	17170	26215.3		16897.7	15837.6		10564.7	18033.2	76597.9	36440.6
P23634	ATP2B4	Plasma membrane calcium-transporting ATPase 4	0.52	0.675	0.937	0.692416	0.812462	0.533028	115111	176993	260507	1.02553e+06	2.08819e+06	1.03656e+06	782402	1.37138e+06	1.91062e+06	643567
P06576	ATP5F1B	ATP synthase subunit beta, mitochondrial	1.01	0.62	0.967	0.907728	0.899069	0.687916	75730.7	104401	48132.4	103109	163170	82855.6	121209	135470	124859	35744.1
P38606	ATP6V1A	V-type proton ATPase catalytic subunit A	1.339	2.993	4.939	0.99959	0.79795	0.702962	26912.5	55670.1	36017	48270.4	121237	117441	57429.4	88727.6	31875.7	4432.76
P15313; P21281	ATP6V1B1; ATP6V1B2	V-type proton ATPase subunit B, kidney isoform; V-type proton ATPase subunit B, brain isoform
Q8WWM7	ATXN2L	Ataxin-2-like protein	6.344	1.471	6.737	0.57675	0.999173	0.594955	311130	171088	429356	1.24456e+06	1.51818e+06	806114	301800	723834	39747	10309
P61769	B2M	Beta-2-microglobulin	1.531	2.698	2.529	0.988181	0.864874	0.991059	6.52463e+06	4.60485e+06	6.73788e+06	1.31309e+07	1.98182e+07	9.87507e+06	8.58223e+06	1.52786e+07	6.81051e+06	2.43016e+06
Q9NWV8	BABAM1	BRISC and BRCA1-A complex member 1	2.551	4.134	2.336	0.862622	0.603742	0.991059	60678.4	107134	74117.6	271804	308273	146214	78488.4	99919.9	76035.7	29443.3
P46379	BAG6	Large proline-rich protein BAG6	100	100	100	5.05391e-17	5.15718e-17	4.65686e-17	4973.51	5095.29	16523.4	11555.2	16341.4	22010.4		20040.9
Q9P281	BAHCC1	BAH and coiled-coil domain-containing protein 1	1.644	1.387	3.582	0.99959	0.995298	0.905941	1.05865e+06	1.19409e+06	2.85527e+06	1.3671e+06	2.61601e+06	2.83466e+06	1.90598e+06	3537769	1.1148e+06	603728
O75531	BANF1	Barrier-to-autointegration factor	0.878	0.359	1.376	0.862622	0.531433	0.772234	411076	252008	2.27867e+06	2.27293e+06	3.28758e+06	843787	650634	2.79586e+06	216094	393680
Q9NR55	BATF3	Basic leucine zipper transcriptional factor ATF-like 3	100	100	100	5.05391e-17	5.15718e-17	4.65686e-17	59190.5	21573.1		113789	57051.9	325988	98020.5	180005
Q9UIG0	BAZ1B	Tyrosine-protein kinase BAZ1B	1.299	1.116	1.505	0.960725	0.995069	0.900625	84285.6	126440	54651.9	146342	157705	119246	34271.3	59479.8	33512	27314.7
Q9UIF9	BAZ2A	Bromodomain adjacent to zinc finger domain protein 2A	100			5.05391e-17					47184.7
P51572	BCAP31	B-cell receptor-associated protein 31	0.684	1.529	1.338	0.78613	0.924159	0.846471	19985.8	29348.4	27156.6	107669	101979	37670.6	46419.3	40623.9	79606.8	35684.9
P10415	BCL2	Apoptosis regulator Bcl-2	0.01	0.01	0.01	5.05391e-17	5.15718e-17	4.65686e-17									15398.2	8361.07
Q9BUT1	BDH2	3-hydroxybutyrate dehydrogenase type 2	0.442	0.497	1.018	0.57675	0.864874	0.729612	36894.4	23717.4		58474.5	146170	95237.7	36912.1	102971	71012.3	30952.8
Q9UBW5	BIN2	Bridging integrator 2	0.01	0.48	1.631	5.05391e-17	0.865489	0.911617				22152.5	42974.2	60447.5	10485.4	28643.1	52205.1	21133
Q9H3K6	BOLA2	BolA-like protein 2	1.601	0.425	1.593	0.986895	0.673403	0.900625	173946	62781.6	271195	429012	450999	133351	150626	301899	62554.1	32371.9
Q14137	BOP1	Ribosome biogenesis protein BOP1	3.703	0.266	6.068	0.82633	0.44116	0.666237	449900	378121	497439	504651	391798	617634	239888	822821	104418	50575.4
Q8TDN6	BRIX1	Ribosome biogenesis protein BRX1 homolog	9.159	5.693	5.21	0.14978	0.458911	0.711171	136141	206666	164301	206934	197680	190782	96838.4	210864	34642.1	15737.5
Q5VW32	BROX	BRO1 domain-containing protein BROX	1.14	0.284	2.9	0.940564	0.680346	0.964348	47223.4	109498	60180.1	95847	125929	181443	183595	150604	355561	62576.5
P35613	BSG	Basigin	1.219	1.716	3.576	0.944615	0.967786	0.905941	903827	1.34035e+06	1.23972e+06	2.17784e+06	2.6477e+06	3.87324e+06	2.83816e+06	3.59857e+06	1.59097e+06	421839
Q10589	BST2	Bone marrow stromal antigen 2	0.914	2.138	4.553	0.877609	0.905113	0.825101	730453	706032	1.28674e+06	1.70258e+06	2.32658e+06	1.7996e+06	2.63279e+06	2.80285e+06	1.43098e+06	574533
P20290	BTF3	Transcription factor BTF3	5.048	3.163	9.517	0.692416	0.807981	0.373981	572321	430369	587294	845038	678778	1.55866e+06	728941	993417	77492.6	46638.9
O00481; P78410; O00478	BTN3A1/2/3	Butyrophilin subfamily 3 member A1/2/3	0.01	0.01	0.01	5.05391e-17	5.15718e-17	4.65686e-17					10080.5				51439.3	11148.4
O43684	BUB3	Mitotic checkpoint protein BUB3	100	18.81	100	5.05391e-17	0.131709	4.65686e-17	34738.4	72340	58269.3	87731.1	125821	67899.4	36460.9	72258.1	28039.9
P41223	BUD31	Protein BUD31 homolog	100	100	100	5.05391e-17	5.15718e-17	4.65686e-17	24410.7	31580.2	20333.4	26532.5	43893.4	38179.6	25362	20705.2
Q13895	BYSL	Bystin	100	100	100	5.05391e-17	5.15718e-17	4.65686e-17	27383.3	66301.1	49312.4	156695	190819	99945.3	80498.6	77975.7
Q7L1Q6	BZW1	Basic leucine zipper and W2 domain-containing protein 1	1.976	0.139	4.33	0.923008	0.484923	0.805171	9267.71	14274.2	19800.9	22511.7	42342.3	33914.1	25260.5	19986.4	7073.06	6003.02
Q6UWD8	C16orf54	Transmembrane protein C16orf54	0.565	0.786	1.266	0.716567	0.868473	0.730708	177856	180611	651427	575397	1.22707e+06	549501	368072	1.14799e+06	1.0702e+06	752821
Q6PH81	C16orf87	UPF0547 protein C16orf87
P01024	C3	Complement C3	100	100	100	5.05391e-17	5.15718e-17	4.65686e-17	3465			51478.7		10570.2	5379.53
P0C0L4	C4A	Complement C4-A	0.964	0.01	1.356	0.911506	5.15718e-17	0.872813	12120.2	12750.6				18073	14490.1		13681.8	10995.8
Q9H7E9	C8orf33	UPF0488 protein C8orf33	100	100	100	5.05391e-17	5.15718e-17	4.65686e-17	47100.5	67755.6	73044.8	94163.9	218471	91679.8	45614.2	85010
Q8WUQ7	CACTIN	Cactin	100	100	100	5.05391e-17	5.15718e-17	4.65686e-17	8606.75	14530.5	89916.7	41310.1	57742.8	31339.4	36020.9	51272.8
Q9HB71	CACYBP	Calcyclin-binding protein	4.972	2.661	5.628	0.640818	0.766578	0.68966	243823	142781	174659	215675	146849	220908	112282	343628	220385	59293.7
P27708	CAD	CAD protein	2.957	0.789	7.672	0.840463	0.868473	0.508643	82823	207053	278236	948127	944806	545258	253615	522701	42827	16626
P0DP25	CALM3	Calmodulin-3	1.102	2.104	2.166	0.925355	0.908667	0.94791	255274	346499	911269	718262	2.32123e+06	575870	847815	1.44227e+06	412915	196088
P27482	CALML3	Calmodulin-like protein 3
Q9NZT1	CALML5	Calmodulin-like protein 5	1.255	1.115	3.727	0.959866	0.997426	0.845846	38422.4	37387.8	34480.9	86474.7	67735.7	51787.7	89679.4	67414	87727.2	24755.7
P27797	CALR	Calreticulin	1.004	0.526	0.994	0.902581	0.74277	0.569512	698813	413882	416499	379321	250544	1.75793e+06	486010	1.57354e+06	939463	272471
P27824	CANX	Calnexin	1.727	0.39	1.272	0.992022	0.572612	0.731956	1.04734e+06	1.1259e+06	1.87281e+06	642665	852067	1.17205e+06	1.05743e+06	1.37166e+06	1.13676e+06	889787
Q01518	CAP1	Adenylyl cyclase-associated protein 1	0.42	0.773	0.983	0.579971	0.864652	0.565397	454466	302827	292383	1.44714e+06	1.37013e+06	544852	633920	927130	791237	162776
P17655	CAPN2	Calpain-2 catalytic subunit
P04632	CAPNS1	Calpain small subunit 1	0.669	0.317	1.329	0.776277	0.628248	0.803074	145628	101331	192357	183698	341601	202572	159221	246963	240352	127782
Q14444	CAPRIN1	Caprin-1	100	100	100	5.05391e-17	5.15718e-17	4.65686e-17	33822.6		17978.5	67585.6	197249	124758	81691.8	35497.4
P52907	CAPZA1	F-actin-capping protein subunit alpha-1	0.738	7.535	1.622	0.834572	0.397914	0.845846	191501	244528	594622	562807	609882	391707	501515	761017	435678	228610
P47755	CAPZA2	F-actin-capping protein subunit alpha-2	1.844	0.934	2.863	0.926946	0.989347	0.921926	27525.4	18351	62548.8	42148.3	41704.5	27756.3	31467	89721.5	6973.15	11307.3
P47756	CAPZB	F-actin-capping protein subunit beta	0.426	0.678	0.803	0.586134	0.814499	0.434255	717070	923350	924265	1.26951e+06	2.68636e+06	1.57489e+06	1.24795e+06	2.02104e+06	3.03915e+06	804156
Q86X55	CARM1	Histone-arginine methyltransferase CARM1	100	100	100	5.05391e-17	5.15718e-17	4.65686e-17	8868.94	11712.5	35322.2	44234.6	30643.4	24990.3	15405.8	63174.4		5202.57
P31944	CASP14	Caspase-14	0.74	1.646	0.01	0.813013	0.919001	4.65686e-17	58175.2	46103.2	85353.1	14657.6	56205.6		61831.8		157866	40050.9
P20810	CAST	Calpastatin	0.01	2.182	0.976	5.05391e-17	0.868473	0.730958		9687.8		68024.7	71500.4	29451	15429.6	29988.5	68859.8	16271.7
P04040	CAT	Catalase	0.7	0.724	0.609	0.78613	0.935592	0.413767	24913.9	45570.9	50307.1	134307	122463	78092.1	81358.7	98271.2	191447	39444.6
P22681	CBL	E3 ubiquitin-protein ligase CBL	0.01	1.343	0.999	5.05391e-17	0.952919	0.730958			18737	73075.3	132308	41979.1	31025.1	52255.1	61547.6	31941.4
Q13191	CBLB	E3 ubiquitin-protein ligase CBL-B	0.102	1	2.633	0.0133808	0.999173	0.96158	5119.44			15397.3	30234.6	14800.6	12415.8	10033.1	8327.78	4852.35
P16152; O75828	CBR1; CBR3	Carbonyl reductase [NADPH] 1; Carbonyl reductase [NADPH] 3
Q13185	CBX3	Chromobox protein homolog 3	3.163	0.485	3.906	0.855489	0.66861	0.877908	232832	404395	438540	751486	1.20659e+06	600132	519639	815341	125050	54644.5
Q6P1N0	CC2D1A	Coiled-coil and C2 domain-containing protein 1A
Q8IX12	CCAR1	Cell division cycle and apoptosis regulator protein 1	100	100	100	5.05391e-17	5.15718e-17	4.65686e-17	23031.5	30316.4	28502.4	57127	73086.7	66458.6	31711.8	31925.2
Q8N163	CCAR2	Cell cycle and apoptosis regulator protein 2	100	100	100	5.05391e-17	5.15718e-17	4.65686e-17	23143.8	10820.9	47736.8	84565.8	68976.6	38125.2	34867.2	50332.9		1416.14
O60826	CCDC22	Coiled-coil domain-containing protein 22	0.01	100	100	5.05391e-17	5.15718e-17	4.65686e-17				18890.8	40340.9	16539.5	12724.2	19748.8		3632.87
A6NI79	CCDC69	Coiled-coil domain-containing protein 69	0.29	1.644	0.2	0.279025	0.919001	0.031325	6813.17	19514.3	33448.1	58204.5	64357.5	33973.4		34295.1	40033.4	12471.6
P55774	CCL18	C-C motif chemokine 18	0.854	0.352	1.222	0.843762	0.761152	0.770028	135627	145070	112625	131340	87131	184085	167546	103292	138067	141124
P10147; P16619	CCL3; CCL3L1	C-C motif chemokine 3; C-C motif chemokine 3-like 1	100	100	100	5.05391e-17	5.15718e-17	4.65686e-17	15057	30728.1	21534.7	19698.4	49005.6	36340	57190.7	44898.3
P13501	CCL5	C-C motif chemokine 5	0.087	0.283	0.067	0.0200647	0.405261	4.20468e-05	87448.3	134261	181705	194724	118817	52215.6	37543.2	187674	2.86627e+06	3.36871e+06
P32246	CCR1	C-C chemokine receptor type 1	100	14.214	100	5.05391e-17	0.15775	4.65686e-17	39273.5	69916.7	42227.6	86712.9	146106	66373.2	55656.7	54397.3	48535.3
P78371	CCT2	T-complex protein 1 subunit beta	2.858	4.664	4.399	0.89003	0.629706	0.836871	2.43747e+06	2.73137e+06	3.48494e+06	4.68031e+06	5.72517e+06	4.3876e+06	2.66575e+06	4.24727e+06	1.13881e+06	506033
P49368	CCT3	T-complex protein 1 subunit gamma	2.564	3.028	4.269	0.912468	0.819451	0.845846	3.43297e+06	4.62008e+06	6.16519e+06	8.75406e+06	9.64101e+06	7.67379e+06	4.82021e+06	7.953e+06	1.88847e+06	911965
P50991	CCT4	T-complex protein 1 subunit delta	2.398	3.773	4.7	0.926946	0.737985	0.81201	1.45219e+06	2.01455e+06	2.3091e+06	2.87868e+06	3.61396e+06	3.02546e+06	1.65788e+06	3.13125e+06	921382	363150
P48643	CCT5	T-complex protein 1 subunit epsilon	2.611	3.492	4.523	0.910019	0.766578	0.827549	1.45464e+06	1.84729e+06	2.42065e+06	3.66827e+06	4.16437e+06	2.94496e+06	1.64469e+06	3.09578e+06	832484	289240
P40227	CCT6A	T-complex protein 1 subunit zeta	2.104	2.49	3.209	0.949566	0.868473	0.94791	1.44906e+06	2.15732e+06	2.53447e+06	2.21965e+06	3.70564e+06	2.72126e+06	1.67786e+06	2.82742e+06	1.04224e+06	439433
Q99832	CCT7	T-complex protein 1 subunit eta	1.605	2.162	2.933	0.994594	0.903211	0.974728	1.22359e+06	1.89349e+06	2.11491e+06	2.29655e+06	3.91237e+06	2.52492e+06	1.42523e+06	2.82176e+06	1.0203e+06	307055
P50990	CCT8	T-complex protein 1 subunit theta	2.744	2.329	3.494	0.900755	0.882716	0.910093	3.83471e+06	5.55332e+06	4.74148e+06	8.38144e+06	7.13447e+06	7.57685e+06	4.8689e+06	7.10407e+06	4.24069e+06	1.96735e+06
O95971	CD160	CD160 antigen	0.088	0.971	0.01	0.00422446	0.993774	4.65686e-17	14760.9	11213.1		37981.4	61505.3		9602.95		285477	40503.7
P06729	CD2	T-cell surface antigen CD2	0.419	0.398	0.514	0.578024	0.580035	0.176662	627327	800449	707196	1.82691e+06	2.30471e+06	1.33901e+06	801634	1.46696e+06	4.98845e+06	1.43958e+06
Q8TD46	CD200R1	Cell surface glycoprotein CD200 receptor 1	0.466	1.251	0.973	0.536805	0.950376	0.68966	32602.7	74412.6	73214.1	176612	479230	84097.3	102808	169566	150358	48995.3
Q15762	CD226	CD226 antigen	100		100	5.05391e-17		4.65686e-17	16055.2	20632.3				101835	217841	172271
Q9BZW8	CD244	Natural killer cell receptor 2B4	0.01	0.93	0.677	5.05391e-17	0.995298	0.452625			104764	90053.5	127369	52591.9		188149	109499	86488.3
P11049	CD37	Leukocyte antigen CD37	0.821	0.294	1.274	0.840463	0.691408	0.831323	16599.8	25749.1	52221.8	47726.1	79572.3	52126.1	32267	92461.1	183580	26050.2
P28907	CD38	ADP-ribosyl cyclase/cyclic ADP-ribose hydrolase 1	1.142	0.168	1.243	0.929438	0.190583	0.720035	2.25044e+06	2.74303e+06	2.90038e+06	972743	1.38553e+06	2.29704e+06	2.06259e+06	2.59145e+06	6.63993e+06	1.73275e+06
P07766	CD3E	T-cell surface glycoprotein CD3 epsilon chain	0.82	0.284	0.994	0.855489	0.71122	0.730044	28327.5	30896.8		12647.2	23237.7	39307.7	31992.6		50324.7	36646.8
O15446	CD3EAP	DNA-directed RNA polymerase I subunit RPA34	100	100	100	5.05391e-17	5.15718e-17	4.65686e-17	28410.6	27039.5	24696.8	58778.6	103169	67638.6		64684.2
P16070	CD44	CD44 antigen	0.632	0.542	1.716	0.773136	0.727281	0.867596	2.44635e+06	3.01763e+06	5.89285e+06	7.63294e+06	1.10255e+07	9.10704e+06	8.60577e+06	1.05269e+07	1.22587e+07	4.68568e+06
Q08722	CD47	Leukocyte surface antigen CD47	1.271	0.524	3.994	0.949566	0.728953	0.870751	174187	223085	209045	332197	529787	740612	506475	668603	786602	156557
P09326	CD48	CD48 antigen	1.654	0.525	2.973	0.997624	0.71122	0.974728	1.9345e+06	2.36974e+06	2.52451e+06	2.3649e+06	3.38615e+06	4.60758e+06	3.64449e+06	4.76392e+06	3.89746e+06	1.15682e+06
P19397	CD53	Leukocyte surface antigen CD53	0.493	0.269	1.352	0.645981	0.57438	0.787496	28392.5	52470.7	62674	124043	209959		116260	187588	522266	88451.7
P30203	CD6	T-cell differentiation antigen CD6	0.102	0.424	0.01	0.0217908	0.8023	4.65686e-17	136655			84712	169801				225932	128886
P08962	CD63	CD63 antigen	1.036	0.615	2.835	0.903607	0.772961	0.980847	126701	274642	194447	589910	552962	552240	498479	679987	1.0766e+06	175551
P09564	CD7	T-cell antigen CD7	0.548	1.554	1.162	0.699542	0.995069	0.676877	735999	1.12349e+06	2.88909e+06	7.52728e+06	9.20031e+06	2.68337e+06	2.24068e+06	5.15861e+06	5.4518e+06	2.2289e+06
P60033	CD81	CD81 antigen	0.421	0.224	0.839	0.579971	0.304346	0.461355	140812	254145	253063	283984	339178	326782	1.03244e+06	1.11034e+06	2.6671e+06	495722
Q9NPY3	CD93	Complement component C1q receptor	0.498	1.975	4.498	0.646685	0.90816	0.813526	25722.3	51000.1	31451	326009	580039	273164	309803	396592	105597	37114.5
P48960	CD97	CD97 antigen	1.237	0.863	1.577	0.947337	0.868473	0.836028	546382	817507	972933	718357	1.10996e+06	1.24046e+06	842286	1.14976e+06	1.05947e+06	511527
P14209	CD99	CD99 antigen	0.368	0.196	0.796	0.401046	0.279798	0.559083	50050.5	46780.4	135228	255408	809458	125144	96868.4	280606	244071	119572
Q8TCZ2	CD99L2	CD99 antigen-like protein 2
Q16543	CDC37	Hsp90 co-chaperone Cdc37	1.893	1.497	3.975	0.972742	0.997426	0.871232	416684	466543	717162	1.31605e+06	1.34394e+06	993292	679549	1.03357e+06	307042	98262
O60508	CDC40	Pre-mRNA-processing factor 17	100	1	100	5.05391e-17	0.995298	4.65686e-17	13271.7	11614.5	33674.3	36177.7		12192.1	11565.3	46601.5		15136.1
P60953	CDC42	Cell division control protein 42 homolog	0.742	1.14	1.497	0.83516	0.942891	0.818098	1.139e+06	1.49668e+06	2.47482e+06	3.27016e+06	6.55802e+06	3.16031e+06	2.4177e+06	4.67978e+06	5.12256e+06	1.4077e+06
Q9NRR8	CDC42SE1	CDC42 small effector protein 1	0.46	46.814	1.132	0.570716	0.0225185	0.779895	30058.4	12555.1	55620.8	143297	111323	138581	61796.8	105451		22700.3
Q9NRR3	CDC42SE2	CDC42 small effector protein 2	0.39	1.73	3.139	0.393871	0.942891	0.907649		11535.2	157705	370167	487333	171893	117325	341056	94080.2	34493.4
Q12864	CDH17	Cadherin-17	0.134	0.059	0.223	0.0638838	0.0147808	0.0127441	70913.4	63994.9	102877	399306	403526	84554.4	135987	373761	1.75841e+06	768306
P06493	CDK1	Cyclin-dependent kinase 1	3.571	0.912	7.372	0.840463	0.885221	0.537955	230579	315051	683496	639827	943367	602645	484975	826835	63663.1	56973.3
P24941	CDK2	Cyclin-dependent kinase 2	100	100	100	5.05391e-17	5.15718e-17	4.65686e-17	66430.8	108964	483393	623457	599760	347719	175782	525024
Q00535	CDK5	Cyclin-dependent-like kinase 5	100	100	100	5.05391e-17	5.15718e-17	4.65686e-17	13521	31377.6	27797.1	94628.9	89094.8	47554.9	25272.7	55336.7		5862.42
Q00534	CDK6	Cyclin-dependent kinase 6	3.818	0.215	6.586	0.65276	0.602606	0.547296	13777.5	26313.3	41525.3	42248.3	44237.9	44328.3	36666.9	44095.7		5728.24
Q8N726	CDKN2A	Tumor suppressor ARF	100	100	100	5.05391e-17	5.15718e-17	4.65686e-17	34805.6	55007.9	34624.2	23117.8		30840.9		26649.8
Q15517	CDSN	Corneodesmosin	0.054	0.01	1.157	0.000802868	5.15718e-17	0.809029	10891.9					33255	17523.4		62984.8	10025.9
Q9UKY7	CDV3	Protein CDV3 homolog	2.701	1.604	19.53	0.835187	0.895977	0.0554997		42846.1	47014.7	169656	468801	335384	72879.7	109114	126372	13184.6
P13688	CEACAM1	Carcinoembryonic antigen-related cell adhesion molecule 1	2.372	0.95	3.911	0.926946	0.908075	0.877864	479383	622852	521891	307073	510976	962490	934526	777404	319008	173374
O95319	CELF2	CUGBP Elav-like family member 2	2.498	6.191	3.304	0.851725	0.389528	0.892528	17768.4	77115.4	81107.3	274066	257754	99688.4	76679.1	182260	49966.8	7817.76
P23528	CFL1	Cofilin-1	1.287	1.776	1.601	0.951178	0.953241	0.845191	5.01078e+06	5.93405e+06	5.59374e+06	9.97175e+06	1.03369e+07	9.23873e+06	6.05209e+06	9.71721e+06	1.1476e+07	3.51547e+06
Q8N884	CGAS	Cyclic GMP-AMP synthase	100	100	100	5.05391e-17	5.15718e-17	4.65686e-17	86142.2	221830	101372	236063	235733	154745
Q13112	CHAF1B	Chromatin assembly factor 1 subunit B	100	100	100	5.05391e-17	5.15718e-17	4.65686e-17	18830.6	22946.3	23691.7	73455.2	75409.5	50336	25274.3	30709.2
Q96JM3	CHAMP1	Chromosome alignment-maintaining phosphoprotein 1	3.66	0.01	10.404	0.692416	5.15718e-17	0.330807	12829.6	10194.1	17523.6	7972.81		29125.3	23404.5	25364.7		2314.75
Q9Y6H1	CHCHD2	Coiled-coil-helix-coiled-coil-helix domain-containing protein CHCHD2	100	27.85	100	5.05391e-17	0.093899	4.65686e-17	32264.3	31357.7	21148.1	80401	72968.7	85380.6	31833.5	40779	11721.8
Q14839	CHD4	Chromodomain-helicase-DNA-binding protein 4	100	100	100	5.05391e-17	5.15718e-17	4.65686e-17	62123.7	98604.4	101009	277587	165827	92225	55591	197031
Q9HD42	CHMP1A	Charged multivesicular body protein 1a	0.917	0.822	3.247	0.894546	0.976074	0.905941	77997.8	65912.8	64257	139217	157904	30686.9	148622	183484	171880	65779
Q9BY43	CHMP4A	Charged multivesicular body protein 4a	0.01	100	100	5.05391e-17	5.15718e-17	4.65686e-17				24428.9	53210.7	18860.1	24707.6	23658.2		7971.4
Q9NZZ3	CHMP5	Charged multivesicular body protein 5	0.353	0.259	0.53	0.317146	0.676633	0.308218	58672.9	88824.7	52061.1	8575.62	88433.2	81478.5	158334	181913	200099	34585.1
Q9UHD1	CHORDC1	Cysteine and histidine-rich domain-containing protein 1	2.527	0.351	2.948	0.851725	0.758164	0.911287	52878.7	74243.2	95132	148975	167606	84177	64548.9	97463.9	33454.8	16183.8
Q9NPF2	CHST11	Carbohydrate sulfotransferase 11	19.714	0.01	100	0.00762192	5.15718e-17	4.65686e-17	31350.3	17513.3				100043	71848	31988.9		3745.35
Q9Y3Y2	CHTOP	Chromatin target of PRMT1 protein	100	100	100	5.05391e-17	5.15718e-17	4.65686e-17	37197.4	23758.6		61244.9		106222
Q6FI81	CIAPIN1	Anamorsin	100	100	100	5.05391e-17	5.15718e-17	4.65686e-17	26611.5	30845.5	36040.3	73242.4	128253	64895.7	35267.4	75403.3
Q99828	CIB1	Calcium and integrin-binding protein 1	0.14	0.142	0.458	0.0534106	0.188963	0.14422	39855.4	22154.4	129722	139585	376962	140147	115357	233619	1.12116e+06	247125
Q8N5K1	CISD2	CDGSH iron-sulfur domain-containing protein 2	0.537	0.01	0.457	0.692416	5.15718e-17	0.311269	18117.6	26946.1	25190.2			18673	27314.5	25347.6	57546	16979.5
Q7Z460	CLASP1	CLIP-associating protein 1
Q92478	CLEC2B	C-type lectin domain family 2 member B	1.276	4.675	2.597	0.949566	0.628248	0.996919	408361	586977	318854	1.2281e+06	1.53336e+06	1.01773e+06	929360	1.06378e+06	1.28612e+06	373502
O00299	CLIC1	Chloride intracellular channel protein 1	0.556	0.576	0.797	0.704468	0.744159	0.428643	4.2231e+06	7.24837e+06	6.39829e+06	6.02697e+06	1.09085e+07	7.72628e+06	7.15732e+06	1.26892e+07	1.35378e+07	4.24033e+06
Q9NZA1	CLIC5	Chloride intracellular channel protein 5
P54105	CLNS1A	Methylosome subunit pICln	2.12	0.131	0.176	0.898699	0.412488	0.0194888	27792.6	29924	65717.9	97021.7	34696.9	72307.5		87171.9		10885.9
Q9H4D0	CLSTN2	Calsyntenin-2	0.01	7.681	0.511	5.05391e-17	0.54062	0.383295				6155.83	51777.9			39810.8
P09496	CLTA	Clathrin light chain A	1.754	9.764	4.991	0.988181	0.287641	0.780792	665887	517385	2.34934e+06	5.40045e+06	6.14246e+06	2.85706e+06	2.09886e+06	3.67802e+06	397640	265004
P09497	CLTB	Clathrin light chain B	2.552	2.961	4.682	0.860648	0.77394	0.813526	86297.6	96497.4	170349	323786	476840	359509	325030	369105	98094.6	37243.1
Q00610	CLTC	Clathrin heavy chain 1	0.929	1.844	2.52	0.884727	0.942891	0.990738	2.90135e+06	4.01411e+06	9.6055e+06	1.62116e+07	1.95632e+07	1.05142e+07	8.12355e+06	1.94027e+07	5.08071e+06	2.56277e+06
P10909	CLU	Clusterin	100	100	100	5.05391e-17	5.15718e-17	4.65686e-17	30431.7	36292	35584.7	93216.4	82853.1	100022	109729	111654
Q8NFW8	CMAS	N-acylneuraminate cytidylyltransferase	2.219	2.502	3.281	0.882914	0.862488	0.891722	39569.4	50616	35637.2	70107.8	60164.2	73796.6	26602.3	62507.2	31684.8	18958.1
P30085	CMPK1	UMP-CMP kinase	1.495	0.132	2.223	0.982961	0.396308	0.997481	38083.1	33165.2	72458.3	54058.1	90914.2	68602.3	33566.4	65045.2	17196.4	15684.2
Q5EBM0	CMPK2	UMP-CMP kinase 2, mitochondrial	2.172	0.976	1.857	0.949566	0.924461	0.940904	224023	450980	329958	412673	591224	217857	181833	237388	52696.4	3040.09
Q9BQ75	CMSS1	Protein CMSS1	100	18.259	100	5.05391e-17	0.145114	4.65686e-17	60803.5	79062.6	67260.8	114672	123360	117805	66658.5	98326.1
Q9NX76	CMTM6	CKLF-like MARVEL transmembrane domain-containing protein 6	0.01	1.356	1.339	5.05391e-17	0.954484	0.861377				33303.9	70226.1	26384.8		40679.5	27764.9	9657.31
P62633	CNBP	Cellular nucleic acid-binding protein	4.356	7.838	6.658	0.760245	0.376164	0.605127	387396	767397	760788	837064	989117	711400	251092	856855	18098.1
Q96KP4	CNDP2	Cytosolic non-specific dipeptidase	1	6.728	9.288	0.929438	0.563067	0.375512			18456	8605.57	15428.7	13165.2		20388.6	21495.9
Q99439	CNN2	Calponin-2	1.714	0.231	2.14	0.949566	0.54569	0.996257	29876.7	30852.5	121390	263855	317206	85175.3	44687.3	356685	17530.6	23874.9
Q92600	CNOT9	CCR4-NOT transcription complex subunit 9	100	100	100	5.05391e-17	5.15718e-17	4.65686e-17	34590.1	56513.8		56503.3	138643	65721.7	65769.7	86633.4
P09543	CNP	2',3'-cyclic-nucleotide 3'-phosphodiesterase	1.341	0.128	3.417	0.954867	0.278784	0.916272	120744	244134	301710	196729	314797	380754	274901	403356	180883	83687.5
Q9Y2B0	CNPY2	Protein canopy homolog 2	1.431	0.01	1.671	0.993412	5.15718e-17	0.922907	31463	22076.4			32728.8	36279.8	23959.6	28241.3	32585.8	14750.8
Q05707	COL14A1	Collagen alpha-1(XIV) chain	4.225	7.881	3.376	0.562653	0.48253	0.875755	127202	30277.4	14929	1.01907e+06	26267	184975	68066.3	10310.7	81121.4	12609.1
P39060	COL18A1	Collagen alpha-1(XVIII) chain	100	100	100	5.05391e-17	5.15718e-17	4.65686e-17	12078			103990		14555.5	6807.15
P02461	COL3A1	Collagen alpha-1(III) chain
P12111	COL6A3	Collagen alpha-3(VI) chain	2.879	3.993	3.08	0.83516	0.74277	0.911617	158375	185287	80934.7	340926		188691	96879.7	241223	77852.3	12424.5
P53621	COPA	Coatomer subunit alpha	1.52	0.57	3.298	0.982961	0.74277	0.940667	105386	209549	466216	1.16482e+06	1.13281e+06	472207	300977	719171	90228	66667.7
P53618	COPB1	Coatomer subunit beta	100	100	100	5.05391e-17	5.15718e-17	4.65686e-17			98701.7	48488.7	74327.5	43785.4	15314.8	66069.9
P35606	COPB2	Coatomer subunit beta'
Q9Y678	COPG1	Coatomer subunit gamma-1	1.138	1.121	1.628	0.943333	0.995069	0.900625	56662.4	144444	192322	262691	355727	180949	99948.7	255397	35762.8	25423
Q9UNS2	COPS3	COP9 signalosome complex subunit 3	2.221	4.167	3.35	0.876945	0.625145	0.874488	27176.6	27251.2	32285.3	164113	165833	74607.8	33195.8	76525.8	44539.8	10196.3
P61923	COPZ1	Coatomer subunit zeta-1	0.952	0.258	1.133	0.907813	0.633585	0.800587	30280.3	19515.4	40471.6	52666.5	104421	32218.9	37457.2	111185	40067.4	17033.3
Q9Y2Z9	COQ6	Ubiquinone biosynthesis monooxygenase COQ6, mitochondrial
P31146	CORO1A	Coronin-1A	1.594	2.318	2.669	0.993412	0.883492	0.997275	1.80938e+07	1.68263e+07	2.863e+07	5.3694e+07	4.97531e+07	3.41227e+07	2.1528e+07	4.45775e+07	2.17161e+07	9.43352e+06
P57737	CORO7	Coronin-7	0.487	1.308	1.393	0.669198	0.989347	0.780792	81573.9	190946	611381	835565	1.05515e+06	645649	358332	1.01113e+06	255237	183169
Q14019	COTL1	Coactosin-like protein	0.534	0.452	0.303	0.67162	0.772961	0.0859093	81266.5	81713.3	82315.4	212928	373714	107957	108410	229191	468902	139226
O75976	CPD	Carboxypeptidase D	14.593	100	100	0.0257337	5.15718e-17	4.65686e-17	10795.7	19561.4		53130.8	65253.6	24125.2	34525.1	41900.9		7634.75
Q99829	CPNE1	Copine-1	1.036	2.367	1.813	0.910019	0.874348	0.891722	542526	879036	2.24227e+06	3.26203e+06	6.10974e+06	2.34705e+06	2.11858e+06	4.54742e+06	1.42139e+06	573978
P36551	CPOX	Oxygen-dependent coproporphyrinogen-III oxidase, mitochondrial	1.186	1.042	0.977	0.949566	0.995298	0.683768	93566.2	92319.2	124105	115844	159742	123255	95027.5	152427	143967	104328
Q10570	CPSF1	Cleavage and polyadenylation specificity factor subunit 1
Q16630	CPSF6	Cleavage and polyadenylation specificity factor subunit 6	3.15	0.099	2.686	0.75417	0.322195	0.94791	28644.5	29031.6	51790.6	24513	72680.9	30017.1	19998.3	34687.2	7634.07	7660.83
Q8N684	CPSF7	Cleavage and polyadenylation specificity factor subunit 7	2.369	7.801	3.774	0.894546	0.341089	0.845846	134521	181235	129341	262112	204212	157494	67681.8	182526	34863.8	8472.79
P46109	CRKL	Crk-like protein	19.026	2.952	8.409	0.0069985	0.74277	0.398468	8606.75	77025.4	32754.1	128261	301858	114328	90984.5	187612	34149.8	8361.4
O75534	CSDE1	Cold shock domain-containing protein E1	100	100	100	5.05391e-17	5.15718e-17	4.65686e-17	23528.4	96720.5	40411.5	359995	237015	123732	58773.4	94103.2
P55060	CSE1L	Exportin-2	2.191	0.454	3.035	0.914658	0.819451	0.921926	126777	127661	236320	214694	357733	220892	150642	194047	80557.2	25018.4
P41240	CSK	Tyrosine-protein kinase CSK	0.725	2.696	1.786	0.79948	0.74277	0.921926	68472.9	76753.1	94612.6	329802	261583	172969	101770	158646	136241	43668.2
P68400; Q8NEV1	CSNK2A1; CSNK2A3	Casein kinase II subunit alpha; Casein kinase II subunit alpha 3	1.075	0.432	0.842	0.926946	0.819451	0.618652	122489	117464	188191	112663	90980.6	88442.1	76338.4	148687	30542	70896.5
P67870	CSNK2B	Casein kinase II subunit beta	1.709	0.264	1.579	0.993412	0.370537	0.836508	610906	809517	524097	715357	801020	610598	523134	670054	537657	277789
O76096	CST7	Cystatin-F	0.415	1.056	0.616	0.45869	0.995298	0.409319	36708.2	24596.3	24416.3	140960	103484	66023.2	29287.5	54267.2	150942	70110.3
P33240	CSTF2	Cleavage stimulation factor subunit 2	8.223	11.876	11.318	0.19641	0.215702	0.265934	83596.9	167607	209680	446139	576152	240214	153895	239051		6268.92
Q9GZU7	CTDSP1	Carboxy-terminal domain RNA polymerase II polypeptide A small phosphatase 1
P17812	CTPS1	CTP synthase 1	1.152	1.868	2.126	0.931679	0.938635	0.936243	393550	298161	860344	840127	1.28212e+06	955484	647711	1.00293e+06	358413	199647
P53634	CTSC	Dipeptidyl peptidase 1	1.894	0.092	1.439	0.940564	0.278784	0.877889	63132.2	70463.8	66550.1	39174.3	44292	60308.3	46347.3	97413.2	60819.4	28615.3
P56202	CTSW	Cathepsin W	1.385	0.098	1.636	0.961133	0.1226	0.846471	267934	313570	277224	273988	190187	547567	331823	401451	294715	203089
Q7L576	CYFIP1	Cytoplasmic FMR1-interacting protein 1	0.505	0.427	1.311	0.599512	0.817417	0.845846	26392.9		51103.4	33689.8	46102.5	66930.2	33208.2	79121.2	89175.1	26061.3
Q96F07	CYFIP2	Cytoplasmic FMR1-interacting protein 2	0.783	0.273	1.313	0.836791	0.412488	0.748546	177843	248096	202559	264364	390109	417411	270504	397846	898063	255711
Q9UIA0	CYTH4	Cytohesin-4		100	100		5.15718e-17	4.65686e-17				65879.4	54932.9	31500.9	20467	49536.5
P14868	DARS	Aspartate--tRNA ligase, cytoplasmic	2.446	1.084	5.522	0.925355	0.935353	0.729612	350732	529889	591470	701864	689490	761998	459042	741157	89418.9	52491.6
Q96EP5	DAZAP1	DAZ-associated protein 1	4.056	0.354	3.495	0.793472	0.526328	0.910093	1.17594e+06	1.22595e+06	1.13005e+06	2.72286e+06	2.28667e+06	1.85209e+06	893773	1.28615e+06	416934	210302
P07108	DBI	Acyl-CoA-binding protein	0.01	0.01	1	5.05391e-17	5.15718e-17	0.571483							939389
Q9UJU6	DBNL	Drebrin-like protein	1.626	1.254	1.271	0.995805	0.976074	0.735095	370895	231594	270293	556704	432807	248956	348838	290020	473857	126006
P81605	DCD	Dermcidin	0.741	0.21	0.661	0.818626	0.480972	0.407152	120357	98779.4	352395	157950	131393	116298	142201	115730	247832	190681
Q9H773	DCTPP1	dCTP pyrophosphatase 1	100	100	100	5.05391e-17	5.15718e-17	4.65686e-17			7194.07		22501.4			7143.32
Q7Z4W1	DCXR	L-xylulose reductase
Q16531	DDB1	DNA damage-binding protein 1	0.55	0.574	1.441	0.702971	0.868473	0.874488	37174.9	37794.1	73161.5	78559.6	116383	101580	71918.4	114133	93913.8	1709.95
Q92499	DDX1	ATP-dependent RNA helicase DDX1
Q92841	DDX17	Probable ATP-dependent RNA helicase DDX17	1.75	2.755	2.518	0.988181	0.86206	0.990738	625071	1.08259e+06	1.16121e+06	1.88589e+06	1.83461e+06	1.35096e+06	741802	1.57356e+06	676271	367957
Q9NVP1	DDX18	ATP-dependent RNA helicase DDX18	100	100	100	5.05391e-17	5.15718e-17	4.65686e-17	27380.8	57751.6	63544.8	45732.7	59011.3	66801
Q9NUU7; Q9UMR2	DDX19A; DDX19B	ATP-dependent RNA helicase DDX19A; ATP-dependent RNA helicase DDX19B		100			5.15718e-17					155673
Q9NR30	DDX21	Nucleolar RNA helicase 2	13.211	16.002	9.987	0.170309	0.119242	0.34794	934628	1.49578e+06	1.36189e+06	1.05819e+06	1.22551e+06	1.39269e+06	826704	1.28585e+06	60539.9	54753.5
Q13838	DDX39B	Spliceosome RNA helicase DDX39B	2.749	0.369	4.117	0.900204	0.543808	0.863001	452615	465710	911713	971501	1.02006e+06	773589	374722	805224	119327	194056
O00571	DDX3X	ATP-dependent RNA helicase DDX3X	2.72	0.287	4.291	0.902581	0.412488	0.845846	309393	397280	449573	714755	754068	703830	324861	681692	35117	10151.5
Q9H0S4	DDX47	Probable ATP-dependent RNA helicase DDX47	100	100	100	5.05391e-17	5.15718e-17	4.65686e-17	23771.8	22500.1		116162	78453.7	38537.4	19551.1
P17844	DDX5	Probable ATP-dependent RNA helicase DDX5	3.27	1.773	4.677	0.84455	0.953241	0.813526	1.77307e+06	2.8751e+06	2.8029e+06	3.63285e+06	4.72796e+06	3.76363e+06	2.19455e+06	3.56345e+06	879175	408637
Q9H4E7	DEF6	Differentially expressed in FDCP 6 homolog	0.61	2.31	1.179	0.72913	0.884567	0.762002	54462.4	77405.5	10752	565600	693714	193698	238595	132181	287832	99553.1
P35659	DEK	Protein DEK	0.968	1.69	1.396	0.898699	0.900566	0.86718	37247	46225.7	89221.2	98148.9	116966	65097.8	43950	123939	65679.7	40199.4
O43143	DHX15	Pre-mRNA-splicing factor ATP-dependent RNA helicase DHX15	2.66	2.525	4.291	0.903607	0.868473	0.845846	321767	551750	490517	610886	783387	678978	393836	740538	111727	88044.1
O60231	DHX16	Pre-mRNA-splicing factor ATP-dependent RNA helicase DHX16	100	100	100	5.05391e-17	5.15718e-17	4.65686e-17	27495	68673.3	30039.4	73332.4	101608	84966.7	48378.2
Q7L2E3	DHX30	ATP-dependent RNA helicase DHX30	100	100	100	5.05391e-17	5.15718e-17	4.65686e-17		26029.9		97021	227570	51922.7	38895.3	121860
Q08211	DHX9	ATP-dependent RNA helicase A	3.478	3.206	5.078	0.83516	0.802844	0.769066	1.79609e+06	2.10675e+06	2.40277e+06	3.86033e+06	3.35679e+06	3.40844e+06	1.94954e+06	2.90073e+06	516837	322901
O60610	DIAPH1	Protein diaphanous homolog 1	0.715	0.067	1.784	0.792417	0.128515	0.918404	88361.2	170750	103774	216046	257305	240121	202020	252557	91752.7	17660.2
Q14689	DIP2A	Disco-interacting protein 2 homolog A
Q9P265	DIP2B	Disco-interacting protein 2 homolog B		100	100		5.15718e-17	4.65686e-17				28239.5	80849	21271.6	26528.1	26699.1
Q9Y2L1	DIS3	Exosome complex exonuclease RRP44	100	7.877	100	5.05391e-17	0.393315	4.65686e-17	44140.2	77595.5	87984.6	136837	128917	115159	62441.9	126349
O60832	DKC1	H/ACA ribonucleoprotein complex subunit DKC1	3.019	0.322	2.191	0.866453	0.468181	0.953305	1.00998e+06	1.12914e+06	1.05566e+06	1.33044e+06	982906	829524	659261	1.16856e+06	326376	240892
Q9UGM3	DMBT1	Deleted in malignant brain tumors 1 protein	3.89	0.459	6.107	0.692416	0.844268	0.584428	65462.6	90093	108074	108175	169665	171296	85056	118013	28713.3	14331.8
Q9P225	DNAH2	Dynein heavy chain 2, axonemal
P31689	DNAJA1	DnaJ homolog subfamily A member 1	5.934	4.891	9.525	0.631605	0.616519	0.373899	361463	458538	711220	875587	858581	772642	500249	879577	35883.9	61691.6
O60884	DNAJA2	DnaJ homolog subfamily A member 2	3.307	0.158	3.975	0.843762	0.172692	0.871232	557978	736594	863899	1.23739e+06	1.28832e+06	1.08235e+06	647512	934382	261136	148891
P25685	DNAJB1	DnaJ homolog subfamily B member 1	3.054	0.47	4.59	0.813013	0.861499	0.764417	80062.2	160026	156475	120225	185506	153942	109398	201202	43351.1	18707.1
Q9UBS4	DNAJB11	DnaJ homolog subfamily B member 11	3.08	0.456	4.721	0.761333	0.854605	0.753559	46543	42958.7	37117.1	28460.5	38636.2	104896	53187.1	95235.3	70633	11593
Q99615	DNAJC7	DnaJ homolog subfamily C member 7	100	8.846	100	5.05391e-17	0.367717	4.65686e-17	61327.4	107330	111605	93504.2	156029	134620	97162.3	151368
O00429	DNM1L	Dynamin-1-like protein	100	100	100	5.05391e-17	5.15718e-17	4.65686e-17	18446.3	15263.9		56480.2	64636.2	44189.3	28499.9	50628.5
P50570	DNM2	Dynamin-2	1.801	4.528	3.478	0.943241	0.646549	0.914049	46001.8	58522.1	254551	585951	979146	375734	317890	642657	57225.9	9680.48
P26358	DNMT1	DNA (cytosine-5)-methyltransferase 1
Q96BY6	DOCK10	Dedicator of cytokinesis protein 10
Q92608	DOCK2	Dedicator of cytokinesis protein 2	1	100	100	0.900755	5.15718e-17	4.65686e-17			79137	157820	193277	88288	55427.2	114645		33471.3
Q8NF50	DOCK8	Dedicator of cytokinesis protein 8
Q9NY33	DPP3	Dipeptidyl peptidase 3
P27487	DPP4	Dipeptidyl peptidase 4	0.511	0.499	0.821	0.667798	0.819451	0.456134	150039	173249	206445	194193	202387	313945	274044	517484	547241	146582
Q16555	DPYSL2	Dihydropyrimidinase-related protein 2	1.253	2.298	1.38	0.949566	0.884567	0.809029	85153.6	199346	130102	412819	632541	236048	171201	258482	400918	114092
Q9BPU6	DPYSL5	Dihydropyrimidinase-related protein 5	0.715	0.834	0.473	0.822386	0.868473	0.14336	2.29496e+07	2.59114e+07	1.78757e+07	4.46418e+07	3.10533e+07	2.0307e+07	1.27935e+07	1.66259e+07	6.05275e+07	3.01269e+07
Q9Y295	DRG1	Developmentally-regulated GTP-binding protein 1	3.028	0.866	4.12	0.792417	0.954484	0.809029	34040.6	67975.2	78425.4	62185.8	83919	67425.6	74700.9	124754	14932	18658.2
Q08554	DSC1	Desmocollin-1	1.466	0.127	1.603	0.99714	0.34158	0.900625	176854	62218	80554.1	184554	84962.8	87414.2	232985	152240	199532	57794
Q02413	DSG1	Desmoglein-1	0.796	0.378	0.773	0.840463	0.557091	0.409319	528912	325371	532661	694707	374693	484133	581916	448700	659221	374003
P15924	DSP	Desmoplakin	1.113	0.503	0.798	0.925355	0.864874	0.434491	328551	209547	249291	203637	141450	184299	446715	284518	408625	135261
P33316	DUT	Deoxyuridine 5'-triphosphate nucleotidohydrolase, mitochondrial	10.604	14.409	20.769	0.265974	0.146885	0.0526297	579754	704281	765182	1.05526e+06	1.4241e+06	1.31715e+06	905828	1.58084e+06	84795.1	31545.1
Q14204	DYNC1H1	Cytoplasmic dynein 1 heavy chain 1	0.875	0.15	1.939	0.896382	0.572266	0.974728	22736.2	35310.5	45986.6	94666.2		60815.3	26707.3	50661.5	60602.6	6776.08
Q9Y6G9	DYNC1LI1	Cytoplasmic dynein 1 light intermediate chain 1	100	100	100	5.05391e-17	5.15718e-17	4.65686e-17	23865.7	87525.6	26373	205697	270244	122046	53473.1	65122.9		12311
Q8NCM8	DYNC2H1	Cytoplasmic dynein 2 heavy chain 1
P63167	DYNLL1	Dynein light chain 1, cytoplasmic	100	100	100	5.05391e-17	5.15718e-17	4.65686e-17	85100.5	112853	275170	308903	380179	162087	256908	320980		26573.6
Q99848	EBNA1BP2	Probable rRNA-processing protein EBP2	5.539	0.981	6.692	0.448776	0.999173	0.543516	41646.1	121124	185367	118572	211867	177647	102579	174995		6268.35
P42892	ECE1	Endothelin-converting enzyme 1	100	100	100	5.05391e-17	5.15718e-17	4.65686e-17	80059.1	66878.9	95848.8	38034		119940	68178.3	99045.7
Q5VYK3	ECPAS	Proteasome adapter and scaffold protein ECM29
P68104	EEF1A1	Elongation factor 1-alpha 1	5.293	9.008	8.235	0.692416	0.322871	0.465796	3.08578e+07	5.35262e+07	4.80193e+07	8.18991e+07	8.23954e+07	7.52732e+07	4.76724e+07	6.97347e+07	1.13038e+07	5.5447e+06
Q8N6R0	EEF1AKNMT	eEF1A lysine and N-terminal methyltransferase	3.765	0.257	3.321	0.692416	0.732423	0.896978	7483.35	10949.6	11172.5	29025.1	19631.6	23697.7	7802.12	26622.4		2417.35
P24534	EEF1B2	Elongation factor 1-beta	18.634	7.096	24.69	0.0902995	0.370537	0.0296489	333515	361830	572713	376662	1.21278e+06	593224	543734	669906	14911.7
P29692	EEF1D	Elongation factor 1-delta	2.516	1.972	4.091	0.919116	0.931368	0.865946	2.23132e+06	2.40774e+06	2.26023e+06	3.90994e+06	6.00328e+06	4.21706e+06	3.02976e+06	4.66243e+06	1.51814e+06	936963
P26641	EEF1G	Elongation factor 1-gamma	2.652	4.552	4.923	0.904321	0.642761	0.787282	1.87028e+06	2.44556e+06	2.73827e+06	4.19749e+06	5.7906e+06	5.34355e+06	2.39263e+06	4.39353e+06	1.21415e+06	461767
P13639	EEF2	Elongation factor 2	4.648	4.402	4.791	0.722602	0.662281	0.805201	1.08635e+07	1.48664e+07	2.26666e+07	1.93463e+07	2.08285e+07	2.40548e+07	1.20345e+07	2.30246e+07	4.42052e+06	2.4089e+06
Q96C19	EFHD2	EF-hand domain-containing protein D2	0.93	0.684	1.252	0.894546	0.861499	0.807118	22608.4	66798.4	133740	394983	399615	180343	79850.8	315099	285454	95953.2
Q14156	EFR3A	Protein EFR3 homolog A
Q15029	EFTUD2	116 kDa U5 small nuclear ribonucleoprotein component	2.22	0.842	2.392	0.943241	0.868473	0.975259	444310	751984	770916	793456	1.09164e+06	969874	527056	1.04249e+06	256557	90960.3
Q8N3D4	EHBP1L1	EH domain-binding protein 1-like protein 1	1.256	0.77	3.128	0.949566	0.862527	0.960116	246248	569078	450040	1.87819e+06	3.0755e+06	1.05249e+06	960963	1.31999e+06	321226	74208.4
Q9H4M9	EHD1	EH domain-containing protein 1	0.383	0.299	0.703	0.520273	0.433182	0.34794	741712	1.0852e+06	1.29741e+06	1.18945e+06	1.79134e+06	1.81942e+06	1.88959e+06	2.12232e+06	2.93337e+06	1.1321e+06
Q9NZN3	EHD3	EH domain-containing protein 3
Q9H223	EHD4	EH domain-containing protein 4	1.997	0.42	4.954	0.959866	0.603742	0.782908	961842	1.73714e+06	1.85771e+06	1.08336e+06	2.03185e+06	3.62443e+06	3.33381e+06	3.52825e+06	986487	314306
P47813; O14602	EIF1AX; EIF1AY	Eukaryotic translation initiation factor 1A, X-chromosomal; Eukaryotic translation initiation factor 1A, Y-chromosomal	3.028	6.123	3.676	0.866453	0.4334	0.900625	341028	310897	432110	499787	301395	731580	325587	361729	92307.9	78178.6
Q9BY44	EIF2A	Eukaryotic translation initiation factor 2A	100	7.118	29.697	5.05391e-17	0.42589	0.0176127	76779	154789	141683	283596	749529	300119	206185	200432		8503.91
P19525	EIF2AK2	Interferon-induced, double-stranded RNA-activated protein kinase	100	100	100	5.05391e-17	5.15718e-17	4.65686e-17	91630.9	52753	75451.9	58306.1	34666.3	74035.2	12761.6	30934.9		6050.7
Q9NR50	EIF2B3	Translation initiation factor eIF-2B subunit gamma	1.207	0.01	1.165	0.959866	5.15718e-17	0.824615	13728.7	14730.4	55758.8	14382.5		18332.1	11484.8	14281	6310.47	10145.7
Q9UI10	EIF2B4	Translation initiation factor eIF-2B subunit delta	100	100	100	5.05391e-17	5.15718e-17	4.65686e-17	25937.1		29738.3	68836.6	57386.3	56374		31762.2
P05198	EIF2S1	Eukaryotic translation initiation factor 2 subunit 1	2.664	11.877	3.792	0.907813	0.208932	0.896978	295668	301632	294052	428655	501845	396896	292734	452472	171181	47501.7
P20042	EIF2S2	Eukaryotic translation initiation factor 2 subunit 2	4.442	0.539	6.174	0.752797	0.85215	0.657159	283337	368203	310819	242873	418850	492811	302589	421207	110010	37189.4
P41091	EIF2S3	Eukaryotic translation initiation factor 2 subunit 3	2.528	0.658	3.696	0.917297	0.804046	0.900625	699823	1.05365e+06	998743	925921	1.30711e+06	1.24921e+06	751755	1.23551e+06	551455	123006
Q14152	EIF3A	Eukaryotic translation initiation factor 3 subunit A	3.239	0.975	7.235	0.846145	0.903428	0.547296	487601	635208	926987	875568	1.00069e+06	1.11867e+06	650482	1.15877e+06	117278	60113.7
P55884	EIF3B	Eukaryotic translation initiation factor 3 subunit B	0.01	14.488	0.01	5.05391e-17	0.238722	4.65686e-17				38399.2	38297.8				20687.1
Q99613	EIF3C	Eukaryotic translation initiation factor 3 subunit C	8.182	1.712	6.439	0.411781	0.967809	0.626432	557132	837264	978912	1.52343e+06	1.38104e+06	1.6916e+06	855227	1.76242e+06	70913.3	48350.2
O15371	EIF3D	Eukaryotic translation initiation factor 3 subunit D	6.983	4.225	8.748	0.523442	0.683402	0.427618	1.16537e+06	1.56897e+06	2.21601e+06	2.85876e+06	2.51622e+06	3.40066e+06	1.72421e+06	2.9147e+06	157080	165055
P60228	EIF3E	Eukaryotic translation initiation factor 3 subunit E	8.114	4.621	10.442	0.359983	0.62501	0.32252	192034	262641	229906	362430	439308	395638	282872	383864	92582.8	26918.5
O00303	EIF3F	Eukaryotic translation initiation factor 3 subunit F	2.64	0.072	3.226	0.853281	0.172412	0.905941	102684	138038	214865	122323	191928	205953	48072.6	250333	11987.7	2667.98
O15372	EIF3H	Eukaryotic translation initiation factor 3 subunit H	5.491	4.698	6.447	0.669198	0.616519	0.625367	302412	383465	305843	453107	662869	566312	214222	414189	63153.9
Q13347	EIF3I	Eukaryotic translation initiation factor 3 subunit I	18.92	8.251	6.748	0.0125357	0.302624	0.52968	89489.6	67694.2	140374	336619	143721	97324.9	133339	229328	28445.5	6575.4
Q9UBQ5	EIF3K	Eukaryotic translation initiation factor 3 subunit K	100	100	100	5.05391e-17	5.15718e-17	4.65686e-17	286460	193063	610554	418979	672894	496880	247852	758280
Q9Y262	EIF3L	Eukaryotic translation initiation factor 3 subunit L	4.948	0.701	7.388	0.692416	0.868473	0.535416	195769	264668	484345	318109	528870	436942	207427	549299	41171.7	29199
P60842	EIF4A1	Eukaryotic initiation factor 4A-I	4.401	5.336	8.563	0.757794	0.57438	0.438965	1.56345e+06	2.09022e+06	3.44248e+06	4.25404e+06	4.88674e+06	3.94254e+06	2.51235e+06	5.75033e+06	387391	266968
Q14240	EIF4A2	Eukaryotic initiation factor 4A-II	1.695	2.768	2.089	0.960725	0.774663	0.984841	52123	53211.7	116186	128389	109265	77814.2	51806.1	129841	52458.8	33530
P38919	EIF4A3	Eukaryotic initiation factor 4A-III	2.408	0.102	2.98	0.89003	0.283279	0.921926	134623	123807	159096	176396	150616	171419	93421.8	203726	32131.4	16255.4
P23588	EIF4B	Eukaryotic translation initiation factor 4B	13.856	100	100	0.0407592	5.15718e-17	4.65686e-17		3845.32	51186.1	13860.8	24731.5	6056.58		44427.3		1664.61
Q04637	EIF4G1	Eukaryotic translation initiation factor 4 gamma 1	5.69	1.157	7.12	0.668164	0.945134	0.559083	206273	335287	489783	865529	973878	814317	471388	1.01685e+06	142351	28471.9
P78344	EIF4G2	Eukaryotic translation initiation factor 4 gamma 2	0.896	4.718	1.692	0.864003	0.62501	0.863001	165064	132736	495900	849068	652371	469313	268610	407154	82731	76212.5
Q15056	EIF4H	Eukaryotic translation initiation factor 4H	1.018	20.116	5.075	0.926946	0.133007	0.68966	17990.4	11724.2	102078	107844	149886	77559.9	61134	205721	30137.2	12393.7
P55010	EIF5	Eukaryotic translation initiation factor 5	2.566	2.674	5.73	0.859605	0.762071	0.632464	68290.4	105692	108807	207323	251811	184728	94362.8	184558	45414.4
P63241; Q9GZV4	EIF5A; EIF5A2	Eukaryotic translation initiation factor 5A-1; Eukaryotic translation initiation factor 5A-2	2.811	2.458	3.8	0.894546	0.868473	0.896978	422500	518751	528860	709474	695911	656455	554113	777692	275366	70428.8
O60841	EIF5B	Eukaryotic translation initiation factor 5B	100	8.232	100	5.05391e-17	0.263832	4.65686e-17	107699	210932	261029	212998	412921	173314	171729	304070
P56537	EIF6	Eukaryotic translation initiation factor 6	3.535	0.458	3.316	0.83516	0.637474	0.929109	320292	477298	579871	596326	698047	770382	617583	918877	136398	62887.6
Q15717	ELAVL1	ELAV-like protein 1	2.122	1.631	3.002	0.954639	0.981078	0.974728	254006	189593	397648	532683	462914	463466	243935	644272	268658	76301.8
Q92556; Q96JJ3	ELMO1; ELMO2	Engulfment and cell motility protein 1; Engulfment and cell motility protein 2	0.812	0.258	1.245	0.866453	0.716199	0.845846	9187.22	18612.2	19254.5	27348.4	18237.7	17062.3	12768.3	39129.5	19307.8	8828.62
Q15370	ELOB	Elongin-B	100	100	100	5.05391e-17	5.15718e-17	4.65686e-17		20158.8	29270.5	94924.8	126997	26247.4	26761.5	77889.6
Q9BW60	ELOVL1	Elongation of very long chain fatty acids protein 1	1.337	0.01	1.022	0.992022	5.15718e-17	0.782908	4818.14	3883.96	4557.31			4456.3	3974.94	5748.75	6143.47	2414.35
Q9HB03	ELOVL3	Elongation of very long chain fatty acids protein 3	17.74	12.195	10.129	0.106666	0.137921	0.344939	165683		474453	118133	375293	65419.6		688466	89820.2
Q9NYP7	ELOVL5	Elongation of very long chain fatty acids protein 5	1.217	0.036	1.095	0.974616	0.150362	0.813526	23638.7	25839.9	19752.7		9547.08	25770.6	16933.7	18751.5	33148.4	12204.9
Q6PCB8	EMB	Embigin	0.325	0.107	1.345	0.344456	0.337793	0.861426		30272.2	16962.3	57701.1		38555.1	52138.9	82136.1	56743.9
Q9HC35	EML4	Echinoderm microtubule-associated protein-like 4	1.977	1.316	1.705	0.963529	0.991016	0.86718	260385	303802	239245	1.14664e+06	1.25179e+06	402107	234386	342336	219207	123200
Q05BV3	EML5	Echinoderm microtubule-associated protein-like 5	1.234	0.523	4.748	0.957387	0.868473	0.745431	85818.1	28612.7	105802	54840.8	30019.6	74834	126852	143147	118668	27487.7
O94919	ENDOD1	Endonuclease domain-containing 1 protein	100	100	100	5.05391e-17	5.15718e-17	4.65686e-17		2529.84		11863.3	10415.3	8575.14	10329.1	4314.88
P06733	ENO1	Alpha-enolase	0.97	1.486	1.888	0.898508	0.999173	0.900625	1.50769e+07	1.4653e+07	2.5469e+07	3.02026e+07	3.53968e+07	3.22956e+07	2.3582e+07	3.99772e+07	1.87716e+07	8.09007e+06
Q9NPA8	ENY2	Transcription and mRNA export factor ENY2	2.524	0.286	5.713	0.843762	0.74277	0.663588	14408.4	12837.7	21526.9	33336	27070.2	30391	23476.2	29630	3312.2	4227.89
P11171	EPB41	Protein 4.1	0.324	0.537	0.734	0.325405	0.868473	0.465796	47372	98820	40413.1	175850	219389	181400	79417.4	231626	389605	115388
P07814	EPRS	Bifunctional glutamate/proline--tRNA ligase	3.223	1.947	6.079	0.84873	0.935188	0.666237	469154	731655	1.08432e+06	1.78289e+06	1.93376e+06	1.31482e+06	828253	1.58696e+06	163406	98905.6
Q96RT1	ERBIN	Erbin	0.01	0.877	1.592	5.05391e-17	0.970385	0.906966				34451.4	86510.7	36824.1	27263.9		44401.7	12928.5
P84090	ERH	Enhancer of rudimentary homolog		100			5.15718e-17						144208
P30040	ERP29	Endoplasmic reticulum resident protein 29	0.669	0.684	0.98	0.792417	0.924444	0.684074	77833.4	71677.2	80552.2	75151.9	89811.9	65692.4	89507.1	118657	207139	93947.1
P10768	ESD	S-formylglutathione hydrolase	3.385	8.019	100	0.718468	0.440632	4.65686e-17		14619.3	17872.4	25846.1	132108	30287.5	13883.8	27156.7
Q14674	ESPL1	Separin	1	100	100	0.926946	5.15718e-17	4.65686e-17	21606.3			30803.4	32403.2	55146.6	18882.4	30346.2		4719.82
Q6ZVH7	ESPNL	Espin-like protein
Q9BSJ8	ESYT1	Extended synaptotagmin-1	0.333	0.313	0.463	0.279025	0.724242	0.25679	34103.4	67408.1	55615.8	160149	185105	68962.8	67529.7	144997	184799	53440.4
P22794	EVI2A	Protein EVI2A	0.01	0.333	0.905	5.05391e-17	0.761152	0.680185				17158.4	42082.2	13195.5	14838.8	17960.4	58298.2	16870.8
Q9UI08	EVL	Ena/VASP-like protein	0.577	4.17	0.691	0.722109	0.691408	0.326433	175592	172584	195749	961386	1.30889e+06	239161	163206	379049	680857	290726
Q01844	EWSR1	RNA-binding protein EWS	1.632	2.01	3.32	0.997047	0.918139	0.929109	273587	201750	544195	389085	461100	516610	384936	656750	250044	126389
Q96A65	EXOC4	Exocyst complex component 4
Q01780	EXOSC10	Exosome component 10	100	6.336	100	5.05391e-17	0.54119	4.65686e-17	41366.6	72795.9	65746.3	81699.8	102448	89652.7	54862	84707.9
Q5RKV6	EXOSC6	Exosome complex component MTR3	5.577	2.124	6.881	0.506592	0.886868	0.569512	189293	225950	207865	466368	412480	304020	174520	303455	53295.1	7696.79
Q96B26	EXOSC8	Exosome complex component RRP43	100	3.664	100	5.05391e-17	0.772961	4.65686e-17	16866.7	24587.8	27782.6		35377.4	14841.2	11352.4	26742.5
Q06265	EXOSC9	Exosome complex component RRP45	100	100	100	5.05391e-17	5.15718e-17	4.65686e-17	42320	65752.2	34160.8	36421.3		35924.4	42257.9	39765.7
Q99504	EYA3	Eyes absent homolog 3		100	100		5.15718e-17	4.65686e-17				67843.6	103617		25842.9	27530.4
P15311	EZR	Ezrin	0.66	0.569	1.182	0.792417	0.74277	0.686036	823377	1.14278e+06	1.97633e+06	1.2255e+06	1.62745e+06	2.41581e+06	2.38292e+06	3.33779e+06	3.45791e+06	1.02311e+06
Q9Y624	F11R	Junctional adhesion molecule A	0.447	0.658	0.55	0.562525	0.886868	0.326433	59549.7	87034.1	82147.3	222196	240412	105028	80374.3	198229	223873	106852
P00734	F2	Prothrombin	0.095	0.01	0.01	0.00591519	5.15718e-17	4.65686e-17		15512			18509.4				59886.4	14193
Q6GMR7	FAAH2	Fatty-acid amide hydrolase 2
Q01469	FABP5	Fatty acid-binding protein 5	1.117	1.403	2.45	0.925355	0.995298	0.980358	222423	259588	374817	436679	419684	497464	396398	539664	248770	62209.2
P16930	FAH	Fumarylacetoacetase	0.726	0.689	0.757	0.835187	0.919001	0.569512	14752.2	16291.2	54053.8	26479.8	63616.5	27507.1	21837.2	52752.6	51212.2	18637.5
Q9BZQ8	FAM129A	Protein Niban	0.975	1.419	2.572	0.89003	0.999173	0.995388	212643	203227	557877	874246	1.4866e+06	907839	1.01224e+06	862114	318869	103315
Q9GZU8	FAM192A	PSME3-interacting protein	100	100	100	5.05391e-17	5.15718e-17	4.65686e-17	17567.3		31307	73292.7	89766.8	85263.4	34215.4	62338.3
Q92520	FAM3C	Protein FAM3C	2.507	2.981	4.262	0.920534	0.823251	0.845916	1.18808e+06	929688	1.23707e+06	1.75972e+06	1.62526e+06	2.02044e+06	927863	1.78513e+06	755636	267044
Q9NUQ9	FAM49B	Protein FAM49B	0.364	0.589	0.763	0.405146	0.868473	0.489991	65790.7	141617	121449	233601	410226	159776	189341	394849	522581	105400
Q52LJ0	FAM98B	Protein FAM98B	100	100	100	5.05391e-17	5.15718e-17	4.65686e-17	13322.1	29558.3		51888.2		48622.8	22677.6	39163.1
Q9Y285	FARSA	Phenylalanine--tRNA ligase alpha subunit	3.292	0.205	5.963	0.84455	0.26771	0.677148	242950	301504	314748	591009	613911	643875	348974	502375	89655	49074
Q9NSD9	FARSB	Phenylalanine--tRNA ligase beta subunit	2.53	0.782	2.359	0.861239	0.954484	0.996919	112563	203674	148236	162287	201838	257251	114105	194803	85438.7	27757.9
P25445	FAS	Tumor necrosis factor receptor superfamily member 6	100	8.85	100	5.05391e-17	0.285676	4.65686e-17		66381.3	98203.2	79438.3	128918	183632	56669.8	193858	114686
P49327	FASN	Fatty acid synthase	3.127	3.07	7.07	0.861122	0.816908	0.565703	3.15966e+06	5.25466e+06	7.5033e+06	8.54623e+06	1.17503e+07	9.63913e+06	6.07533e+06	1.13966e+07	1.16005e+06	455977
P62861	FAU	40S ribosomal protein S30	6.547	1.364	7.404	0.570716	0.999173	0.534967	458419	542877	668834	354301	525608	1.20693e+06	632820	945059	74518.6	80345.6
P22087	FBL	rRNA 2'-O-methyltransferase fibrillarin	4.621	2.622	4.052	0.726295	0.868473	0.867596	1.34302e+06	1.1692e+06	1.49669e+06	2.13718e+06	1.50772e+06	1.91678e+06	866959	1.43477e+06	206711	187423
Q9NRD1	FBXO6	F-box only protein 6	100	100	100	5.05391e-17	5.15718e-17	4.65686e-17	89995.8	153720	103422	320292	228521	201981	83858	102703		24496
O14526	FCHO1	F-BAR domain only protein 1	0.667	0.511	6.108	0.813013	0.878909	0.625075	12203.8		21001.1	29663.2	21175	29004.5	16828	29272.4		2834.73
O60667	FCMR	Fas apoptotic inhibitory molecule 3	0.01	0.01	0.01	5.05391e-17	5.15718e-17	4.65686e-17					14015.7				75909.8	38828.8
P37268	FDFT1	Squalene synthase	100	100	100	5.05391e-17	5.15718e-17	4.65686e-17	29130.2	50592.2	34838.9	49361.4	105659	58797.9	53670.8	81159.6
P39748	FEN1	Flap endonuclease 1	5.027	15.858	3.691	0.686066	0.121248	0.900625	169943	263070	441197	671872	643051	431348	210199	596778	16459.5	33477
Q86UX7	FERMT3	Fermitin family homolog 3	1.499	3.663	2.54	0.982458	0.74277	0.99268	426970	486094	1.06834e+06	1.49225e+06	1.56793e+06	1.10022e+06	735716	1.79675e+06	624243	290473
Q6ZV73	FGD6	FYVE, RhoGEF and PH domain-containing protein 6	100	0.01	0.01	5.05391e-17	5.15718e-17	4.65686e-17	30023.6	24109.4	23174.4							59390.1
Q9NYL4	FKBP11	Peptidyl-prolyl cis-trans isomerase FKBP11	1.799	0.072	1.312	0.955992	0.188963	0.845846	76161.8	83731.6	87816	27493.2	27340.8	66371.2	92002.8	83579.6	92096.7	50095.3
Q02790	FKBP4	Peptidyl-prolyl cis-trans isomerase FKBP4	6.066	3.774	5.248	0.615954	0.737985	0.753559	572459	550816	492227	1.11876e+06	1.00594e+06	872458	634042	808661	200820	44167.6
Q13451	FKBP5	Peptidyl-prolyl cis-trans isomerase FKBP5	1.8	5.143	1.941	0.959866	0.590248	0.905941	118437	180989	174192	1.47995e+06	1.07004e+06	370414	75532.3	362756	29931.9	47995
Q5D862	FLG2	Filaggrin-2	0.699	0.916	3.956	0.813013	0.931368	0.872813	128032	150337	139396	313633	77511.9	105371	464822	187058	623746	127011
Q13045	FLII	Protein flightless-1 homolog	1.711	3.095	2.968	0.965418	0.716571	0.914049	91860	143860	128202	277371	338901	193156	130155	123023	68929.4	27276.2
P21333	FLNA	Filamin-A	1.404	1.792	1.74	0.965418	0.949043	0.870751	1.33334e+07	1.88121e+07	2.00817e+07	2.73272e+07	3.37977e+07	1.9991e+07	1.28777e+07	2.16833e+07	1.62116e+07	7.42515e+06
O75955	FLOT1	Flotillin-1	0.52	0.663	1.393	0.692416	0.807981	0.780792	1.17852e+06	1.76906e+06	1.65902e+06	2.95958e+06	3.83191e+06	5.15059e+06	3.86922e+06	5.53821e+06	4.9084e+06	1.45482e+06
Q14254	FLOT2	Flotillin-2	0.366	0.644	1.165	0.48513	0.792152	0.677338	274604	296587	494838	808267	812637	1.01582e+06	1.10142e+06	1.19609e+06	1.18976e+06	366402
Q9Y5Y0	FLVCR1	Feline leukemia virus subgroup C receptor-related protein 1	100	100	100	5.05391e-17	5.15718e-17	4.65686e-17	17487.1	16664.9	12173.7	11239.5	36243.6	45870.4	57286.8	48417.7		5291.88
O95466	FMNL1	Formin-like protein 1	0.912	0.621	1.357	0.876945	0.77394	0.765719	144094	296685	683240	661250	1.16857e+06	654142	619162	827857	606776	173691
P02751	FN1	Fibronectin	0.572	0.593	0.541	0.71958	0.761152	0.20102	3.64547e+06	7.6253e+06	6.4731e+06	9.21871e+06	8.59317e+06	6.63137e+06	4.84127e+06	6.11794e+06	1.32853e+07	1.03995e+07
O94915	FRYL	Protein furry homolog-like	0.253	0.214	1.371	0.200208	0.655358	0.867596		15276.3	38082.8	11655.8	14265.3	17792.4	37847.2	84644.2	18283.6	15317.2
P02792	FTL	Ferritin light chain	2.406	0.153	8.576	0.884574	0.438017	0.449146	100580	59229	203919	163804	112122	271880	195706	292786	15919.5	20456.6
Q9C0B1	FTO	Alpha-ketoglutarate-dependent dioxygenase FTO	1.17	1.255	1.148	0.959866	0.983665	0.813526	14428.6	20555.1		36288.8	74297.3	39752.7		40410	21034.2
Q96AE4	FUBP1	Far upstream element-binding protein 1	1.367	2.428	2.31	0.959866	0.868473	0.973192	238736	308433	348257	748434	1.10086e+06	580423	443508	633355	298149	142425
Q96I24	FUBP3	Far upstream element-binding protein 3	100	100	100	5.05391e-17	5.15718e-17	4.65686e-17		12005.9		55729.1	80140.4	45872.5	20836.7	10286.8
P35637	FUS	RNA-binding protein FUS	100	12.82	100	5.05391e-17	0.177746	4.65686e-17	87104.8	85339.6	94608	104606	169852	141319	84525.7	224845	72894.6
O15117	FYB1	FYN-binding protein 1	1.328	0.467	1.139	0.954639	0.74277	0.663588	52799.7	60026.1	51752.2	146803	300143	170367	130665	163732	402245	129060
Q13283	G3BP1	Ras GTPase-activating protein-binding protein 1	100	100	100	5.05391e-17	5.15718e-17	4.65686e-17		56015.9	209216	179049	131298	142117	137781	228658
P11413	G6PD	Glucose-6-phosphate 1-dehydrogenase	1.353	3.491	1.723	0.959866	0.766578	0.869639	559381	612887	1.2514e+06	1.65069e+06	1.74927e+06	921339	508882	1.29551e+06	1.24342e+06	329843
O14976	GAK	Cyclin-G-associated kinase	1.337	1.06	6.314	0.992285	0.995298	0.590419	8677.06	12432.5	33815.8	232416	361697	36168.9	27567.2	51369.1	5831.11	6216.62
Q14376	GALE	UDP-glucose 4-epimerase	100	100	100	5.05391e-17	5.15718e-17	4.65686e-17	6311.84			36425.9		48339.5	8879.38
Q14697	GANAB	Neutral alpha-glucosidase AB	0.716	0.62	1.158	0.822386	0.818923	0.668455	212467	236365	373931	287798	178678	398052	225620	261799	516178	279330
P04406	GAPDH	Glyceraldehyde-3-phosphate dehydrogenase	1.469	2.439	2.698	0.977908	0.868473	0.996257	2.02871e+07	3.02677e+07	3.43009e+07	4.68615e+07	8.08769e+07	4.82379e+07	3.92099e+07	5.68741e+07	3.37773e+07	1.1618e+07
Q14C86	GAPVD1	GTPase-activating protein and VPS9 domain-containing protein 1	0.01	100	100	5.05391e-17	5.15718e-17	4.65686e-17				67753.1	111511	36870.1		55775.5		10222.4
Q9NY12	GAR1	H/ACA ribonucleoprotein complex subunit 1	3.12	0.677	3.102	0.861239	0.814499	0.960912	622474	484635	797405	1.23223e+06	822443	813620	524896	630781	43367.5	122412
P41250	GARS	Glycine--tRNA ligase	100	100	100	5.05391e-17	5.15718e-17	4.65686e-17	50686.6	38540	35944	61460.3		60994.7	35257.5	67574.2
P22102	GART	Trifunctional purine biosynthetic protein adenosine-3	2.722	4.815	4.615	0.901042	0.621291	0.822072	528912	937304	1.32691e+06	1.56937e+06	2.59343e+06	1.34967e+06	975284	1.75161e+06	314217	170122
Q86YP4	GATAD2A	Transcriptional repressor p66-alpha	100	100	100	5.05391e-17	5.15718e-17	4.65686e-17	69445.7	54446.6	30742.5	250955	259563	141515	74020.6	36437.1
Q8WXI9	GATAD2B	Transcriptional repressor p66-beta	11.876	32.397	5.527	0.0625066	0.0498319	0.663813	7607.87		11291.8	85425.2	109874	36116.4			9203.89
P32455	GBP1	Guanylate-binding protein 1	6.726	1.745	4.265	0.550991	0.897009	0.845862	763199	717196	547649	294061	278062	649889	229042	507588	156213	58752.1
P32456	GBP2	Guanylate-binding protein 2	1.187	0.879	3.53	0.932642	0.870942	0.906966	166229	248450	459602	1.50634e+06	1.3789e+06	730426	636603	988947	203621	66625.7
Q96PP8	GBP5	Guanylate-binding protein 5	2.776	10.847	5.088	0.894546	0.243924	0.756449	107067	233361	364589	1.24283e+06	1.47038e+06	237945	215616	738882	72964.4	54874.6
P02774	GC	Vitamin D-binding protein	1.23	1.283	1.555	0.945747	0.98493	0.832734	759922	969585	907809	1.07717e+06	1.19249e+06	1.05012e+06	764080	1.08552e+06	1.35369e+06	435718
Q8IWJ2	GCC2	GRIP and coiled-coil domain-containing protein 2
Q92616	GCN1	eIF-2-alpha kinase activator GCN1	100	100	100	5.05391e-17	5.15718e-17	4.65686e-17	43680.4		35881.2	112257	99450.7	51597.5	48608
P50395	GDI2	Rab GDP dissociation inhibitor beta	0.956	0.618	1.644	0.894546	0.784618	0.846471	176289	221991	358438	300407	557287	458081	369696	812770	567732	185692
Q9NWU2	GID8	Glucose-induced degradation protein 8 homolog	100	100		5.05391e-17	5.15718e-17				11571.6	8962.79	43017.7
Q96F15	GIMAP5	GTPase IMAP family member 5	2.102	0.906	2.571	0.925355	0.993279	0.970191	58006.4	97193.2	72149.5	88244.6	112053	111966	95606.6	47149.1	108251	38670.7
Q6P9H5	GIMAP6	GTPase IMAP family member 6	100	100	100	5.05391e-17	5.15718e-17	4.65686e-17		18961.2	38083.8	47000.3		26137.5	11245.4	26039.5
P48060	GLIPR1	Glioma pathogenesis-related protein 1	1.341	0.887	1.569	0.977908	0.984961	0.905941	41587	37889.2	31805.4	90061.1	128334	45753.2	35807.2	72481.5	114870	23475
Q9H4G4	GLIPR2	Golgi-associated plant pathogenesis-related protein 1	0.291	1.258	0.471	0.336362	0.977332	0.142067	240433	389945	441818	1.04829e+06	1.39711e+06	731190	552821	1.0726e+06	4.03463e+06	1.11789e+06
Q04760	GLO1	Lactoylglutathione lyase	1.284	0.392	1.891	0.959866	0.77394	0.900625	50589.7	88043.9	110018	46454.6	365469	214330	286261	389220	360572	56978.8
P15104	GLUL	Glutamine synthetase		100	100		5.15718e-17	4.65686e-17				38020.1	136038	21164.3		23217.1
Q49A26	GLYR1	Putative oxidoreductase GLYR1		100			5.15718e-17					27877.4	29278.6
O60234	GMFG	Glia maturation factor gamma	0.963	0.6	1.464	0.896382	0.883492	0.889081	40145.5	42337.2	28368.1	56353	67269.9	45909.1	51962.6	47819.5	106229	36522.6
P49915	GMPS	GMP synthase [glutamine-hydrolyzing]	3.131	1.761	4.271	0.799803	0.872611	0.80491	97622.1	174088	272074	205861	365808	174614	152512	322582	23934.4	7521.62
Q14344	GNA13	Guanine nucleotide-binding protein subunit alpha-13	0.598	0.373	0.986	0.746778	0.62501	0.566929	116131	181703	286226	62672.2	331460	436153	238787	483113	935879	302741
P04899	GNAI2	Guanine nucleotide-binding protein G(i) subunit alpha-2	0.474	0.368	0.645	0.656955	0.543153	0.299078	1.47252e+06	2.15801e+06	3.20774e+06	2.3009e+06	4.22575e+06	3.78889e+06	4.17543e+06	6.06479e+06	8.19157e+06	3.89954e+06
P08754	GNAI3	Guanine nucleotide-binding protein G(k) subunit alpha	1.39	0.077	3.445	0.959866	0.0975271	0.918404	125729	258880	346661	227348	376770	393621	330593	524256	219009	95888.5
P09471	GNAO1	Guanine nucleotide-binding protein G(o) subunit alpha	0.263	2.851	0.281	0.280692	0.846803	0.0292063		67763.9	49655.6	25469.9	104028	48474.4	86078.6	198509	1.8095e+06	447611
P63092; Q5JWF2	GNAS	Guanine nucleotide-binding protein G(s) subunit alpha isoforms short; Guanine nucleotide-binding protein G(s) subunit alpha isoforms XLas	1.428	0.335	2.88	0.973711	0.491618	0.975904	190164	258642	236900	216389	478063	436181	433884	632158	818043	113054
P62873	GNB1	Guanine nucleotide-binding protein G(I)/G(S)/G(T) subunit beta-1	0.385	0.443	0.782	0.523417	0.62501	0.414578	659377	835303	1013520	1.27677e+06	1.91588e+06	1.67757e+06	1.32142e+06	2.52451e+06	3.47401e+06	852340
P62879	GNB2	Guanine nucleotide-binding protein G(I)/G(S)/G(T) subunit beta-2	0.683	0.69	0.837	0.808162	0.818923	0.460421	733344	1.18878e+06	1.47589e+06	1.50052e+06	2.88142e+06	1.88388e+06	1.78334e+06	3.35624e+06	3.35157e+06	911817
P36915	GNL1	Guanine nucleotide-binding protein-like 1	3.49	4.267	5.68	0.692416	0.692356	0.643441	27147.7	45036.9	40100.7	64910.7	89757.5	69371.9	33071.1	42701.7	17204.3	10723.9
Q9BVP2	GNL3	Guanine nucleotide-binding protein-like 3	100	100	100	5.05391e-17	5.15718e-17	4.65686e-17	21735	38519.5			28590.1	50292	13801.7	33977.4
P22749	GNLY	Granulysin	0.138	0.22	0.208	0.069384	0.296555	0.00973808	3.43343e+06	5.4287e+06	4.42483e+06	6.28052e+06	7.8511e+06	6.1614e+06	3.93805e+06	5.77148e+06	4.44315e+07	2.91109e+07
Q7Z5G4	GOLGA7	Golgin subfamily A member 7	1.012	4.419	3.066	0.910019	0.590909	0.906966	54445.2	68667.2	30785.2	161378	177015	132483	115079	108934	186950	30523
O00461	GOLIM4	Golgi integral membrane protein 4
P17174	GOT1	Aspartate aminotransferase, cytoplasmic
Q9Y625	GPC6	Glypican-6	0.678	0.74	0.489	0.792417	0.942891	0.260851	52412.9	63910.8	53753.1	167826	73820.4	88960.1	7926.24	138794	256510	78396.2
P06744	GPI	Glucose-6-phosphate isomerase	1.159	0.784	2.15	0.929962	0.871108	0.943515	217497	173337	648189	269993	568870	412468	426539	596979	295743	186662
P32249	GPR183	G-protein coupled receptor 183			100			4.65686e-17						21985.8	18932.2	47009.6
Q15743	GPR68	Ovarian cancer G-protein coupled receptor 1	0.01	0.01	0.01	5.05391e-17	5.15718e-17	4.65686e-17					30141.3				71574.3	12338.4
Q6ZVF9	GPRIN3	G protein-regulated inducer of neurite outgrowth 3	0.73	4.542	2.242	0.823022	0.586714	0.995388	82625.5	144822	152364	353292	937748	156783	136241	567747	59814.4	119974
Q13098	GPS1	COP9 signalosome complex subunit 1	9.418	15.239	13.536	0.0949878	0.224054	0.195617	10302.9	11520.2		40694.6	37270.6	25777.2	12404.7		19817.2
Q86YR5	GPSM1	G-protein-signaling modulator 1	0.01	0.01	45.089	5.05391e-17	5.15718e-17	0.00262227						144907	278079	126656		6345.86
Q9Y4H4	GPSM3	G-protein-signaling modulator 3	0.036	0.053	1.426	0.000173502	0.198079	0.900625	2855.69		52576.5	8669.48	71410	6108.04	1994.46	47790.8	3979.75	1439.3
Q9H772	GREM2	Gremlin-2		6.905	100		0.584665	4.65686e-17			39032	8523.64	26179.8	109962	100859	55367.4
Q9UBQ7	GRHPR	Glyoxylate reductase/hydroxypyruvate reductase	0.695	0.646	0.794	0.78613	0.904507	0.588221	34701.6	48744.9	62098.2	104106	186885	48431.4	43234.7	84724.9	128435	34330.1
P25098	GRK2	Beta-adrenergic receptor kinase 1	0.177	0.242	0.31	0.0612065	0.572612	0.0949176	14756.4	29463.8	58118.9	200443	335716	102893	86712.1	139552	37146.6	137967
P32298	GRK4	G protein-coupled receptor kinase 4
P34947; P43250	GRK5; GRK6	G protein-coupled receptor kinase 5; G protein-coupled receptor kinase 6	0.713	0.237	1.832	0.83516	0.632541	0.960912	12389	19820.8	21754.7	24679.5	43095.8	38550.1	31427.8	39601.2	29643.9	14115
P57764	GSDMD	Gasdermin-D	100	100	100	5.05391e-17	5.15718e-17	4.65686e-17	2467.25	2166.08	16166.8	17757.3	26430.8	7197.94	4234.51	10995.8		1647.76
P49840	GSK3A	Glycogen synthase kinase-3 alpha	100	100	100	5.05391e-17	5.15718e-17	4.65686e-17	23831.3	40053.1	58388	107036	107218	56643.9	31989	69109.7		8891.16
P06396	GSN	Gelsolin	1.05	0.675	0.913	0.912468	0.864652	0.517132	242204	307822	245715	266380	281227	319291	166901	211625	390407	179680
P15170	GSPT1	Eukaryotic peptide chain release factor GTP-binding subunit ERF3A	4.04	0.588	4.814	0.606115	0.886868	0.740165	34546.1	31610.6	54053.3	65438.6	28789.2	51052	30428.4	83186.2	3403.12	6503.26
Q8IYD1	GSPT2	Eukaryotic peptide chain release factor GTP-binding subunit ERF3B
P00390	GSR	Glutathione reductase, mitochondrial	0.546	9.695	1.015	0.697775	0.36501	0.743572	5782.04	13476.3		19076.3	70803.9	13416.7	18774	34339.6	123227	19667.1
P09211	GSTP1	Glutathione S-transferase P	0.553	0.457	0.732	0.702971	0.635511	0.374771	597772	820241	1.29679e+06	1.04132e+06	1.48114e+06	790121	939625	1.9438e+06	4.19896e+06	1.03149e+06
P78347	GTF2I	General transcription factor II-I		100	100		5.15718e-17	4.65686e-17				140273	137884	49575.9
Q8WUA4	GTF3C2	General transcription factor 3C polypeptide 2
O00178	GTPBP1	GTP-binding protein 1	100	100	100	5.05391e-17	5.15718e-17	4.65686e-17	22012	94165.7	69514.5	106232	122152	101777	62976.4	67738.3
Q9NYZ3	GTSE1	G2 and S phase-expressed protein 1	100	100	100	5.05391e-17	5.15718e-17	4.65686e-17		25930.2	22848.4	60207.2	69687.8	37572.9	20624.5	24416.2
P46976	GYG1	Glycogenin-1	0.713	1.547	2.087	0.83516	0.935188	0.99268	10487.1	10551	31100.1	42337.5	43958.5	32263.5	24954.3	70311.2	30954.7	12300.6
P12544	GZMA	Granzyme A	0.997	0.051	1.166	0.902581	0.00962561	0.678143	758403	831679	737784	335302	380669	1.04375e+06	734284	1.07236e+06	1.83773e+06	639318
P10144	GZMB	Granzyme B	12.389	10.22	33.046	0.194851	0.269036	0.0101464	7.84278e+06	7.72587e+06	8.21268e+06	1.29959e+07	1.09307e+07	4.97861e+07	2.07905e+07	2.89243e+07	717542	434730
P20718	GZMH	Granzyme H	2.291	0.404	8.186	0.933781	0.585552	0.470627	413554	576628	623044	826100	666458	2.78877e+06	1.12002e+06	1.86153e+06	77818.9	24526.4
P49863	GZMK	Granzyme K	0.647	0.434	0.447	0.781269	0.616519	0.123378	2.98049e+06	4.40673e+06	2.66998e+06	2.69238e+06	2.48735e+06	4.01013e+06	2.37407e+06	3.72712e+06	1.59365e+07	5.71215e+06
P51124	GZMM	Granzyme M	4.787	2.88	12.934	0.518385	0.805956	0.168985	63501.2	40204.2	68142.2	57637.4	43753.4	207842	85548.6	70865.9	22635	31522.9
Q92522	H1FX	Histone H1x	0.087	0.077	0.063	0.00429975	0.209978	0.000390975	33850.1			40127.3			9583.93		76532	24789.5
Q71UI9; P0C0S5	H2AFV; H2AFZ	Histone H2A.V; Histone H2A.Z	0.975	1.149	1.033	0.898699	0.943389	0.594955	5.50233e+06	5.17284e+06	9.18995e+06	8.28251e+06	1.27471e+07	5.10753e+06	4.21984e+06	1.22066e+07	7.52808e+06	4.60975e+06
P16104	H2AFX	Histone H2AX	0.971	1.831	0.184	0.898508	0.943389	0.00537619	152437	1.315e+06	3.26816e+06	608292	3.40123e+06	196957	149970	2.28699e+06	356670	549655
O75367	H2AFY	Core histone macro-H2A.1	0.878	2.052	0.625	0.862622	0.917237	0.279903	3.47044e+06	3.90144e+06	4.90314e+06	5.47654e+06	7.79087e+06	3.46956e+06	2.28258e+06	4.27961e+06	7.63763e+06	4.1853e+06
Q9P0M6	H2AFY2	Core histone macro-H2A.2
P84243	H3F3A	Histone H3.3	0.745	0.703	0.746	0.83516	0.868473	0.390734	128361	404234	1.51542e+06	259153	1.34585e+06	170095	159077	924156	313395	199923
Q14520	HABP2	Hyaluronan-binding protein 2	1.234	1.145	0.659	0.959866	0.989617	0.461355	69248.3	78856.9	52493.8	104250	80016.3	48167.8	33487.6	51059.8	102943	53096.9
Q8TDQ0	HAVCR2	Hepatitis A virus cellular receptor 2	0.01	3.119	2.607	5.05391e-17	0.74277	0.960912				128894	109120	48013	79551.1	44265.3	49215	32290.1
P69905	HBA1	Hemoglobin subunit alpha	0.574	0.961	0.537	0.719821	0.900566	0.197784	570140	338368	636299	1.31412e+06	1.02232e+06	529414	386748	983433	2.04793e+06	761946
P68871	HBB	Hemoglobin subunit beta	0.887	3.675	1.505	0.876945	0.751003	0.870751	90310.3	79949.8	187894	604740	467607	146888	143802	202140	129492	98294.8
P51610	HCFC1	Host cell factor 1	1.93	4.876	2.759	0.940564	0.612005	0.94791	71301.5	115744	30407.8	445244	466675	143085	81167	63715.4	78846.3	19225.4
Q9Y5Z7	HCFC2	Host cell factor 2
P14317	HCLS1	Hematopoietic lineage cell-specific protein	0.152	0.821	0.56	0.0427963	0.868473	0.212363	53327.9	68652.2	88796.8	762865	1.31032e+06	363578	149841	580499	747124	147589
Q92769	HDAC2	Histone deacetylase 2	3.017	0.241	4.132	0.845232	0.543808	0.845846	174458	215306	248811	332692	273128	368970	189927	290583	34186.3	38409.4
Q8WUI4	HDAC7	Histone deacetylase 7	100	100	100	5.05391e-17	5.15718e-17	4.65686e-17			29866	56849	69299			54029.3
P51858	HDGF	Hepatoma-derived growth factor	0.972	0.01	2.872	0.912421	5.15718e-17	0.929109		21356.4	38835		53720.3	45731.2	9565.18	79081.7	22425.6	18261.4
Q9P2D3	HEATR5B	HEAT repeat-containing protein 5B	0.734	0.259	0.833	0.833712	0.363383	0.456134	373330	644098	520323	547037	597715	692552	384765	1.28417e+06	921891	385514
Q9BYK8	HELZ2	Helicase with zinc finger domain 2	11.838	1	1.752	0.214013	0.986739	0.871551	79122.8	242254	127343	35260.6	52125.8	248824	186211	252450	611595	175665
Q9UII4	HERC5	E3 ISG15--protein ligase HERC5
Q9BTY7	HGH1	Protein HGH1 homolog	100	100	100	5.05391e-17	5.15718e-17	4.65686e-17		939.717	21111	17406.1	34249.1	9283.31	2246.58	19138.8
P49773	HINT1	Histidine triad nucleotide-binding protein 1	1.253	44.057	9.272	0.959866	0.0122499	0.345498	43039		235954	278996	212263	199319	47354.5	79941.2		5301.28
Q02539	HIST1H1A	Histone H1.1	1.855	5.593	3.639	0.949566	0.436568	0.870424	56002.4	72049.6	128761	254762	145042	133067	35479.5	171146	51505.2	102488
P16401	HIST1H1B	Histone H1.5	0.727	0.611	0.464	0.82633	0.772961	0.136831	5.17452e+07	4.94021e+07	4.44836e+07	8.1684e+07	7.26558e+07	4.25556e+07	2.51106e+07	4.33744e+07	1.40557e+08	6.2549e+07
P16403	HIST1H1C	Histone H1.2	0.622	0.814	0.44	0.761595	0.868473	0.118205	1.06426e+08	1.24646e+08	9.27531e+07	2.63451e+08	2.07952e+08	8.77825e+07	4.74669e+07	9.12916e+07	3.03357e+08	1.74652e+08
P16402	HIST1H1D	Histone H1.3	0.67	0.805	0.398	0.798623	0.868473	0.089365	3.0227e+06	2.76954e+06	3.62994e+06	5.26657e+06	4.68434e+06	1.92998e+06	1.13838e+06	4.46067e+06	7.26183e+06	3.48529e+06
P10412	HIST1H1E	Histone H1.4	1.129	0.12	0.672	0.925355	0.332586	0.435681	117332	142900	226576	3779.2	394919	97672	45404.3	257135	257055	118473
P04908	HIST1H2AB	Histone H2A type 1-B/E	1.198	1.503	0.865	0.940564	0.996976	0.476043	9.46078e+06	9.12855e+06	3.85923e+07	1.72998e+07	1.79889e+07	1.04717e+07	7.46449e+06	1.87504e+07	5.39422e+06	8.87105e+06
Q99878	HIST1H2AJ	Histone H2A type 1-J	0.91	1.124	0.809	0.876945	0.938271	0.436368	6.72225e+08	7.70716e+08	7.4244e+08	8.69847e+08	1.06169e+09	6.26832e+08	4.3707e+08	6.62774e+08	1.20697e+09	7.90515e+08
P33778; P23527; Q16778	HIST1H2BB/O; HIST2H2BE	Histone H2B type 1-B/O; Histone H2B type 2-E	0.801	0.357	0.521	0.840463	0.528149	0.182267	6.88616e+06	3.94908e+06	4.45609e+06	4.92516e+06	1.94926e+06	3.26895e+06	4.08097e+06	4.02346e+06	1.39224e+07	8.21124e+06
P62807; P58876; Q93079; Q99879; Q99877; Q5QNW6	HIST1H2BC/D/H/M/N; HIST2H2BF	Histone H2B type 1-C/E/F/G/I/D/H/M/N; Histone H2B type 2-F	0.773	0.849	0.702	0.83516	0.868473	0.34794	1.81664e+07	1.89563e+07	1.798e+07	2.92124e+07	3.79876e+07	1.74524e+07	6.64965e+06	1.79973e+07	3.80116e+07	2.56293e+07
O60814	HIST1H2BK	Histone H2B type 1-K	1.022	1.152	0.793	0.907813	0.943712	0.425891	5.82626e+08	5.95538e+08	6.00086e+08	6.93323e+08	7.49889e+08	4.62717e+08	3.08788e+08	5.74497e+08	1.27182e+09	7.37623e+08
P68431	HIST1H3A	Histone H3.1	0.764	0.615	0.416	0.83516	0.772961	0.101095	212078	1.06181e+06	5.31682e+06	262991	5.47835e+06	246278	245221	3.10894e+06	469342	597616
P62805	HIST1H4A	Histone H4	1.129	1.206	0.996	0.926946	0.960364	0.569512	3.75937e+08	3.48372e+08	4.00434e+08	5.9983e+08	4.05349e+08	3.18787e+08	2.0591e+08	4.30167e+08	6.40986e+08	4.95674e+08
Q6FI13	HIST2H2AA3	Histone H2A type 2-A	1.363	2.226	0.855	0.959866	0.895182	0.472879	306486	6.95288e+06	3.48435e+07	590654	5.51879e+07	563651	1.05679e+06	1.0705e+07	937350	391719
Q8IUE6	HIST2H2AB	Histone H2A type 2-B	0.721	1.161	0.684	0.823025	0.945826	0.335687	3.76545e+06	4.52259e+06	9.16555e+06	7.34914e+06	1.09721e+07	4.65748e+06	3.64088e+06	5.97767e+06	4.48079e+06	4.50795e+06
Q6DN03; Q6DRA6	HIST2H2BC; HIST2H2BD	Putative histone H2B type 2-C; Putative histone H2B type 2-D	0.01	0.01	0.01	5.05391e-17	5.15718e-17	4.65686e-17									77317
Q71DI3	HIST2H3A	Histone H3.2	0.783	0.739	0.584	0.836791	0.84729	0.240069	2.6521e+08	2.66593e+08	2.37267e+08	3.61203e+08	1.93301e+08	2.18516e+08	1.40297e+08	3.01221e+08	6.32307e+08	2.93357e+08
Q8N257	HIST3H2BB	Histone H2B type 3-B	0.622	3.362	0.718	0.761595	0.77771	0.361212	409953	426405	561687	464825	1.13201e+06	387118	97760.9	419311	837722	639428
Q5T1R4	HIVEP3	Transcription factor HIVEP3
P13746	HLA-A	HLA class I histocompatibility antigen, A-11 alpha chain	1.538	2.02	2.547	0.988181	0.920162	0.99268	2.95656e+07	4.24219e+07	5.11827e+07	5.26819e+07	6.39166e+07	6.10931e+07	6.80304e+07	8.40135e+07	5.9096e+07	2.13529e+07
P04439	HLA-A	HLA class I histocompatibility antigen, A-3 alpha chain	1.828	0.691	3.868	0.977908	0.818923	0.887052	417954	502550	1.75428e+06	1.01149e+06	688135	1.36282e+06	1.37216e+06	1.63065e+06	293380	271623
P30481	HLA-B	HLA class I histocompatibility antigen, B-44 alpha chain	2.721	2.329	5.821	0.901042	0.882716	0.68966	7.07149e+06	7.76369e+06	1.58704e+07	1.2365e+07	1.49376e+07	1.63746e+07	1.83938e+07	2.09334e+07	5.23646e+06	2.98783e+06
P01889	HLA-B	HLA class I histocompatibility antigen, B-7 alpha chain	1.829	2.248	3.029	0.977908	0.892056	0.969719	7.37845e+06	9.81898e+06	1.39887e+07	1.48331e+07	1.79039e+07	1.51382e+07	1.82381e+07	2.0552e+07	1.06944e+07	3.75e+06
Q31612	HLA-B	HLA class I histocompatibility antigen, B-73 alpha chain		100	100		5.15718e-17	4.65686e-17				22471.3	191189			47232.5
Q29960	HLA-C	HLA class I histocompatibility antigen, Cw-16 alpha chain	1.873	1.616	4.598	0.974616	0.987901	0.82385	579235	425723	1.98105e+06	1.08966e+06	1.49924e+06	1.41253e+06	1.10716e+06	2.12898e+06	528712	231050
P10321	HLA-C	HLA class I histocompatibility antigen, Cw-7 alpha chain	1.638	2.489	3.321	0.99959	0.868473	0.929109	2.15401e+06	2.84161e+06	4.98563e+06	4.63482e+06	5.84332e+06	5.9514e+06	6.82519e+06	7.37822e+06	1.88563e+06	1.05044e+06
P13747	HLA-E	HLA class I histocompatibility antigen, alpha chain E	1.184	1.344	3.102	0.933781	0.938271	0.960932	103279	149879	329461	195638	264168	275424	399751	454684	172870	100647
P17096	HMGA1	High mobility group protein HMG-I/HMG-Y	1.836	4.191	2.1	0.977908	0.688097	0.929109	4.27672e+06	3.85126e+06	4.78121e+06	4.80685e+06	5.66335e+06	4.5306e+06	2.12858e+06	4.96967e+06	4.53682e+06	2.32986e+06
P09429	HMGB1	High mobility group protein B1	2.009	1.098	1.382	0.959866	0.935592	0.775333	2.33638e+06	2.90992e+06	3.50538e+06	3.02181e+06	3.38533e+06	2.15341e+06	1.4679e+06	3.17925e+06	2.69333e+06	1.16481e+06
P26583	HMGB2	High mobility group protein B2	1.814	1.12	0.92	0.979519	0.938271	0.523669	912752	790339	1.1989e+06	1.38898e+06	1.3034e+06	794431	351409	954953	1.27283e+06	432705
O15347	HMGB3	High mobility group protein B3
P05204	HMGN2	Non-histone chromosomal protein HMG-17	0.738	1.545	0.405	0.834572	0.995298	0.0935766	347923	203616	220326	1.09888e+06	1.0624e+06	230925	57961	403061	804083	331248
O00479	HMGN4	High mobility group nucleosome-binding domain-containing protein 4	0.01	1	0.01	5.05391e-17	0.995298	4.65686e-17				34732.7						19118.4
Q13151	HNRNPA0	Heterogeneous nuclear ribonucleoprotein A0	1.39	0.371	0.766	0.980591	0.607423	0.525268	79149.8	101160	56650.8	457839	457481	228170	118226	168073	33904.1	33437.4
P09651	HNRNPA1	Heterogeneous nuclear ribonucleoprotein A1	2.603	5.743	5.158	0.910019	0.54119	0.762428	1.28111e+06	1.35025e+06	2.0006e+06	7.07391e+06	5.90598e+06	3.46195e+06	1.17704e+06	4.61349e+06	636697	260714
P22626	HNRNPA2B1	Heterogeneous nuclear ribonucleoproteins A2/B1	1.89	4.348	3.045	0.973111	0.668331	0.967867	1.48015e+06	1889614	1.70811e+06	3.99838e+06	4.00503e+06	3.77335e+06	2.08233e+06	3.09324e+06	1.28446e+06	625885
P51991	HNRNPA3	Heterogeneous nuclear ribonucleoprotein A3	1.486	1.357	3.145	0.992022	0.995298	0.958777	143844	166128	325748	1.42177e+06	1.30551e+06	542404	260396	679808	101445	69071.4
Q99729	HNRNPAB	Heterogeneous nuclear ribonucleoprotein A/B	2.26	0.473	3.751	0.940564	0.656524	0.900625	296897	317107	311185	888552	930685	708271	255227	600333	171830	35920.5
P07910	HNRNPC	Heterogeneous nuclear ribonucleoproteins C1/C2	3.794	8.276	4.177	0.818626	0.355324	0.857075	2.3895e+06	2.56267e+06	2.41196e+06	6.91769e+06	5.86877e+06	3.53762e+06	2.39504e+06	4.74591e+06	747938	339749
Q14103	HNRNPD	Heterogeneous nuclear ribonucleoprotein D0	2.321	1.482	3.273	0.932642	0.999173	0.936243	1.03382e+06	1.09466e+06	1.44199e+06	2.00684e+06	2.20081e+06	1.76208e+06	1.06426e+06	1.6786e+06	790546	342931
O14979	HNRNPDL	Heterogeneous nuclear ribonucleoprotein D-like	2.365	0.775	4.06	0.92818	0.864652	0.867596	524590	588970	1.00466e+06	1.30284e+06	1.40082e+06	841219	438962	1.11584e+06	190145	79420.9
P52597	HNRNPF	Heterogeneous nuclear ribonucleoprotein F	100	100	3.255	5.05391e-17	5.15718e-17	0.894501	10213.1		16614.1	234394	58411	89705.8		25444.2
P31943	HNRNPH1	Heterogeneous nuclear ribonucleoprotein H	2.628	6.28	5.423	0.907813	0.491448	0.736468	1.1053e+06	1.38444e+06	1.7159e+06	3.38765e+06	3.24503e+06	3.40239e+06	1.87797e+06	2.8011e+06	2.11475e+06	763765
P55795	HNRNPH2	Heterogeneous nuclear ribonucleoprotein H2	2.166	1.712	7.089	0.883577	0.903211	0.500137	8346.77	21903.2	61150.3	165355	113525	65247.1	38967.9	95941.3	6573.96	5656.22
P31942	HNRNPH3	Heterogeneous nuclear ribonucleoprotein H3	3.026	0.445	7.718	0.866453	0.62501	0.508643	1.24252e+06	1.43569e+06	1.5217e+06	2.34001e+06	1.66963e+06	2.04168e+06	1.12561e+06	1.86776e+06	4.1368e+06	723857
P61978	HNRNPK	Heterogeneous nuclear ribonucleoprotein K	2.755	4.581	3.84	0.898699	0.638269	0.891722	1.4773e+06	2.0546e+06	2.23421e+06	5.40574e+06	6.36037e+06	3.36842e+06	2.18934e+06	3.44089e+06	833818	349297
P14866	HNRNPL	Heterogeneous nuclear ribonucleoprotein L	2.101	3.569	4.339	0.949566	0.758408	0.845846	2.76091e+06	3.5801e+06	4.51546e+06	7.30527e+06	6.71755e+06	5.8031e+06	2.8171e+06	5.87646e+06	2.7995e+06	1.38521e+06
P52272	HNRNPM	Heterogeneous nuclear ribonucleoprotein M	2.59	7.506	3.493	0.9104	0.399845	0.910093	5.52925e+06	9.0528e+06	9.01968e+06	2.44969e+07	2.53741e+07	1.57706e+07	9.24938e+06	1.7582e+07	3.5907e+06	2.5508e+06
O43390	HNRNPR	Heterogeneous nuclear ribonucleoprotein R	3.216	4.009	3.979	0.849489	0.71122	0.872813	184223	351237	419212	450990	444758	352371	322544	657325	129607	74108
Q00839	HNRNPU	Heterogeneous nuclear ribonucleoprotein U	4.379	2.485	3.788	0.760245	0.868473	0.896978	1.01021e+07	1.38724e+07	1.7365e+07	1.63008e+07	1.47631e+07	1.90039e+07	8.89663e+06	1.73622e+07	3.27023e+06	2.39745e+06
Q9BUJ2	HNRNPUL1	Heterogeneous nuclear ribonucleoprotein U-like protein 1	1.862	0.967	2.94	0.976505	0.903194	0.974728	389139	634649	798571	1.57326e+06	1.18968e+06	1.14676e+06	414102	1.21721e+06	370662	143478
Q1KMD3	HNRNPUL2	Heterogeneous nuclear ribonucleoprotein U-like protein 2	2.063	0.523	1.686	0.955992	0.71122	0.862661	361180	619963	682007	710663	500065	574222	338829	809614	240114	203715
Q5SSJ5	HP1BP3	Heterochromatin protein 1-binding protein 3	0.461	0.352	0.305	0.63822	0.57438	0.0483447	127124	174993	129485	250939	297007	131912	60313.7	171720	368963	240418
P00492	HPRT1	Hypoxanthine-guanine phosphoribosyltransferase	1.661	0.73	3.871	0.949566	0.935188	0.83444	23955.9	23806.8	45851.3	39825.8	66388.4	57381.8	44809.8	46845.9		11910.2
P02790	HPX	Hemopexin	1.552	1.142	2.251	0.990853	0.942891	0.961243	2.25372e+06	2.14045e+06	3.62718e+06	2.24091e+06	1.92452e+06	3.70398e+06	2.32365e+06	2.88883e+06	1.17016e+06	1.07047e+06
Q86YZ3	HRNR	Hornerin	1.17	1.327	0.995	0.933781	0.993279	0.569512	4.8752e+06	2.44816e+06	3.96594e+06	6.06898e+06	3.86338e+06	3.26928e+06	3.55904e+06	5.88341e+06	4.53341e+06	2.73183e+06
Q99714	HSD17B10	3-hydroxyacyl-CoA dehydrogenase type-2
P07900	HSP90AA1	Heat shock protein HSP 90-alpha	1.69	1.493	3.007	0.993412	0.997778	0.973839	1.39374e+06	1.7781e+06	2.48538e+06	1.7424e+06	2.10107e+06	2.29845e+06	1.94675e+06	2.77743e+06	1.30381e+06	449305
P08238	HSP90AB1	Heat shock protein HSP 90-beta	3.788	3.687	5.979	0.819617	0.74277	0.677148	1.92813e+07	2.17368e+07	3.31295e+07	2.97627e+07	3.08615e+07	3.59324e+07	2.32317e+07	3.96737e+07	8.25671e+06	3.42228e+06
Q58FF7	HSP90AB3P	Putative heat shock protein HSP 90-beta-3	100	100	100	5.05391e-17	5.15718e-17	4.65686e-17	16205.8	39161.3	25071.1	76711.3	54055.1	115534	168848	104869
P14625	HSP90B1	Endoplasmin	0.585	0.341	0.597	0.727775	0.501355	0.252905	648265	738337	555386	474747	245550	648690	513080	905776	2.08701e+06	483625
P34931	HSPA1L	Heat shock 70 kDa protein 1-like
P34932	HSPA4	Heat shock 70 kDa protein 4	1.702	0.439	1.906	0.965418	0.838951	0.949527	37735	149296	137507	148480	232020	215966	150463	232316	103018	29922.1
P11021	HSPA5	Endoplasmic reticulum chaperone BiP	1.263	1.083	1.107	0.949566	0.935188	0.645555	5.77254e+06	5.8693e+06	4.42357e+06	3.04203e+06	3.42488e+06	5.99874e+06	4.37334e+06	5.25605e+06	8.34596e+06	3.82391e+06
P11142	HSPA8	Heat shock cognate 71 kDa protein	2.666	1.886	3.657	0.903423	0.938271	0.901882	1.97943e+07	2.87659e+07	3.21512e+07	3.0763e+07	4.19863e+07	3.42548e+07	2.33334e+07	3.87202e+07	1.26568e+07	5.07961e+06
P38646	HSPA9	Stress-70 protein, mitochondrial	3.192	0.391	1.902	0.851725	0.758164	0.940667	251554	360546	351410	208880	277222	194787	114220	293605	107999	83012.9
P04792	HSPB1	Heat shock protein beta-1	0.064	0.01	1.265	0.00112956	5.15718e-17	0.836871	10279.9		122736	16533.3		22486.4	19274.2	90655.9	62758.2	25211.3
Q96EW2	HSPBAP1	HSPB1-associated protein 1
P10809	HSPD1	60 kDa heat shock protein, mitochondrial	0.802	0.742	0.966	0.83516	0.935592	0.623237	147134	188897	189852	194090	277349	207358	154087	225992	268656	109287
P61604	HSPE1	10 kDa heat shock protein, mitochondrial	1.128	0.626	1.432	0.925355	0.903428	0.83872	193754	185074	149055	94355	157041	193221	200519	166509	170473	107551
P98160	HSPG2	Basement membrane-specific heparan sulfate proteoglycan core protein	0.01	1	0.01	5.05391e-17	1	4.65686e-17
Q92598	HSPH1	Heat shock protein 105 kDa	5.737	2.298	8.618	0.652438	0.886424	0.436368	1.72952e+06	2.20331e+06	2.91977e+06	3.14182e+06	3.67826e+06	3.97343e+06	2.8003e+06	4.33941e+06	468002	288703
O43719	HTATSF1	HIV Tat-specific factor 1	5.221	7.054	5.113	0.388305	0.448218	0.718882	31307	62834.5	43878.9	127830	103179	74381.3	39739.3	50332.3	20492.1	10003.2
Q7Z6Z7	HUWE1	E3 ubiquitin-protein ligase HUWE1	1.243	0.284	3.58	0.980591	0.695808	0.861651	7373.46	23997.6	31587.3	46349.6	86021.4	40241.4	29447.4	41608.4	10123	8464.03
Q96D96	HVCN1	Voltage-gated hydrogen channel 1	0.328	0.757	0.479	0.41044	0.857968	0.14859	267336	312934	199479	1.25713e+06	1.55317e+06	418933	407218	530237	1.74533e+06	739478
Q9Y4L1	HYOU1	Hypoxia up-regulated protein 1	0.84	0.01	1.309	0.862034	5.15718e-17	0.845846	34254.4	35898.6	47152.2			61873.3	54394	42603.7	66592.6	35510.1
P05362	ICAM1	Intercellular adhesion molecule 1	1.588	1.669	2.681	0.993412	0.977332	0.996919	4.70856e+06	6.97211e+06	5.04266e+06	5.45377e+06	9.4737e+06	9.61784e+06	9.28058e+06	8.72647e+06	5.67552e+06	1.91051e+06
Q16666	IFI16	Gamma-interferon-inducible protein 16	1.599	0.926	2.645	0.993548	0.888758	0.998922	175807	377889	361591	1.06805e+06	1.3146e+06	456085	328981	401547	148053	72985.3
P80217	IFI35	Interferon-induced 35 kDa protein	100	100	100	5.05391e-17	5.15718e-17	4.65686e-17	33664.1		29588.8	42297.7	57837.5	42448		45030.8
P13164	IFITM1	Interferon-induced transmembrane protein 1	2.192	1.029	4.275	0.945018	0.918139	0.845846	1.83804e+06	2.37549e+06	4.99744e+06	2.83485e+06	4.207e+06	4.44153e+06	3.37412e+06	5.63673e+06	2.03887e+06	1.07101e+06
P01579	IFNG	Interferon gamma	11.483	0.844	15.56	0.046399	0.986739	0.111492	74852.2	55497.5	55162.6			142584	78148.4	24259.9		2298.78
P11717	IGF2R	Cation-independent mannose-6-phosphate receptor	1.274	5.73	2.26	0.959866	0.541948	0.974728	26478	120511	215854	616265	919929	274366	235467	427348	168993	78344
Q16270	IGFBP7	Insulin-like growth factor-binding protein 7	0.572	1.901	0.698	0.699542	0.868473	0.511724	13118.7	12392.6		121590	132749	17337.9	29721.6	41567	72234.6	44655.8
P01876; P01877	IGHA1; IGHA2	Immunoglobulin heavy constant alpha 1; Immunoglobulin heavy constant alpha 2	1.998	0.01	0.01	0.933781	5.15718e-17	4.65686e-17	50444.2		250693						49225
Q969P0	IGSF8	Immunoglobulin superfamily member 8	0.771	0.976	3.693	0.83516	0.903428	0.900625	975851	1.6387e+06	2.00726e+06	1.7599e+06	2.49465e+06	5.02296e+06	3.83808e+06	4.5664e+06	1.67105e+06	649887
Q14005	IL16	Pro-interleukin-16	0.39	0.535	0.334	0.532507	0.724387	0.0557266	126015	132570	134955	249979	280988	191266	56178.3	76909.9	786717	350947
Q9HBE4	IL21	Interleukin-21		100	100		5.15718e-17	4.65686e-17				156347	98845.8	163275	63875.1	70572.7
P01589	IL2RA	Interleukin-2 receptor subunit alpha	1.394	0.01	3.461	0.99959	5.15718e-17	0.874488	29777.6	44155.3	20048.3			153380	171226	94072.7	39395.1	9592.81
P14784	IL2RB	Interleukin-2 receptor subunit beta	0.446	0.203	1.72	0.581616	0.563067	0.921926	11596.6	30230.6	41026.3	40230.8	117689	94302	121509	94441.5	69487	29434.6
Q12905	ILF2	Interleukin enhancer-binding factor 2	1.822	0.419	1.442	0.959996	0.79468	0.857572	91584.9	156795	242390	175640	303152	194413	94190.4	331808	85763.6	73814.7
Q12906	ILF3	Interleukin enhancer-binding factor 3	2.882	2.299	2.519	0.83516	0.817417	0.98293	131570	108042	125001	169323	273396	191996	85655.1	283355	78579.1	39950.2
Q13418	ILK	Integrin-linked protein kinase	0.969	0.407	3.106	0.925355	0.807981	0.905941	15835.2	37370.4	25170.3	69897	92418.8	61615.3	55594.1	73011.6	32988.2	5594.52
P12268	IMPDH2	Inosine-5'-monophosphate dehydrogenase 2	2.328	0.24	2.984	0.932298	0.341248	0.974728	380190	550650	697954	526800	597737	620577	360770	895594	35949.8	42434.3
Q92835	INPP5D	Phosphatidylinositol 3,4,5-trisphosphate 5-phosphatase 1	19.007	1	0.01	0.00896119	0.993279	4.65686e-17	63091.7		26801.6		60852.4				29795.3
P01308	INS	Insulin	1.055	0.919	0.345	0.92757	0.988028	0.153676	20973.8	45790	75027.6	27563.4	112244	31070.2	10511.3	68549.9	33930.7	31371.6
Q8TEX9	IPO4	Importin-4	2.389	0.01	3.275	0.862622	5.15718e-17	0.900625	7728.67	11327	11233.8			25365.3	17005.5	15478.7	5519.25	5676.71
O95373	IPO7	Importin-7	3.709	3.708	7.158	0.692416	0.766578	0.537955	8466.11	11906.2	19999.1	14604.7	30279.2	21338.9	18559.5	17488.3	4454.51	2667.83
O15397	IPO8	Importin-8
P46940	IQGAP1	Ras GTPase-activating-like protein IQGAP1	0.699	0.942	1.47	0.813013	0.893805	0.809029	1.1892e+06	1.27777e+06	2.24996e+06	1.983e+06	3.06456e+06	3.43347e+06	3.13622e+06	4.87271e+06	3.9598e+06	1.04208e+06
Q13576	IQGAP2	Ras GTPase-activating-like protein IQGAP2	1.251	0.462	1.527	0.944615	0.642761	0.822829	100128	191642	204178	435556	518083	347905	235329	534497	783218	179769
Q15306	IRF4	Interferon regulatory factor 4	100	100	100	5.05391e-17	5.15718e-17	4.65686e-17	3455.67	3589.87	73758.4	102160	116145	20804.6	61140.1	163921
P53990	IST1	IST1 homolog	0.223	0.184	0.802	0.113052	0.588438	0.577618	10528.2	57310.2	22183.7		35428.4	95429	147575	43546.9	115439	28695.9
P56199	ITGA1	Integrin alpha-1	0.267	0.209	1.121	0.288858	0.337713	0.648532	50696.4	37642.1	34141.7	145705	183137	186363	170470	263280	790854	148187
P13612	ITGA4	Integrin alpha-4	0.622	5.337	1.508	0.761595	0.57438	0.822072	144496	165698	283161	393001	364124	635403	313150	844045	1.04557e+06	285941
P23229	ITGA6	Integrin alpha-6	0.72	1.913	1.844	0.808961	0.868473	0.960912	22783.9	42010.1		146981	244994	58396.8	54026	84380.9	86893.3	30142.9
P20701	ITGAL	Integrin alpha-L	0.55	0.41	0.676	0.701276	0.59155	0.326764	2.05249e+06	2.81626e+06	3650515	4.68419e+06	5.88214e+06	4.06808e+06	3.23395e+06	5.61349e+06	1.11307e+07	3.57139e+06
P05556	ITGB1	Integrin beta-1	0.431	0.561	1.398	0.593188	0.741303	0.780792	927639	1.52903e+06	2.07048e+06	3.65044e+06	6.11547e+06	4.78456e+06	4.03952e+06	5.16375e+06	9.24857e+06	2.97642e+06
P05107	ITGB2	Integrin beta-2	0.821	2.899	0.953	0.84455	0.838951	0.544543	6.22245e+06	8.0698e+06	9.56461e+06	1.47734e+07	2.29257e+07	1.1819e+07	9.0928e+06	1.58735e+07	2.39962e+07	9.75078e+06
P16144	ITGB4	Integrin beta-4	4.287	0.01	1	0.593188	5.15718e-17	0.760222		38986.5	18161.1				21006.8
P26010	ITGB7	Integrin beta-7	1.451	0.528	2.092	0.976608	0.711679	0.929109	441939	664887	554621	497295	788018	719655	512713	725292	455877	182340
P19823	ITIH2	Inter-alpha-trypsin inhibitor heavy chain H2	1.01	1.049	1.19	0.925355	1	0.81664	31902.9	41633.9		60496.6	37902.1	46803.4	36115.2	29040.5	98191.7	28008.6
Q9BY32	ITPA	Inosine triphosphate pyrophosphatase	0.899	0.091	1.321	0.902581	0.243924	0.846471	30196.4	25245.7	86793.3	94503.7	148406	63754.1	46741.1	146594	21648.5	11582.8
P01591	JCHAIN	Immunoglobulin J chain	0.921	1.345	1.203	0.864003	0.999173	0.729612	94725.7	122181	239091	274980	325346	197496	118953	311907	231218	110315
Q9UK76	JPT1	Jupiter microtubule associated homolog 1	1	2.465	2.805	0.92992	0.819451	0.929109	14064.4		117324	115542	218529	81900.2	78257	238254	18469.4	19327.8
Q9H910	JPT2	Jupiter microtubule associated homolog 2
P14923	JUP	Junction plakoglobin
Q15046	KARS	Lysine--tRNA ligase	1.368	1.366	3.004	0.977908	0.935188	0.90848	71531.7	134095	140805	179957	266948	151971	30016.5	158265	33154.5
Q13303	KCNAB2	Voltage-gated potassium channel subunit beta-2	100	100	100	5.05391e-17	5.15718e-17	4.65686e-17	7477.96	10405.2	41025.7	28334.2	39534.7	38471.5	10097.7	57237.5
P63252	KCNJ2	Inward rectifier potassium channel 2	0.028	0.03	0.875	3.33516e-05	0.0574794	0.65595			18778.5		29853.8	40879.6	26041.3	35463		30612
Q9H3F6	KCTD10	BTB/POZ domain-containing adapter for CUL3-mediated RhoA degradation protein 3
Q07666	KHDRBS1	KH domain-containing, RNA-binding, signal transduction-associated protein 1	1.35	3.392	2.25	0.959866	0.77394	0.961243	323384	344818	337640	1.2825e+06	1.08154e+06	738339	332576	794806	452926	213973
Q92945	KHSRP	Far upstream element-binding protein 2	2.299	3.229	3.097	0.933781	0.79795	0.960934	971708	1.46525e+06	1.68705e+06	2.50015e+06	3.66978e+06	2.23783e+06	1.51712e+06	2.18272e+06	582952	447571
O00139; Q8N4N8	KIF2A; KIF2B	Kinesin-like protein KIF2A; Kinesin-like protein KIF2B	100	100	100	5.05391e-17	5.15718e-17	4.65686e-17		43352.4	33209.2	27752.5	43011.9	33455.7	29357	41262.4
P33176	KIF5B	Kinesin-1 heavy chain	2.846	2.269	4.219	0.83516	0.815575	0.808991	55683.4	65146.9	85687.5	180711	243880	97475.2	77998.7	133328	90055	19024.4
Q9BW19	KIFC1	Kinesin-like protein KIFC1
P26715	KLRC1	NKG2-A/NKG2-B type II integral membrane protein	0.162	0.281	0.357	0.101979	0.400653	0.0617638	44717.8	123301	56568.1	810080	514199	136630	121598	256306	1.42455e+06	379327
Q13241	KLRD1	Natural killer cells antigen CD94	0.01	0.129	0.963	5.05391e-17	0.363383	0.702934				24841.9	103593	14551.5	24691.3	33884.4	218308	26388.1
P52292	KPNA2	Importin subunit alpha-1	5.117	0.629	6.47	0.69657	0.781373	0.624581	284369	444808	373463	648305	990777	699840	504316	679929	63537.7	9931.38
Q14974	KPNB1	Importin subunit beta-1	2.021	0.155	2.688	0.959866	0.188963	0.995388	393377	464722	564332	495072	490746	372378	291059	441916	163140	82397.4
P01116	KRAS	GTPase KRas	1.613	1	2.472	0.996389	0.908667	0.983208	477736	625440	748646	1.11559e+06	1.6954e+06	1.18919e+06	1.10974e+06	1.62639e+06	1.3821e+06	514619
Q8IVT5	KSR1	Kinase suppressor of Ras 1	1.043	1.817	2.839	0.926385	0.935592	0.960912	55787.7	141145	193211	435985	493744	238879	168930	377849	35953	55649.6
P11279	LAMP1	Lysosome-associated membrane glycoprotein 1	1.098	0.562	2.596	0.933781	0.872381	0.975904	84084.9	68688	47774.8	149048	126356	164028	131145	110745	300145	51974.9
P13473	LAMP2	Lysosome-associated membrane glycoprotein 2	2.034	2.122	5.228	0.907813	0.868473	0.682398	32825.2	15995.7	54078.7	51649.9	30120.5	52673.5	91316.1	69180.6	27528.5	17972.5
P28838	LAP3	Cytosol aminopeptidase	1.3	0.765	2.435	0.954639	0.86206	0.978726	969960	1.21256e+06	1.40357e+06	818110	1.32046e+06	1.91954e+06	1.40028e+06	2.51114e+06	1.06636e+06	416209
Q6PKG0	LARP1	La-related protein 1	100	100	100	5.05391e-17	5.15718e-17	4.65686e-17	162997	228447	61476.3	218501	353442	348220	119924	191705
Q9P2J5	LARS	Leucine--tRNA ligase, cytoplasmic	3.565	3.124	4.777	0.71958	0.738462	0.73204	67017.2	107592	133373	141717	147246	183355	107402	139966	19133	21769.2
Q14847	LASP1	LIM and SH3 domain protein 1	0.51	0.633	0.66	0.692416	0.784725	0.31209	364398	383311	283740	1.38131e+06	1.45523e+06	349222	344497	557222	2.46778e+06	618071
O43561	LAT	Linker for activation of T-cells family member 1	1	100	100	0.9104	5.15718e-17	4.65686e-17			137497	37956.3	36129.1	49800.5	8845.91	157415		7209.08
Q9GZY6	LAT2	Linker for activation of T-cells family member 2	100	10.224	100	5.05391e-17	0.279798	4.65686e-17	15724.6	53323.6	60744.6	156539	179799	216879	252421	278155
Q8IWV1	LAX1	Lymphocyte transmembrane adapter 1	0.01	0.453	0.01	5.05391e-17	0.868473	4.65686e-17									28104	12298.2
P06239	LCK	Tyrosine-protein kinase Lck	0.659	0.457	1.286	0.769316	0.673403	0.741316	14764.6	103888	452044	250718	545115	197518	168711	562300	326167	183654
P13796	LCP1	Plastin-2	0.544	1.009	0.711	0.697775	0.912726	0.353212	2.18567e+06	3.46424e+06	4.54032e+06	4.87637e+06	1.07935e+07	6.0775e+06	6.53223e+06	8.9304e+06	1.3855e+07	3.94598e+06
Q13094	LCP2	Lymphocyte cytosolic protein 2	1.294	1.039	1.459	0.965418	0.942891	0.845846	99013.4	127597	342093	366111	491760	345229	101632	228562	139847	70346.4
P00338	LDHA	L-lactate dehydrogenase A chain	1.42	1.439	2.792	0.972241	0.999173	0.987002	996837	1.61392e+06	1.49354e+06	1.98793e+06	3.94575e+06	3.0596e+06	2.4266e+06	6.43112e+06	4.31397e+06	571727
Q9BYZ2	LDHAL6B	L-lactate dehydrogenase A-like 6B	100	100		5.05391e-17	5.15718e-17				7009.75		16376
P07195	LDHB	L-lactate dehydrogenase B chain	0.784	1.15	1.927	0.836791	0.943634	0.905941	624498	441236	942434	1.07484e+06	2.30217e+06	1.99069e+06	1.77305e+06	2.69102e+06	1.02867e+06	260696
P09382	LGALS1	Galectin-1	0.983	3.798	1.144	0.900996	0.736659	0.666237	1.4777e+06	2.43085e+06	3.78723e+06	5.94044e+06	6.90951e+06	2.93464e+06	2.02554e+06	5.55108e+06	6.06912e+06	2.0887e+06
Q8NHL6	LILRB1	Leukocyte immunoglobulin-like receptor subfamily B member 1	0.376	0.243	0.492	0.506592	0.336225	0.158889	84334.6	71576.8	112515	209369	487311	151773	165371	264857	982295	338634
Q8N423	LILRB2	Leukocyte immunoglobulin-like receptor subfamily B member 2	0.482	0.278	0.665	0.624634	0.666622	0.436368	71861	71176.5	47995	71181.8	74395	65068.3	79265.2	72258.5	289331	122708
Q9BT23	LIMD2	LIM domain-containing protein 2	1.781	1.593	2.751	0.959866	0.892056	0.95878	62871.9	84887.9	50031.1	184790	201689	174886	105912	102894	131156	39609.5
Q12907	LMAN2	Vesicular integral-membrane protein VIP36	2.161	0.355	3.194	0.912792	0.766578	0.900625	79895.4	71852	121937	95861.3	86349.4	94737.8	76995.9	160152	118041	27666.3
P20700	LMNB1	Lamin-B1	1.066	1.703	1.264	0.917516	0.970017	0.730072	614231	592820	1.12974e+06	3.40124e+06	3.68792e+06	1.57784e+06	955508	2.05463e+06	1.02233e+06	455716
Q9UIQ6	LNPEP	Leucyl-cystinyl aminopeptidase	0.73	1.499	1.125	0.834572	0.935188	0.792252	24373.8	22188.2	32457.2	100764	91600.5	30625.9	27616.5	42390.3	76013.7	25264.4
O60711	LPXN	Leupaxin	1.204	0.699	3.042	0.949566	0.864874	0.947906	54723.1	73454	487811	409799	454162	264838	157682	564859	65787.4	46648.5
Q96II8	LRCH3	Leucine-rich repeat and calponin homology domain-containing protein 3	5.258	5.122	4.915	0.455163	0.66861	0.741316	3164.06		8980.55	22548.7	11219.5		4021.46	9163.94
Q9P244	LRFN1	Leucine-rich repeat and fibronectin type III domain-containing protein 1
Q14114	LRP8	Low-density lipoprotein receptor-related protein 8	100	100	100	5.05391e-17	5.15718e-17	4.65686e-17	20167.7	37536.9		23699.7	20205.1	46749.6	25285.8	41776.2
Q8N1G4	LRRC47	Leucine-rich repeat-containing protein 47	2.584	5.74	3.481	0.840463	0.576436	0.872813	8203.65	15850.6	11337.4	39925.2	45913.2	17832.2	17247.3	30082.9	7865.58	5098.77
Q8N9N7	LRRC57	Leucine-rich repeat-containing protein 57	0.938	0.01	0.61	0.903607	5.15718e-17	0.48877	7415.8	9132.47	9670.96			10531.1	4797.21	19695.5	25344	8091.47
Q96CX6	LRRC58	Leucine-rich repeat-containing protein 58	0.666	0.102	1.712	0.811565	0.341248	0.947906	10305.5	10699.1	19600	23297.2	45366.5	16393.9	22206.6	26353.9	6887.5	13345.6
Q96AG4	LRRC59	Leucine-rich repeat-containing protein 59	100	100	100	5.05391e-17	5.15718e-17	4.65686e-17			33926	5925.22	15999.7	11304.9		25278
Q32MZ4	LRRFIP1	Leucine-rich repeat flightless-interacting protein 1	20.129	100	15.06	0.00658854	5.15718e-17	0.108261	23636.3	106114		290333	257235	119902	47976.7			21766.1
Q9H089	LSG1	Large subunit GTPase 1 homolog			100			4.65686e-17						29105.5	19223.9	13526.6
Q9Y4Z0	LSM4	U6 snRNA-associated Sm-like protein LSm4	4.124	0.747	7.13	0.669198	0.903211	0.543516	137552	232039	163582	397136	382075	419571	257730	311858	45314.7	24635.3
P33241	LSP1	Lymphocyte-specific protein 1	0.527	0.697	0.749	0.692416	0.819451	0.390734	617653	632086	619297	1.57975e+06	2.47155e+06	1.0504e+06	780507	1.14501e+06	2.68845e+06	960978
P02788	LTF	Lactotransferrin	100	1	100	5.05391e-17	0.995298	4.65686e-17	35355.2	19708.7	205173		16774.9	19439.7	17101.7	30082.7	41745
Q9Y383	LUC7L2	Putative RNA-binding protein Luc7-like 2	9.857	100	13.445	0.0942224	5.15718e-17	0.15555	54737.2	74529.5	158255	70491.1	135975	105316	77317.4	205510		28215.2
Q9HBG7	LY9	T-lymphocyte surface antigen Ly-9	0.071	0.01	0.098	0.00166332	5.15718e-17	0.00280639	18530.7						21149.1		62209.7	22675.8
Q9NX58	LYAR	Cell growth-regulating nucleolar protein	2.959	0.027	2.139	0.781109	0.0912603	0.995388	48090.3	49407.9	94443.6		26705.9	44260.4	28844	56824.4	5816.13	13875.8
P07948	LYN	Tyrosine-protein kinase Lyn	0.564	0.796	1.73	0.716445	0.868473	0.870424	196713	582092	223165	879023	1.43354e+06	889935	772158	1.13835e+06	1.39399e+06	392699
P61626	LYZ	Lysozyme C	0.291	0.01	0.01	0.234205	5.15718e-17	4.65686e-17	15479.4		236448						90607.9	16857.7
P20645	M6PR	Cation-dependent mannose-6-phosphate receptor	0.991	0.885	1.629	0.902581	0.983026	0.906966	52337.7	53841.4	110961	113431	153839	110557	71454.5	211450	144973	45140.6
Q96JG8	MAGED4	Melanoma-associated antigen D4
P33908	MAN1A1	Mannosyl-oligosaccharide 1,2-alpha-mannosidase IA	100	100	100	5.05391e-17	5.15718e-17	4.65686e-17	44246.4	72557.2	71014.5	61512.4	69987.1		52801.6	139409
P46734	MAP2K3	Dual specificity mitogen-activated protein kinase kinase 3
Q16584	MAP3K11	Mitogen-activated protein kinase kinase kinase 11	100	24.623	100	5.05391e-17	0.0820145	4.65686e-17	125187	132048	239008	189446	72250.4	303175	90062.9	191039	35334
P27816	MAP4	Microtubule-associated protein 4	1.12	0.094	1.129	0.956422	0.294599	0.824615	28577.4	15558.5		31529.1		14936.7	13683.4	34990	40273.3	12471.6
Q3KQU3	MAP7D1	MAP7 domain-containing protein 1	100	100	100	5.05391e-17	5.15718e-17	4.65686e-17	83923.9	83591.9	97504.2	105288	125807	145172	58600.3	95732
P28482	MAPK1	Mitogen-activated protein kinase 1	0.704	2.441	1.209	0.781109	0.783213	0.808991	37164		97652.2	252247	276360	94871.4	42834.5	103397	90085.2	51722.8
P27361	MAPK3	Mitogen-activated protein kinase 3	1.575	1.678	1.881	0.987913	0.886424	0.960715	52768.2	77829.7	90988.5	199533	189109	145745	82226.8	125297	55067.1	24339.6
Q15691	MAPRE1	Microtubule-associated protein RP/EB family member 1	0.864	0.311	2.051	0.861863	0.447276	0.921926	653956	354237	895150	1.25448e+06	1.69236e+06	855412	549122	1.23216e+06	684883	299988
P56192	MARS	Methionine--tRNA ligase, cytoplasmic	3.741	0.477	5.133	0.823022	0.661263	0.765021	467019	633171	852870	687362	905935	922601	508795	987232	153681	128559
P31153	MAT2A	S-adenosylmethionine synthase isoform type-2	1.535	1.395	2.17	0.993303	0.947903	0.997275	55404.9	88094.5	120775	118979	136498	86599.2	71222.4	181498	48454.1
Q9NZL9	MAT2B	Methionine adenosyltransferase 2 subunit beta	1.183	2.026	2.545	0.949566	0.914803	0.998013	102879	103390	184902	338523	646870	285592	142686	363571	100099	54746.6
P43243	MATR3	Matrin-3	2.104	1.134	6.325	0.949566	0.942891	0.642396	272637	507515	734487	2.30206e+06	2.493e+06	1.12825e+06	789973	1.41564e+06	145132	103694
O95983	MBD3	Methyl-CpG-binding domain protein 3	100	100	100	5.05391e-17	5.15718e-17	4.65686e-17	7134.88		16182.9	26856.9	20734.8	16110	12103	26992.1		3832.88
P49736	MCM2	DNA replication licensing factor MCM2	1.903	1.392	1.691	0.943241	0.996069	0.86718	152842	188768	371653	600573	670639	456304	223432	591228	8187.12	12553.3
P25205	MCM3	DNA replication licensing factor MCM3	2.593	8.973	6.5	0.897003	0.341248	0.624581	203574	199239	315616	559090	486677	456976	257917	352533	39894.9	70093.9
P33991	MCM4	DNA replication licensing factor MCM4	1.581	0.236	4.092	0.993412	0.32851	0.865946	278984	403306	638263	1.20951e+06	1.31222e+06	785659	427453	976083	37895.9	2419.44
P33992	MCM5	DNA replication licensing factor MCM5	100	11.404	100	5.05391e-17	0.224383	4.65686e-17	110436	287497	612865	580948	981920	682031	488616	1.22487e+06
Q14566	MCM6	DNA replication licensing factor MCM6	3.337	1.317	5.191	0.778315	0.938271	0.735095	126093	161060	181633	271417	343078	263329	147158	274450	17515.5
P33993	MCM7	DNA replication licensing factor MCM7	2.652	0.471	4.608	0.843762	0.728631	0.805171	72315.2	169672	221442	460041	432958	321420	173138	326180	8674.47	12478.2
Q9BTE3	MCMBP	Mini-chromosome maintenance complex-binding protein	100	12.551	100	5.05391e-17	0.201439	4.65686e-17	95325.6	125581	124348	106908	249926	113782	57878.3	155461
Q9ULC4	MCTS1	Malignant T-cell-amplified sequence 1
P40925	MDH1	Malate dehydrogenase, cytoplasmic
P40926	MDH2	Malate dehydrogenase, mitochondrial	0.659	0.271	0.757	0.792417	0.54569	0.398431	246253	396804	318794	164656	285329	375844	362200	444500	593888	213718
P51608	MECP2	Methyl-CpG-binding protein 2	0.754	0.136	0.01	0.83516	0.518423	4.65686e-17	20068.1	32384			18160.7		17179.3		45393.3	18937.8
Q0VG99	MESP2	Mesoderm posterior protein 2	4.557	0.144	4.15	0.56639	0.516713	0.822072	16466.6	13402.4	14799.8	19425.8	40686.8	16290.1	9857.58	12789.3	3072.33	2444.25
Q9UBP6	METTL1	tRNA (guanine-N(7)-)-methyltransferase
Q96S19	METTL26	Methyltransferase-like 26	1	11.853	100	0.925355	0.297538	4.65686e-17		9203.35		19285.3	42149.9	12901.3	9023.85	22118.9	15521.3
Q08431	MFGE8	Lactadherin	100	17.137	100	5.05391e-17	0.231957	4.65686e-17	13981.8	20638.6	23218.3	29930.9	20806.6	30718.6	15948.3	20708.4	11525.6
P26572	MGAT1	Alpha-1,3-mannosyl-glycoprotein 2-beta-N-acetylglucosaminyltransferase	2.58	0.088	4.369	0.843663	0.389528	0.802853	9182.28	8631.73	10498.7	10495.5	10994.7	20383.3	11807.4	13035.3		2781.04
Q10469	MGAT2	Alpha-1,6-mannosyl-glycoprotein 2-beta-N-acetylglucosaminyltransferase	7.325	8.093	10.748	0.221558	0.412488	0.254455	21127.9	51826.1		38918.4	35990.3	55106.5		34547.9	67192.7
P14174	MIF	Macrophage migration inhibitory factor	0.833	1.742	1.502	0.840463	0.935592	0.889081	36739.5	56979.4	404241	215888	707805	85627.6	86078.1	598223	119426	61498.1
Q15049	MLC1	Membrane protein MLC1	0.242	0.01	0.407	0.145503	5.15718e-17	0.219323	11916.4	68622.2				24308.5	28535.2		84084	22674.1
Q14165	MLEC	Malectin	0.873	0.01	1.01	0.877609	5.15718e-17	0.73663	25993.5	23251.4	27211.8			36406.5	16215.6	32283.1	50791.4	36580.8
Q8TAP9	MPLKIP	M-phase-specific PLK1-interacting protein		100	100		5.15718e-17	4.65686e-17				43413.9	32883.1	30604.8	12523.4
Q9Y605	MRFAP1	MORF4 family-associated protein 1	100	100	100	5.05391e-17	5.15718e-17	4.65686e-17	25556.8	39765.3	37662.9	129727	133435	51461.1	48847	64867.5
Q9UKD2	MRTO4	mRNA turnover protein 4 homolog	0.416	0.391	0.354	0.57675	0.604454	0.0625404	230755	299577	266767	359047	276572	415840	197540	388620	346669	280036
P52701	MSH6	DNA mismatch repair protein Msh6	100	100	100	5.05391e-17	5.15718e-17	4.65686e-17	17509.1	39271.4	13965.6	38274.1	58677	44603.9	26690.7	43157.1
P26038	MSN	Moesin	0.8	0.951	2	0.840463	0.897397	0.911287	9.97655e+06	1.30542e+07	1.43637e+07	1.48647e+07	1.95527e+07	2.50028e+07	2.45907e+07	3.03788e+07	4.79461e+07	1.38782e+07
P80297	MT1X	Metallothionein-1X	0.01	9.309	100	5.05391e-17	0.297158	4.65686e-17				52271.8	175076		33954.3	56976	68204.3
P02795	MT2A	Metallothionein-2	2.201	2.595	3.274	0.925355	0.86206	0.914049	134924	153158	68609	300538	551147	287725	135001	226305	166136	43730.5
O94776	MTA2	Metastasis-associated protein MTA2	100	100	100	5.05391e-17	5.15718e-17	4.65686e-17	57405.5	52440	54791.4	299179	57196.6	182994	66962.1	264102		4068.96
P11586	MTHFD1	C-1-tetrahydrofolate synthase, cytoplasmic	2.534	2.78	4.386	0.917211	0.857194	0.83872	1.41894e+06	2.08307e+06	2.84182e+06	3.18762e+06	3.99254e+06	2.90279e+06	1.79707e+06	3.29713e+06	970615	413820
P58546	MTPN	Myotrophin	0.461	0.961	0.744	0.581616	0.995298	0.526621	34634.3		121446	108974	521724	37785.5	48497.7	192125	128254	67078.1
Q7Z5P9	MUC19	Mucin-19	100	100	100	5.05391e-17	5.15718e-17	4.65686e-17			33770.3	77128.4	52297.7	59158.6		28031.7
Q96EY5	MVB12A	Multivesicular body subunit 12A	0.111	8.833	7.649	0.0136309	0.482222	0.467738	27530.3			29505.2		33162.2	51253	28900.3	37859.8	6894.36
Q9H7P6	MVB12B	Multivesicular body subunit 12B	0.01	0.355	0.441	5.05391e-17	0.766578	0.202531				99491.9	127131	65178.3	42880.7		316850	65808.2
P20591	MX1	Interferon-induced GTP-binding protein Mx1	20.54	3.791	14.415	0.0609736	0.737666	0.151707	2.70694e+06	3.28012e+06	2.50599e+06	500027	652626	1.95577e+06	1.62187e+06	1.44285e+06	172417	108768
Q9BQG0	MYBBP1A	Myb-binding protein 1A		100			5.15718e-17					37350.7	18010.2
Q7Z406	MYH14	Myosin-14	0.01	0.067	0.01	5.05391e-17	0.279798	4.65686e-17		21885			19520.5			23960.4	46100.9	16260
P35579	MYH9	Myosin-9	0.937	1.115	0.989	0.887256	0.938271	0.569404	8.65492e+06	1.07477e+07	1.33816e+07	1.58031e+07	1.85438e+07	1.16211e+07	1.01527e+07	1.66257e+07	1.59893e+07	5.86299e+06
P19105; O14950	MYL12A; MYL12B	Myosin regulatory light chain 12A; Myosin regulatory light chain 12B	1.006	0.994	1.189	0.902581	0.90816	0.687916	305341	220223	399015	643032	519378	375117	343859	521066	444556	191986
P60660	MYL6	Myosin light polypeptide 6	0.819	1.182	1.008	0.843762	0.952919	0.577618	1.40736e+06	901515	3.44642e+06	2.52449e+06	1.11005e+07	1.85689e+06	1.18226e+06	6.97297e+06	1.95762e+06	1.36473e+06
O00160	MYO1F	Unconventional myosin-If	0.79	0.433	0.784	0.839976	0.616519	0.416799	366057	634657	675165	1.04344e+06	985407	595436	306253	897054	770939	353147
B0I1T2	MYO1G	Unconventional myosin-Ig	0.709	0.414	0.807	0.818626	0.596351	0.436368	345764	893620	668580	470410	728455	712375	552197	1.64393e+06	2.838e+06	755510
Q9UM54	MYO6	Unconventional myosin-VI	100	100	100	5.05391e-17	5.15718e-17	4.65686e-17	20974.5	25284	44733.7	77640.5	48005.3	29423.2	18642.9	59483		3640.73
Q13459	MYO9B	Unconventional myosin-IXb	13.383	1	0.01	0.0365266	0.996976	4.65686e-17	8349.22	14817.6			27365				7954.13
Q9NZM1	MYOF	Myoferlin	0.915	0.42	1.286	0.877609	0.670126	0.73663	238894	257225	31799.1	302247	61958.2	499755	323105	133749	553801	191414
Q8WU39	MZB1	Marginal zone B- and B1-cell-specific protein	0.631	0.224	0.717	0.760245	0.590248	0.519796	81843.2	28146.7	54666.2	77326.1	92590.9	78040.3	25658.6	113600	69397.4	20324
P41227	NAA10	N-alpha-acetyltransferase 10	3.672	10.309	11.597	0.669198	0.322871	0.205779	23001.2	38433.9	73491.4	97425.4	111373	87981.3	33794.7	87368.4	10686.8	10034.7
Q9BXJ9	NAA15	N-alpha-acetyltransferase 15, NatA auxiliary subunit	4.568	7.386	6.987	0.718468	0.354008	0.569512	133387	286652	282497	326819	383479	450378	224682	543820	43009.5	20995.5
Q9GZZ1	NAA50	N-alpha-acetyltransferase 50	23.249	1	21.171	0.00321108	0.997778	0.0490439	50136.4	58898	52210.3	161462	133773	130829	45553.3	54671.5		6572.49
Q13765	NACA	Nascent polypeptide-associated complex subunit alpha	1.729	1.125	4.704	0.959866	0.986739	0.809807	219656	160869	117714	336705	244805	514900	409640	461328	10191.3	8356.94
P43490	NAMPT	Nicotinamide phosphoribosyltransferase	1.291	1.26	3.161	0.949566	0.948431	0.955666	183368	263115	250636	202781	338662	692274	552828	771416	199989	71430.1
Q9NR45	NANS	Sialic acid synthase	2.609	0.595	5.918	0.83516	0.886868	0.65595	19303.3	13101	26456.6	55574.1	37687.4	45151.5	24003	24884.5		4173.48
P55209	NAP1L1	Nucleosome assembly protein 1-like 1	3.661	0.119	5.202	0.834572	0.0956835	0.757485	678466	996393	1.34075e+06	1.27142e+06	1.11311e+06	1.04009e+06	1.21854e+06	1.69596e+06	226656	183258
Q99733	NAP1L4	Nucleosome assembly protein 1-like 4	1.83	3.231	2.685	0.977908	0.79795	0.996919	367096	392391	566169	829649	1.30881e+06	632216	450067	488684	254146	178332
P54920	NAPA	Alpha-soluble NSF attachment protein	0.949	0.567	1.532	0.884574	0.771436	0.825222	199398	306382	233694	368135	494734	366928	377610	571767	391627	109543
Q99747	NAPG	Gamma-soluble NSF attachment protein	100	100	100	5.05391e-17	5.15718e-17	4.65686e-17		13730.7		13397.6	41573.2	17258.2	34417.3	31952.5
O43776	NARS	Asparagine--tRNA ligase, cytoplasmic	2.325	0.26	4.097	0.902581	0.593615	0.845846	110942	193170	408602	239821	379369	275896	204673	418491	42431.1	17918
P49321	NASP	Nuclear autoantigenic sperm protein	0.01	1	100	5.05391e-17	1	4.65686e-17						15298	19386.8	25043.2
Q9H0A0	NAT10	RNA cytidine acetyltransferase	4.182	0.175	1.238	0.781109	0.366546	0.718882	380334	481299	470349	347792	350527	587858	280537	480428	6096.23	47441.9
P61601; P84074; P37235	NCALD; HPCA; HPCAL	Neurocalcin-delta; Neuron-specific calcium-binding protein hippocalcin; Hippocalcin-like protein 1	100	100	26.607	5.05391e-17	5.15718e-17	0.0405338	3276.89	4354.96	8834.14	9946.09	10698.5		18116	12457.4		2633.09
P13591	NCAM1	Neural cell adhesion molecule 1	0.26	0.59	0.591	0.276815	0.758408	0.246489	176481	305768	261011	954409	1.56447e+06	550928	430257	651317	1.31532e+06	336964
Q15021	NCAPD2	Condensin complex subunit 1	3.698	0.544	7.764	0.686066	0.868473	0.449925	34536	65994.6	112117	301926	286334	173284	113144	170169	5247.3	4463.19
P55160	NCKAP1L	Nck-associated protein 1-like	0.01	0.01	0.01	5.05391e-17	5.15718e-17	4.65686e-17									26936.1
P19338	NCL	Nucleolin	2.198	8.731	3.565	0.944763	0.332723	0.906966	1.12946e+06	1.38462e+06	1.64423e+06	2.65097e+06	2.72158e+06	2.80236e+06	1.46115e+06	2.52131e+06	278911	181825
Q92542	NCSTN	Nicastrin	0.679	0.317	0.979	0.803993	0.74277	0.719905	24123.5	32251.3	38157.5	26619.5	50556.3	35966.9	55183.5	64213.5	95058	31756.2
Q92597	NDRG1	Protein NDRG1	0.01	0.363	0.666	5.05391e-17	0.74277	0.450262				85829	156233		43756.4	19468	377420	96468.3
Q15843	NEDD8	NEDD8	0.765	0.773	1.738	0.84455	0.935353	0.930577	34388	28093.4	75223.8	69185.8	100080	89354.7	53098.5	82489.6		31434.2
P07196	NEFL	Neurofilament light polypeptide
Q13469	NFATC2	Nuclear factor of activated T-cells, cytoplasmic 2	3.234	1.66	2.677	0.842661	0.900566	0.975904	232634	335780	197171	180165	119873	233236	282160	243631	122745	46704.9
Q9NX24	NHP2	H/ACA ribonucleoprotein complex subunit 2	5.393	10.683	10.343	0.506592	0.276843	0.299561	93615.1	127455	304973	629552	472097	482507	186552	126870	34457.2	20327.6
Q9NQR4	NIT2	Omega-amidase NIT2
Q9NVX2	NLE1	Notchless protein homolog 1	100	100	100	5.05391e-17	5.15718e-17	4.65686e-17	25914.8	42727.7	52681.6	35028.6	52626.2	46855.9	28078.8	67691.2
Q9BYT8	NLN	Neurolysin, mitochondrial
P15531	NME1	Nucleoside diphosphate kinase A	1.476	0.074	3.202	0.988181	0.213503	0.90387	4635.49	4673.39			52117.1	16071.6	8189.45	24798.9		2632
P22392	NME2	Nucleoside diphosphate kinase B	1.88	0.66	3.055	0.974616	0.805667	0.965744	859312	1.25525e+06	1.20487e+06	1.40817e+06	2.46062e+06	2.19498e+06	2.01617e+06	3.0533e+06	2.33123e+06	587038
P30419	NMT1	Glycylpeptide N-tetradecanoyltransferase 1	0.07	3.679	2.495	0.0017686	0.755766	0.974728			64061.6	44267.4	29025.6	24101.6	23278.8	33027	13604.9
Q15233	NONO	Non-POU domain-containing octamer-binding protein	3.551	1.309	2.443	0.83516	0.989347	0.978899	376484	435521	647569	2.69142e+06	2.25498e+06	951630	553461	1.19052e+06	142701	93892.4
Q9NPE3	NOP10	H/ACA ribonucleoprotein complex subunit 3	2.311	0.272	1.715	0.933781	0.384523	0.867596	711260	782803	551513	862182	559177	795611	341959	692373	88438.3	77132
Q9Y3C1	NOP16	Nucleolar protein 16
P46087	NOP2	Probable 28S rRNA (cytosine(4447)-C(5))-methyltransferase	8.598	0.334	8.493	0.379578	0.74277	0.436368	230007	328750	372746	224358	156545	337326	264678	306967	17604.1	10716.3
O00567	NOP56	Nucleolar protein 56	2.703	2.18	1.863	0.902581	0.892821	0.900625	398650	474311	506487	413845	399273	544281	318592	447748	118452	117889
Q9Y2X3	NOP58	Nucleolar protein 58	3.764	3.544	2.108	0.822386	0.62501	0.929109	321021	481757	455560	242796	416587	295053	152341	300504	75032	79596.5
P46531	NOTCH1	Neurogenic locus notch homolog protein 1	2.265	1.325	2.799	0.901042	0.999173	0.983208	73020.8	113093	40599.8	281700	513673	340519	160016	274555	268743	35573.2
Q04721	NOTCH2	Neurogenic locus notch homolog protein 2	0.811	2.382	2.914	0.83516	0.871718	0.974728	153729	248539	342467	671195	1.29759e+06	792751	827219	778178	192218	52085
P06748	NPM1	Nucleophosmin	2.239	2.888	2.049	0.940564	0.839943	0.921926	1.83636e+06	2.26492e+06	2.79825e+06	3.49774e+06	4.51169e+06	3.04862e+06	2.05899e+06	3.37305e+06	1.51456e+06	869689
Q9Y639	NPTN	Neuroplastin	0.688	1.008	1.424	0.808623	0.912726	0.793467	80723.5	109544	437321	466093	728766	405951	299151	758153	488237	181149
P01111	NRAS	GTPase NRas	0.791	3.175	2.354	0.842597	0.708977	0.983208	57733	107228	69391.9	217116	366895	234938	177144	490297	475168	116259
Q9UHY1	NRBP1	Nuclear receptor-binding protein	1	100	100	0.925355	5.15718e-17	4.65686e-17			23296.9	6768.11	28615.9	10975.1		19494.7		1683.54
P46459	NSF	Vesicle-fusing ATPase	1.182	1.717	2.537	0.959866	0.918139	0.974728	24252.1	19722.9		54648.7	94005.1	41326.8	33257.1	55398.2	35996	13488.5
Q08J23	NSUN2	tRNA (cytosine(34)-C(5))-methyltransferase		100			5.15718e-17					78203	95138.7
Q96P11	NSUN5	Probable 28S rRNA (cytosine-C(5))-methyltransferase	1.455	0.349	1.685	0.973711	0.736659	0.872813	159216	237643	178038	64144.9	151110	192586	34816.7	170934	208030	188431
P53384	NUBP1	Cytosolic Fe-S cluster assembly factor NUBP1	1	24.336	18.355	0.926946	0.108685	0.0974758		15421.9		67706.7	90071.1	30921.5	15856.4		12928.2
Q9Y5Y2	NUBP2	Cytosolic Fe-S cluster assembly factor NUBP2	2.388	0.15	6.781	0.843762	0.400128	0.519796	42397.1	44146.5	125806	203230	239477	138433	142644	141700		10876.4
Q9H1E3	NUCKS1	Nuclear ubiquitous casein and cyclin-dependent kinase substrate 1	0.01	12.357	100	5.05391e-17	0.294599	4.65686e-17				34947.2	28336.8	48520.7	13714.3	35736.5	25881.3
Q9Y266	NUDC	Nuclear migration protein nudC	3.671	4.802	7.275	0.696514	0.62501	0.472879	28932.9	83812.6	87539.5	57109.9	47846.4	69454.8	91745.6	176809	13447.4	8154.74
Q6ZVK8	NUDT18	8-oxo-dGDP phosphatase NUDT18	0.314	0.046	0.031	0.316782	0.119197	4.8707e-05		1785.43	43465.2		38588			15891.8	4759.64
O43809	NUDT21	Cleavage and polyadenylation specificity factor subunit 5	100	100	100	5.05391e-17	5.15718e-17	4.65686e-17		4046.09	21068.4		27450.9			14391.6
Q8N1F7	NUP93	Nuclear pore complex protein Nup93	3.569	0.082	3.115	0.823022	0.106041	0.960912	228593	202871	239983	319298	391118	408994	136010	331782	95072.7	38651.7
Q15646	OASL	2'-5'-oligoadenylate synthase-like protein	5.676	3.873	3.331	0.656955	0.728192	0.910093	384001	621005	263899	635896	659511	357804	188170	283852	115485	51828.9
O60502	OGA	Protein O-GlcNAcase	100	100	100	5.05391e-17	5.15718e-17	4.65686e-17	4991.48		16987.5	19429.1	15961.7	9417.9	10347.5	15609.4
Q9NZT2	OGFR	Opioid growth factor receptor	1.81	5.034	3.064	0.960456	0.60224	0.949527	66166.4	181428	193467	860482	915225	414146	220686	298029	74006.4	42319.1
Q9NTK5	OLA1	Obg-like ATPase 1	2.365	0.167	3.53	0.864003	0.487128	0.861651	54781.3	65971.9	101499	37146.7	116548	91515.3	63830.6	89289.4	14650.7	9141.55
A6NMU1	OR52A4P	Olfactory receptor 52A4	100	100	100	5.05391e-17	5.15718e-17	4.65686e-17		54219.2		17087.2			77738.3	15175
Q92882	OSTF1	Osteoclast-stimulating factor 1	0.574	0.602	0.75	0.719821	0.766578	0.390734	229326	433939	489000	560447	895725	544350	594653	952556	794778	208444
Q96FW1	OTUB1	Ubiquitin thioesterase OTUB1	13.105	100	100	0.0338494	5.15718e-17	4.65686e-17		14361.6	29138.5	17997.8	30129	14369.2	5149.69	12141.6		6949.52
O95747	OXSR1	Serine/threonine-protein kinase OSR1	1.322	1.361	3.752	0.993548	0.960337	0.846471	17988.1	29566.7	41046.7	47514.5	52924.6	61845.4	27527.5	68537.7	23215.8
P07237	P4HB	Protein disulfide-isomerase	0.699	0.335	1.123	0.813013	0.613534	0.65595	453529	513750	203912	200607	199217	278858	344930	618136	573177	232161
Q9UQ80	PA2G4	Proliferation-associated protein 2G4	3.55	1.515	2.096	0.83516	0.995298	0.929109	804486	1.28283e+06	882246	1.44711e+06	1.68441e+06	1.16884e+06	547609	948367	337028	193055
P11940	PABPC1	Polyadenylate-binding protein 1	3.568	0.661	8.091	0.83516	0.805956	0.47466	1.15831e+06	1.57339e+06	2.18044e+06	2.9383e+06	3.07733e+06	3.88865e+06	2.0583e+06	3.73169e+06	435267	179903
Q9H361	PABPC3	Polyadenylate-binding protein 3
Q86U42	PABPN1	Polyadenylate-binding protein 2	1.771	0.317	1.991	0.959866	0.727281	0.975904	44191.9	120009	105338	245602	176866	81305.8	69916.7	80505.1	42578.7	17596.6
Q9UNF0	PACSIN2	Protein kinase C and casein kinase substrate in neurons protein 2	1.064	0.569	1.866	0.917211	0.74277	0.900625	248896	345301	514761	408497	271617	570230	476162	539193	622764	261367
Q15102	PAFAH1B3	Platelet-activating factor acetylhydrolase IB subunit gamma	1.803	0.514	3.08	0.943241	0.868473	0.905941	29148.9	51611.4	128910	101027	163849	60304.9	79407.7	114328	27580.7	17025.6
P22234	PAICS	Multifunctional protein ADE2	2.097	0.587	3.733	0.949566	0.757169	0.900625	603142	942704	900578	937289	1.0774e+06	1.30024e+06	796667	1.27683e+06	392735	168999
Q13177	PAK2	Serine/threonine-protein kinase PAK 2	1.666	1.578	4.116	0.955992	0.928248	0.819244	22320.2	27686.2	57594.1	67309.5	121741	96842.4	54516.7	123831	53110.4	13786.7
Q99497	PARK7	Protein/nucleic acid deglycase DJ-1	0.721	0.75	0.991	0.823022	0.854074	0.569512	386278	464002	571410	863813	1.34918e+06	676676	1.00432e+06	1.26443e+06	1.44991e+06	469711
P09874	PARP1	Poly [ADP-ribose] polymerase 1	1.272	1.077	0.773	0.959866	0.995069	0.548443	79520.2	122632	139608	122000	114848	77434.1	39092	88855.3	128049	57460.2
Q96AQ6	PBXIP1	Pre-B-cell leukemia transcription factor-interacting protein 1	0.241	0.604	0.645	0.160026	0.892238	0.472175	38035.7	10764.6		29709.5	33841.4		23265.7	34202.4	55657.5	37114.3
Q15365	PCBP1	Poly(rC)-binding protein 1	1.528	2.741	2.533	0.988181	0.86206	0.991059	2.20213e+06	3.70328e+06	4.20578e+06	5.60915e+06	8.43358e+06	4.37097e+06	3.26865e+06	5.18218e+06	2204546	857953
Q15366	PCBP2	Poly(rC)-binding protein 2	1.46	0.743	2.472	0.977908	0.850476	0.981684	193934	523011	629025	478851	1.17457e+06	444271	391796	673724	148709	72429.4
P22061	PCMT1	Protein-L-isoaspartate(D-aspartate) O-methyltransferase	0.455	0.47	2.062	0.584308	0.784725	0.929109	149204	29012.4	233819	229837	320102	288043	238250	323889	137085	118781
P12004	PCNA	Proliferating cell nuclear antigen	1.625	3.859	3.132	0.99714	0.728631	0.959748	463297	759846	720726	1.3774e+06	1.26589e+06	658083	466657	958592	491078	158020
Q9BUL8	PDCD10	Programmed cell death protein 10	1.718	5.706	1.705	0.963529	0.563067	0.906966	97240.4	115046	124392	58459.5	182185	181773	174222	206113	163262	25276.5
Q53EL6	PDCD4	Programmed cell death protein 4	0.01	0.01	0.01	5.05391e-17	5.15718e-17	4.65686e-17									45276.5	13925.1
O14737	PDCD5	Programmed cell death protein 5	100	100	100	5.05391e-17	5.15718e-17	4.65686e-17	53144.5	21943.2		34185.6	47386.6	49839.2	44960.4	29184.5
O75340	PDCD6	Programmed cell death protein 6	1.521	2.58	3.557	0.99714	0.815726	0.906966	136390	122486	321654	294862	660379	332783	279397	360459	111114	83098
Q8WUM4	PDCD6IP	Programmed cell death 6-interacting protein	0.985	3.454	2.272	0.901042	0.771851	0.964348	238442	512960	726004	1.46441e+06	2.51108e+06	1.04657e+06	885601	1.52385e+06	874998	411403
P09619	PDGFRB	Platelet-derived growth factor receptor beta	1.725	2.548	7.936	0.949566	0.772961	0.411632	7872.06	6740.87	83450.6	202278	295938	85403.3	88046.6	228146	24291.9	3248.53
P30101	PDIA3	Protein disulfide-isomerase A3	0.805	0.702	0.698	0.842661	0.821743	0.34794	5.26693e+06	4.30862e+06	4.25062e+06	5.43272e+06	4.4517e+06	4.40458e+06	2.99606e+06	6.01917e+06	1.02948e+07	4.92529e+06
P13667	PDIA4	Protein disulfide-isomerase A4	1.351	6.365	1.124	0.977908	0.54119	0.772234	102680	75330.9	64442		59151.1	105562	47714.3	92244.9	136903	28872.3
Q15084	PDIA6	Protein disulfide-isomerase A6	1.105	0.465	1.13	0.925355	0.646549	0.657159	888631	838493	637732	247143	620695	1.06337e+06	710971	927841	1.29441e+06	645881
O00151	PDLIM1	PDZ and LIM domain protein 1	1.595	1.348	2.134	0.960725	0.942891	0.991059	17860.5	38323	16242.2	100449	180094	127141	62491	105650	52473	19967.7
Q6P996	PDXDC1	Pyridoxal-dependent decarboxylase domain-containing protein 1	100	100	100	5.05391e-17	5.15718e-17	4.65686e-17			14216.9	189027	309349	34430.9	24891.5	43834.3
O00764	PDXK	Pyridoxal kinase	1.221	0.798	1.996	0.949566	0.924159	0.911287	128405	152925	226342	263335	328830	344674	161241	337050	216760	79379.5
P30086	PEBP1	Phosphatidylethanolamine-binding protein 1	0.01	0.01	1	5.05391e-17	5.15718e-17	0.73204							33024.8		39858.3
Q9UBV8	PEF1	Peflin	1.124	2.034	1.806	0.959866	0.882716	0.960116	8690.86	20414.2	38652	46434.4	122941	32194.7	32141.7	86558.8	25813.9	15330.1
Q8IZL8	PELP1	Proline-, glutamic acid- and leucine-rich protein 1	0.035	0.17	0.13	0.000181169	0.628248	0.018346			6233	4365.88	11119.1		3277.97			1996.77
O00541	PES1	Pescadillo homolog	100	4.628	100	5.05391e-17	0.585552	4.65686e-17	75056.9	77986.9	102774	184403	139475	104345	55131.1	93883.4
O60925	PFDN1	Prefoldin subunit 1	1.039	0.544	0.01	0.910019	0.868473	4.65686e-17	60388.5	96551	104231	84501.1	175315				99134.4	24931.4
Q9UHV9	PFDN2	Prefoldin subunit 2	2.13	1.788	3.875	0.925355	0.892056	0.864556	77710.2	65340.6	134428	224420	405543	153266	244561	270531	55707.7	40391.9
Q9NQP4	PFDN4	Prefoldin subunit 4	100	100	100	5.05391e-17	5.15718e-17	4.65686e-17	14019.1	18515.2		32313	54110.6	30581.7	35536.5	26235.6
Q99471	PFDN5	Prefoldin subunit 5	1	1	100	0.925355	0.999173	4.65686e-17			7370.33		9717.88	8392.03	12305.4	9536.47	2452.15
O15212	PFDN6	Prefoldin subunit 6	100	14.088	100	5.05391e-17	0.243924	4.65686e-17	28340.8	45204	46038	77428.8	103144	68955.2	92288.5	81558.7
Q01813	PFKP	ATP-dependent 6-phosphofructokinase, platelet type	1.305	1.145	3.679	0.965418	0.974458	0.86718	64822.2	133180	138704	238083	239046	222410	123794	237662	68382	7326.17
P07737	PFN1	Profilin-1	0.957	0.804	1.228	0.894546	0.868473	0.711171	1.65925e+06	2.00182e+06	2.03687e+06	1.74183e+06	2.58893e+06	2.6825e+06	2.26579e+06	3.68265e+06	3.58701e+06	1.18121e+06
P18669	PGAM1	Phosphoglycerate mutase 1	0.904	1.459	1.882	0.875074	0.999173	0.900625	637812	833324	1.58112e+06	1.63849e+06	2.70887e+06	2.24356e+06	1.75713e+06	3.08944e+06	1.23087e+06	485483
P52209	PGD	6-phosphogluconate dehydrogenase, decarboxylating	1.487	1.025	1.764	0.980572	0.917237	0.87412	433169	595202	732555	527669	1044797	629274	483407	859392	527990
P00558	PGK1	Phosphoglycerate kinase 1	1.126	1.877	1.514	0.926946	0.938271	0.82385	1.1817e+06	1.89329e+06	2.12324e+06	3.25478e+06	3.67687e+06	2.2899e+06	1.74934e+06	3.69407e+06	3.25963e+06	935468
Q96G03	PGM2	Phosphoglucomutase-2
O00264	PGRMC1	Membrane-associated progesterone receptor component 1	2.588	1.071	2.543	0.907813	0.995298	0.988074	183251	159776	199198	116063	127213	191158	183778	173643	122505	99586.8
O15173	PGRMC2	Membrane-associated progesterone receptor component 2	1.036	0.01	0.765	0.926946	5.15718e-17	0.571483	17481.2	22259.1	18453.4			25936.3	12673.7	17043.8	47747.4	17861.7
P35232	PHB	Prohibitin	1.054	0.043	1.111	0.933781	0.108031	0.780792	42886.9	41139.7	33018.5	30018.7	12883.4	60503.3	13936	65114.9	176558	23403.7
Q9BVI0	PHF20	PHD finger protein 20	0.423	0.268	0.244	0.58231	0.37573	0.0176127	286396	254784	84005.2	273455	71226.6	162565	119459	143423	1154573	504331
Q7RTV0	PHF5A	PHD finger-like domain-containing protein 5A	5.925	5.783	7.097	0.394203	0.4334	0.524304	148737	99285.9	162784	274731	209609	259947	107320	188796	36862.3	13926.5
Q9NRX4	PHPT1	14 kDa phosphohistidine phosphatase	0.01	1.305	0.01	5.05391e-17	0.967809	4.65686e-17				35014.3	45005.5				31718.7
Q9UBF8	PI4KB	Phosphatidylinositol 4-kinase beta
Q13492	PICALM	Phosphatidylinositol-binding clathrin assembly protein	2.004	1.445	2.535	0.929962	0.919001	0.974728	79346.8	76374.7	84900.9	150475	268861	128432	119212	172397	93483.9	25060.6
Q5H8A4	PIGG	GPI ethanolamine phosphate transferase 2	0.953	0.262	1.291	0.912421	0.74277	0.861651	6550.62	18738.7		6885.04	17764.7	10752.7	1730.42	14484.5	11731.3
Q6ZUJ8	PIK3AP1	Phosphoinositide 3-kinase adapter protein 1	100	100	100	5.05391e-17	5.15718e-17	4.65686e-17	25247.3	29135.1	50022.6	86314.8	52670.1	71519.1	45165.5	94308.3
P42338	PIK3CB	Phosphatidylinositol 4,5-bisphosphate 3-kinase catalytic subunit beta isoform	1.101	0.362	0.64	0.933781	0.772961	0.409319	28883.6	99222.7	77171.5	59747.5	159884	84837.7	40223.1	80682.6	186766	74892.8
P48426	PIP4K2A	Phosphatidylinositol 5-phosphate 4-kinase type-2 alpha	0.838	2.879	1.281	0.843762	0.732423	0.802853	57372	104150	91761.1	87066.6	227786	100379	139027	170990	235904	101984
Q99755	PIP5K1A	Phosphatidylinositol 4-phosphate 5-kinase type-1 alpha	100	9.716	100	5.05391e-17	0.371992	4.65686e-17	38755.2	46558.1	64230.9	38395.1	91868.1	81155.5	69026.3	82975.8
P14618	PKM	Pyruvate kinase PKM	1.054	1.845	1.93	0.913644	0.942891	0.905941	1.6968e+07	2.26038e+07	2.89818e+07	4.53062e+07	5.30415e+07	3.95068e+07	2.16803e+07	4.79417e+07	2.29404e+07	8.32842e+06
Q16512	PKN1	Serine/threonine-protein kinase N1	0.01	2.757	1.159	5.05391e-17	0.838951	0.825563				31030.6	28702.9		6133.75	39089.2	3484.15
Q13835	PKP1	Plakophilin-1
Q9Y2H5	PLEKHA6	Pleckstrin homology domain-containing family A member 6
Q8TD55	PLEKHO2	Pleckstrin homology domain-containing family O member 2	0.846	1.482	1.441	0.853281	0.999173	0.799649	140918	177938	87723.1	701720	741968	279171	220892	288311	519971	143860
Q04941	PLP2	Proteolipid protein 2	1.811	7.934	2.552	0.960735	0.370884	0.998922	93545.2	157823	217596	1.0365e+06	963610	458372	179676		147740	72446.3
O15162	PLSCR1	Phospholipid scramblase 1	1.236	0.171	2.212	0.946588	0.195845	0.958732	998799	1.25195e+06	1.46374e+06	1.03267e+06	1.91093e+06	2.5648e+06	2.43093e+06	2.28647e+06	1.15416e+06	439350
Q9NRY6	PLSCR3	Phospholipid scramblase 3	0.01	0.01	0.939	5.05391e-17	5.15718e-17	0.731956					21807.1	12467.4	5487.94		21847.4	5148.8
P29590	PML	Protein PML	2.554	1.152	1.307	0.907813	0.97522	0.830746	118846	197082	218130	151691	189402	122681	81473.5	186448	148930	64130.7
P00491	PNP	Purine nucleoside phosphorylase	1.58	0.796	6.806	0.965418	0.954484	0.531909	17203.5	14530.7	57595.9	19383.6	38235.8	65970.6	53025.1	73185.4		8015.92
Q9NVS9	PNPO	Pyridoxine-5'-phosphate oxidase	4.936	7.503	4.127	0.459932	0.42589	0.808991	54323.6	22452.4	126032	124574	80728.9	55013	48244.8	179934	18776.4	13645.6
O95602	POLR1A	DNA-directed RNA polymerase I subunit RPA1	100	100	100	5.05391e-17	5.15718e-17	4.65686e-17	9217.7	25102.8	29839.3		104653	89149.4	44331.3	85536.7
O15160	POLR1C	DNA-directed RNA polymerases I and III subunit RPAC1	12.477	6.823	6.711	0.0745586	0.433182	0.533998	72747	137327	143037	170767	411658	221185	80623.7	164388		4387.88
P0DPB6	POLR1D	DNA-directed RNA polymerases I and III subunit RPAC2	5.967	7.471	13.357	0.293621	0.457748	0.165878	21596.4	56476	43600.4	70787.1	126678	101605	60588.5	61284.9	10714.8	7866.71
P24928	POLR2A	DNA-directed RNA polymerase II subunit RPB1	0.105	6.992	5.112	0.00915584	0.433182	0.691613		42137.9		717753	904042	173077	84327.8	44304.8	23158.5	18308
P30876	POLR2B	DNA-directed RNA polymerase II subunit RPB2	100	100	100	5.05391e-17	5.15718e-17	4.65686e-17	13891.8	22839	120111	121715	111544	94917.8	41459.8	126677
P19387	POLR2C	DNA-directed RNA polymerase II subunit RPB3	100	100	100	5.05391e-17	5.15718e-17	4.65686e-17	14868.8	25378.9	24330.2	74409.4	42668	39111.6	27026.1	48090.2
P19388	POLR2E	DNA-directed RNA polymerases I, II, and III subunit RPABC1	100	100	100	5.05391e-17	5.15718e-17	4.65686e-17	22547.3	98689.5	35853.6	35864	43416.6	152113	63651.1	93742.5
Q6S8J3	POTEE	POTE ankyrin domain family member E	21.607	1.897	23.157	0.0466606	0.868473	0.0344052	222790	390474	320397	244215	113071	289208	114890	93975.4	17592.4
Q15181	PPA1	Inorganic pyrophosphatase	2.648	4.928	3.83	0.905396	0.612005	0.892449	404216	517225	1.02884e+06	1.05796e+06	1.09616e+06	894500	430886	1.34887e+06	98561.3	61002.8
Q9NQ55	PPAN	Suppressor of SWI4 1 homolog	100	100	100	5.05391e-17	5.15718e-17	4.65686e-17	59964.7	53604.9	51395.9	80027.5	56919	94319.9	48883.7	63646.5
P62937	PPIA	Peptidyl-prolyl cis-trans isomerase A	1.149	0.817	1.93	0.929962	0.868473	0.905941	8.61377e+06	8.77926e+06	1.69113e+07	1.5322e+07	2.04079e+07	1.55676e+07	1.17243e+07	2.04483e+07	9.53966e+06	6.41833e+06
P0DN37	PPIAL4G	Peptidyl-prolyl cis-trans isomerase A-like 4G	7.515	11.382	100	0.242454	0.178003	4.65686e-17	42505	79716.2		147129	150500	78128.1	69597.3	89929.3	128425
P23284	PPIB	Peptidyl-prolyl cis-trans isomerase B	1.302	0.01	0.282	0.949566	5.15718e-17	0.069346	196044	297012				190259	28507.1	34088.2	256836	137501
Q9Y3C6	PPIL1	Peptidyl-prolyl cis-trans isomerase-like 1	2.731	1.837	5.128	0.83516	0.878997	0.699547		100508	33164.2	101137	178583	84682.1	85000.7	65455	52729.5	11252.9
O15355	PPM1G	Protein phosphatase 1G	1.941	1.286	4.028	0.944615	0.989617	0.834586	67629.5	111782	190287	403920	508839	227854	228681	340837	21885.8	11495
P62140	PPP1CB	Serine/threonine-protein phosphatase PP1-beta catalytic subunit	1.748	0.776	1.91	0.992022	0.868473	0.900625	87672.2	169887	171216	273720	452041	330862	190563	538217	457424	80425.1
P36873	PPP1CC	Serine/threonine-protein phosphatase PP1-gamma catalytic subunit		100	100		5.15718e-17	4.65686e-17				73795.5	50031.6	43068.3	43479.6	44601.6
O14974	PPP1R12A	Protein phosphatase 1 regulatory subunit 12A
Q9BZL4	PPP1R12C	Protein phosphatase 1 regulatory subunit 12C
Q96C90	PPP1R14B	Protein phosphatase 1 regulatory subunit 14B		100	100		5.15718e-17	4.65686e-17				46950.4	65689.5	81366.9	46557.7	81452.8
Q96T49	PPP1R16B	Protein phosphatase 1 regulatory inhibitor subunit 16B	0.99	0.86	1.581	0.901042	0.868473	0.836871	131423	363187	299581	662706	897541	498146	349877	544045	766716	283509
Q6NYC8	PPP1R18	Phostensin	0.665	0.253	2.727	0.781269	0.613534	0.975904	125920	86283.6	157150	172407	232099	296997	250350	231617	153212	72733.4
P67775; P62714	PPP2CA; PPP2CB	Serine/threonine-protein phosphatase 2A catalytic subunit alpha isoform; Serine/threonine-protein phosphatase 2A catalytic subunit beta isoform	2.397	7.807	4.79	0.866453	0.359906	0.739291	66438.1	52853.4	142696	173053	327892	125902	82745.6	159996	18025.6	16461.9
P30153	PPP2R1A	Serine/threonine-protein phosphatase 2A 65 kDa regulatory subunit A alpha isoform	1.366	1.545	2.108	0.959866	0.995298	0.929109	291498	461155	848426	557345	927670	600024	504156	733925	392982	169509
Q9NY27	PPP4R2	Serine/threonine-protein phosphatase 4 regulatory subunit 2
O00743	PPP6C	Serine/threonine-protein phosphatase 6 catalytic subunit	100	2.298	100	5.05391e-17	0.868473	4.65686e-17	8899.06	11999.1	15546.3	13419.4		20811.5	9890.81	5608.98	6604.95
Q9UPN7	PPP6R1	Serine/threonine-protein phosphatase 6 regulatory subunit 1	2.936	1	4.353	0.803993	0.995298	0.779166	11687.7	11219.7	19873.5	33524.6	84018	44128.5	26865.3	47557.9	6792.27	7281.28
Q06830	PRDX1	Peroxiredoxin-1	2.202	2.412	2.753	0.944615	0.868473	0.991059	1.85381e+06	2.33971e+06	3.26886e+06	3.51618e+06	4.88964e+06	3.35439e+06	2.28934e+06	4.25639e+06	1.3676e+06	464249
P32119	PRDX2	Peroxiredoxin-2	2.294	0.01	2.745	0.875074	5.15718e-17	0.94791	11233.5	18363.6	11487				17749.9	13360.6	10651.9	6654.06
Q13162	PRDX4	Peroxiredoxin-4
P30044	PRDX5	Peroxiredoxin-5, mitochondrial	0.593	0.724	0.568	0.738143	0.838951	0.224072	332870	482746	593022	673073	961418	497221	476075	670728	1.23293e+06	572116
P30041	PRDX6	Peroxiredoxin-6	1.429	0.493	1.258	0.965418	0.683402	0.723244	156295	353772	180630	275483	649255	330787	267631	399638	617578	188229
Q8TCU6	PREX1	Phosphatidylinositol 3,4,5-trisphosphate-dependent Rac exchanger 1 protein		100	100		5.15718e-17	4.65686e-17				65643.9	83919.6	14685.9	7366.88
P14222	PRF1	Perforin-1	1.658	2.807	5.214	0.99714	0.854074	0.756449	670101	816998	1.00839e+06	1.73058e+06	1.53871e+06	2.54419e+06	1.50822e+06	2.33523e+06	548579	215194
P10644	PRKAR1A	cAMP-dependent protein kinase type I-alpha regulatory subunit	1.77	4.181	1.978	0.949566	0.558972	0.974728	17905.1	35904.7	73208.1	276309	281951	82774.8	41500.4	102693	61724.7	26890.1
P13861	PRKAR2A	cAMP-dependent protein kinase type II-alpha regulatory subunit	100	100	100	5.05391e-17	5.15718e-17	4.65686e-17			2792.04		7448.81			5269.27
P17252; P05771; P05129	PRKCA/B/G	Protein kinase C alpha/beta/gamma type	0.01	0.199	0.528	5.05391e-17	0.616519	0.409319			22510.8	9045.12	9371.47		6953.23	30239.3	51510	13537.9
P14314	PRKCSH	Glucosidase 2 subunit beta	0.944	0.502	1.171	0.890727	0.728631	0.667676	336351	284529	126921	190792	304116	374062	240494	254799	509829	276290
Q9BZL6	PRKD2	Serine/threonine-protein kinase D2
P78527	PRKDC	DNA-dependent protein kinase catalytic subunit	0.763	0.364	0.603	0.839976	0.740019	0.393671	44611.4	28902.2	56740.1	307600	292831	122143	107987	125448	61981.8	20244.8
O14744	PRMT5	Protein arginine N-methyltransferase 5	3.892	0.259	3.242	0.678947	0.635511	0.900625	77063.8	88511.5	130948	93487.8	202910	101866	66319.6	135817	9489.98	3761.29
Q9UMS4	PRPF19	Pre-mRNA-processing factor 19	3.237	0.667	5.283	0.843762	0.808278	0.748546	212180	280961	313294	677598	637635	438396	281580	502004	71178	22629.3
O94906	PRPF6	Pre-mRNA-processing factor 6	100	100	100	5.05391e-17	5.15718e-17	4.65686e-17	16142.8	38415.2	29464.7	79354.3	76570.9	39508.4	26372.5	34063.8
Q6P2Q9	PRPF8	Pre-mRNA-processing-splicing factor 8	3.408	3.531	4.012	0.839976	0.766578	0.870751	323906	410344	480421	567657	476693	571862	326061	543456	72009.8	86847.3
P60891; P11908; P21108	PRPS1/2; PRPS1L1	Ribose-phosphate pyrophosphokinase 1/2/3	100	100	100	5.05391e-17	5.15718e-17	4.65686e-17	11024.3	20642.6	45929.1	34372.4	28081.9	24074.3	21240.1	51266.2		5452.06
Q9Y520	PRRC2C	Protein PRRC2C	100	100	100	5.05391e-17	5.15718e-17	4.65686e-17	12189	26287.3	24015.8	294853	213402	99917.4	33533.7	97330.4		32058
Q8NDX1	PSD4	PH and SEC7 domain-containing protein 4	0.804	0.238	1.151	0.846145	0.589621	0.766337	23403.9	24204.4	101297	634341	91919.6	325891	136158	183213	49663.8	27814.4
P25786	PSMA1	Proteasome subunit alpha type-1	6.842	14.873	100	0.281393	0.0929722	4.65686e-17	27663.9	38328.4		197224	248605	179698	50066.2	151912	100821
P60900	PSMA6	Proteasome subunit alpha type-6	1.422	0.019	2.523	0.993412	0.047348	0.973859	25923.4	22126.6	23160.5		12937.1	35080.2	31706.5	29588.2	13280.1	12931.7
P20618	PSMB1	Proteasome subunit beta type-1	0.44	0.329	0.867	0.58231	0.772961	0.690267	19631	25026.8	14013.3	23523.7	42161.9	21863.1	31902.9	32271.7	80930.1	7474.1
P62191	PSMC1	26S proteasome regulatory subunit 4	3.571	0.292	4.179	0.834572	0.422173	0.857075	199083	399306	274844	644214	997860	806162	492308	765570	53917.1	44739.9
P35998	PSMC2	26S proteasome regulatory subunit 7	4.006	8.811	7.631	0.799803	0.329649	0.517132	619529	931400	974026	1.71591e+06	1.9537e+06	1.46999e+06	1.15046e+06	1.4641e+06	225547	72407.9
P17980	PSMC3	26S proteasome regulatory subunit 6A	4.355	8.624	6.994	0.760245	0.337713	0.569512	419373	550594	732907	947518	1.10088e+06	909856	708046	964688	99927.1	78832.2
P43686	PSMC4	26S proteasome regulatory subunit 6B	3.276	0.318	6.273	0.796015	0.515944	0.65595	137977	128022	356900	398568	645133	351237	362790	447338	23693.8	21839.7
P62195	PSMC5	26S proteasome regulatory subunit 8	100	7.798	100	5.05391e-17	0.370884	4.65686e-17	90648.9	108924	123689	187688	149993	216583	118220	178966
P62333	PSMC6	26S proteasome regulatory subunit 10B	5.395	0.239	5.825	0.679963	0.329649	0.68966	477862	666558	812700	889264	1.24325e+06	1.14436e+06	764932	1.30767e+06	81345.3	28691.7
Q99460	PSMD1	26S proteasome non-ATPase regulatory subunit 1	4.521	1.481	5.921	0.606866	0.999173	0.687916	139915	152777	147267	569686	595368	365155	165351	337497	46494.4	28471.1
O00231	PSMD11	26S proteasome non-ATPase regulatory subunit 1	2.285	0.225	4.908	0.910019	0.590248	0.766455	110898	179656	189477	114864	92145.9	247974	192963	305297	84226.8	36954.6
Q9UNM6	PSMD13	26S proteasome non-ATPase regulatory subunit 13	6.146	0.733	7.197	0.308507	0.935592	0.47347	59294.7	64596	115838	44199.6	76340.4	84102.7	92836.1	160068	16461.8
O00487	PSMD14	26S proteasome non-ATPase regulatory subunit 14	3.491	0.133	6.985	0.83516	0.18173	0.569512	240897	246836	285635	342020	547832	502907	365533	468469	87847.9	33687.3
Q13200	PSMD2	26S proteasome non-ATPase regulatory subunit 2	3.611	2.834	6.514	0.83516	0.849879	0.620911	548094	591413	707458	1.83941e+06	1.76868e+06	1.33764e+06	699841	1.15805e+06	286389	91808.1
O43242	PSMD3	26S proteasome non-ATPase regulatory subunit 3	2.828	0.094	5.139	0.793604	0.227029	0.728387	29215.3	33095.5	181348	223371	263318	221335	155720	223563	43158	4124.19
P55036	PSMD4	26S proteasome non-ATPase regulatory subunit 4	2.408	0.268	4.135	0.894546	0.580035	0.834408	129571	169362	139051	279953	365421	268245	187795	242180	90266.9	19451.1
P51665	PSMD7	26S proteasome non-ATPase regulatory subunit 7	2.534	0.367	1.368	0.869152	0.772961	0.845846	149118	130443	132935	86147.5	205264	194811	152209	344946	60548.4
P48556	PSMD8	26S proteasome non-ATPase regulatory subunit 8	2.39	0.106	4.565	0.84455	0.316926	0.764417	44849.4	46750.5	109812	68440.5	107311	114121	76140.2	134091	11824.3	3623.95
O00233	PSMD9	26S proteasome non-ATPase regulatory subunit 9	5.816	6.461	9.62	0.308507	0.541948	0.314475	37404.9	70031.6	42110.1	76825.6	77960.6	91827.1	45240.6	76836.2	13446.4	10008.3
Q06323	PSME1	Proteasome activator complex subunit 1	1.791	0.923	2.201	0.933781	0.995069	0.998922	16660.1	46334.9	131689	107421	212626	75841.8	45983.1	145800	10885.7	21499
Q9UL46	PSME2	Proteasome activator complex subunit 2	1.547	0.611	2.062	0.987913	0.772961	0.923705	266147	200735	671359	543731	641428	445547	259283	779771	219167	65832.4
P61289	PSME3	Proteasome activator complex subunit 3	10.067	5.233	28.395	0.288858	0.57438	0.0179528	408331	473050	492521	459189	735010	1.40267e+06	1.09445e+06	1.26103e+06	36077.3	9088.17
Q14997	PSME4	Proteasome activator complex subunit 4	100	100	100	5.05391e-17	5.15718e-17	4.65686e-17	37025.6	55989.4	44751.4	124260	114440	85158.1	40237.3	61126.3
Q8WXF1	PSPC1	Paraspeckle component 1	2.344	4.078	1.899	0.891928	0.631099	0.96158	84761.2	101486	96834.5	181122	154544	115158	73544.6	130958	38917	32784.2
Q9H939	PSTPIP2	Proline-serine-threonine phosphatase-interacting protein 2	0.743	2.142	1.961	0.83516	0.853491	0.974728	31963.5	8798.41	25093.1	209390	175924	136401	72127.3	108363	52646	16960.2
P26599	PTBP1	Polypyrimidine tract-binding protein 1	1.776	2.938	2.638	0.986895	0.834032	0.999845	865260	804998	1.25542e+06	2.07878e+06	2.23494e+06	1.61304e+06	955325	1.75641e+06	703789	293353
Q13635	PTCH1	Protein patched homolog 1		100	100		5.15718e-17	4.65686e-17					52238.6			122715
Q15185	PTGES3	Prostaglandin E synthase 3	4.182	6.79	6.271	0.686066	0.440632	0.65595	93153.4	145814	109520	434531	400480	322196	161011	404091	72372.1	28981.2
Q96A98	PTH2	Tuberoinfundibular peptide of 39 residues
Q14289	PTK2B	Protein-tyrosine kinase 2-beta		100	100		5.15718e-17	4.65686e-17				49986.4	62253.3		12954.7
P06454	PTMA	Prothymosin alpha		100	100		5.15718e-17	4.65686e-17					75682.3		13537.2
P20962	PTMS	Parathymosin	0.01	1.721	0.676	5.05391e-17	0.918139	0.531739				64765.7	97069	20424.9	8883.36	24447.3	42550.3	14163.7
Q9H3S7	PTPN23	Tyrosine-protein phosphatase non-receptor type 23	1.15	1.391	1.197	0.954639	0.947113	0.83872	7957.15	15359.7		20789.9	38909	14363.8		22387.3	16901.2	7754.71
P35236	PTPN7	Tyrosine-protein phosphatase non-receptor type 7
P18433	PTPRA	Receptor-type tyrosine-protein phosphatase alpha	0.01	0.882	1.583	5.05391e-17	0.97522	0.905941			73642.7	58794.5	58230.2	57612.1	49580.1	92635.6	75383.1	32231.4
P08575	PTPRC	Receptor-type tyrosine-protein phosphatase C	0.65	1.433	1.336	0.783046	0.999173	0.756653	3.77998e+06	5.5349e+06	1.24334e+07	1.79316e+07	2.72137e+07	1.41828e+07	1.18998e+07	2.47057e+07	2.2325e+07	7.30038e+06
Q14761	PTPRCAP	Protein tyrosine phosphatase receptor type C-associated protein	0.533	2.494	1.232	0.692416	0.868473	0.713407	111702	206247	865956	1.42601e+06	2.67669e+06	581957	463792	1.99026e+06	889561	214226
Q12913	PTPRJ	Receptor-type tyrosine-protein phosphatase eta	0.6	0.806	1.884	0.722602	0.960364	0.955666	21375.5	43407.2	28142.8	113327	202727	208553	157210	72754.6	39383.5	40555.3
Q9UHX1	PUF60	Poly(U)-binding-splicing factor PUF60	3.437	1.412	3.901	0.704468	0.943712	0.832373	44031.9	48766.5	26644.5	68610.1	106859	80392.1	44704.5	65010.9	54936.9	11791.7
Q14671; Q8TB72	PUM1; PUM2	Pumilio homolog 1; Pumilio homolog 2	1.185	1.662	1.72	0.949566	0.914803	0.929109	38825.6	34269	37237.3	82149.2	61911.2	68266.4	49352.4	53838.8	55906.1	34123.3
Q00577	PURA	Transcriptional activator protein Pur-alpha	0.958	0.261	0.665	0.902581	0.647497	0.455568	105840	113602	79846.8	62956.3	86168.2	89035.1	73596.2	118603	188520	74182.3
Q96QR8	PURB	Transcriptional activator protein Pur-beta	1.015	1.505	0.119	0.933781	0.935592	0.0114399	11628.6		12492.9	115588	36766.2	19688			19555	13359.5
Q53H96	PYCR3	Pyrroline-5-carboxylate reductase 3	1.543	1.141	1.454	0.974616	0.995298	0.889081	34920.2	31021	35712.5	81763.7	48696.4	53286.8	19614.5	55052.6	25889	16707.5
P47897	QARS	Glutamine--tRNA ligase	3.086	0.349	6.371	0.778315	0.758408	0.569613	33497.4	123002	70091.2	65033.7	156161	140309	89200.9	134538	18518.9	4052.77
Q2TAL8	QRICH1	Glutamine-rich protein 1
P61026	RAB10	Ras-related protein Rab-10	1.261	0.205	1.479	0.959866	0.422173	0.846471	72101.4	120580	246095	245858	460986	144719	247743	477781	127972	53729.1
P62491; Q15907	RAB11A; RAB11B	Ras-related protein Rab-11A; Ras-related protein Rab-11B	0.95	0.586	2.061	0.885368	0.868473	0.929109	150517	151669	100601	244969	276396	303093	197916	360914	466861	97713.6
P61106	RAB14	Ras-related protein Rab-14	0.961	2.537	2.653	0.885368	0.868473	0.998922	170541	190469	254171	371004	472923	397407	395556	657093	475249	129271
P62820	RAB1A	Ras-related protein Rab-1A	1.16	1.673	2.027	0.926946	0.948431	0.910093	201711	236996	271782	387140	817256	439939	301191	489775	359954	97777.1
Q9H0U4	RAB1B	Ras-related protein Rab-1B	0.424	0.557	1.064	0.58231	0.737985	0.618652	575257	859796	873674	1.3508e+06	2.04304e+06	1.5e+06	810669	1.69828e+06	2.19454e+06	584964
Q9UL25	RAB21	Ras-related protein Rab-21	1.214	0.797	1.403	0.959866	0.942891	0.870751		30455.6	28203.8	54151.9	109820	63172.9	34457.5		76812.3	20854.2
Q15286	RAB35	Ras-related protein Rab-35	1.106	0.564	1.612	0.939634	0.877317	0.900625	21869.9	73334.6	108166	59330.4	58545.8	89308.2	89700.1	136109	189851	64203.5
P20339	RAB5A	Ras-related protein Rab-5A	100	0.737	0.869	5.05391e-17	0.935592	0.624581		45447.6	47084.9	68968.4		65253.7			105802
P61020	RAB5B	Ras-related protein Rab-5B	0.01	0.471	0.01	5.05391e-17	0.862527	4.65686e-17			21232.5	33772.9	22729.2				81168	16505.5
P51148	RAB5C	Ras-related protein Rab-5C	0.473	0.703	0.975	0.656061	0.821926	0.558787	289541	317720	211779	686450	1.18785e+06	631037	441580	483063	967989	285831
P51149	RAB7A	Ras-related protein Rab-7a	0.7	0.971	1.564	0.813013	0.903863	0.83444	189021	363024	282395	450639	642608	579063	370416	702897	622226	151304
P61006	RAB8A	Ras-related protein Rab-8A	0.527	0.505	2.438	0.692416	0.691826	0.978726	196155	416516	141439	366703	945887	793165	744499	971824	1.14508e+06	255474
Q92930	RAB8B	Ras-related protein Rab-8B	0.265	0.244	0.297	0.209588	0.623471	0.0796224	45401.7	91460.8	69694.7		107126	70725.6	112692	37687	318727	87063.7
P63000	RAC1	Ras-related C3 botulinum toxin substrate 1	1.333	0.01	2.106	0.959866	5.15718e-17	0.929109	26462.4	243005	210509		402093	349005	310227	424558	668424	151543
P15153	RAC2	Ras-related C3 botulinum toxin substrate 2	0.842	0.348	1.215	0.851725	0.515565	0.701491	5.46695e+06	8.45593e+06	7.49204e+06	1.1212e+07	1.82515e+07	1.38254e+07	1.10969e+07	1.59961e+07	2.71101e+07	6.30159e+06
Q9H0H5	RACGAP1	Rac GTPase-activating protein 1	8.32	1	100	0.146827	0.995298	4.65686e-17	6045.89	16150.9			36368.8	30527.7	28957.4	27957.6	14902.2
P63244	RACK1	Receptor of activated protein C kinase 1	4.4	4.193	4.588	0.757794	0.688097	0.82385	445719	458906	538665	699980	623110	817369	392091	1.03545e+06	168877	73633.1
O60216	RAD21	Double-strand-break repair protein rad21 homolog	2.813	0.86	2.65	0.83516	0.989347	0.968557	111229	147088	147692	120320	307556	139930	111626	165390	48321.6	43014.3
Q92878	RAD50	DNA repair protein RAD50	2.878	72.282	3.945	0.792417	0.0119934	0.827224	13585.8	28056.9	48683.8	47532.1	77417.3	38946.8	19131.6	33298.7		8236.02
P11233	RALA	Ras-related protein Ral-A	10.528	1	4.797	0.0612065	0.995298	0.727594	11289.4	22612	46263.8	52756.8	24110.1	89370.7	74775	66711.9	42429.9	7440.79
P11234	RALB	Ras-related protein Ral-B	1.422	1.233	2.046	0.985085	0.977332	0.978726	34529.2	121713	86348.4	119787	111270	126462	113520	145163	109858	35475.5
Q9UKM9	RALY	RNA-binding protein Raly	1.55	3.148	1.913	0.988181	0.808463	0.906966	143103	240647	234662	735409	706653	318626	185814	437369	45778.1	59191.9
P62826	RAN	GTP-binding nuclear protein Ran	2.678	2.846	3.553	0.902581	0.84729	0.906966	2.19119e+06	3.54389e+06	3.69397e+06	5.61402e+06	5.60463e+06	5.08072e+06	2.46267e+06	5.25048e+06	1.86619e+06	680609
P43487	RANBP1	Ran-specific GTPase-activating protein	3.582	2.378	3.739	0.83516	0.872381	0.900625	1.21087e+06	1.30813e+06	2.33605e+06	2.32642e+06	3.03925e+06	2.46844e+06	1.71844e+06	2.71662e+06	521955	192670
Q9H6Z4	RANBP3	Ran-binding protein 3	1.398	1.526	2.758	0.988181	0.932251	0.949527	43361.5	54964	66040.8	71389.2	122590	103606	56244.5	134868	52910.5	35454.8
Q96S59	RANBP9	Ran-binding protein 9	2.533	0.456	2.872	0.83516	0.839943	0.924466	21480.8	27798.5	29037.8	112643	100955	58344.1	25456.3	52483.2		9119.42
P46060	RANGAP1	Ran GTPase-activating protein 1	4.825	0.812	5.487	0.459896	0.945826	0.66428	27589.3	40069.4	25375.5	78344.1	79792.5	61657	36807.2	47515.5		6901.69
P62834	RAP1A	Ras-related protein Rap-1A	1.174	0.682	1.616	0.933781	0.815726	0.845846	516072	1.04043e+06	1.25393e+06	747583	2.03331e+06	1.3381e+06	1.00726e+06	2.24536e+06	2.48362e+06	782911
P61224	RAP1B	Ras-related protein Rap-1b	1.354	0.417	2.38	0.959866	0.602065	0.974728	178421	564754	295457	458196	1.73381e+06	613215	801622	779033	1.24196e+06	346620
P52306	RAP1GDS1	Rap1 GTPase-GDP dissociation stimulator 1
P10114	RAP2A	Ras-related protein Rap-2a	0.461	0.239	1.304	0.577327	0.584665	0.821183	29735.4	47986.1	52842.3	72871.9	139321	92635.6	109683	143096	344996	86514.3
P61225	RAP2B	Ras-related protein Rap-2b	0.82	0.207	1.907	0.840463	0.548106	0.940343	47095	71476.2	61548	59256.1	109022	116666	134222	176698	323739	72434.4
Q9Y3L5	RAP2C	Ras-related protein Rap-2c	0.831	0.896	1.737	0.84455	0.995069	0.872813	81903.7	139898	220542	170502	413121	241226	298417	375731	291953	91278
P54136	RARS	Arginine--tRNA ligase, cytoplasmic	5.178	0.716	8.689	0.692416	0.868473	0.441725	179427	328045	402017	408869	483356	375749	265637	403785	35632.5	9416.05
Q86YV0	RASAL3	RAS protein activator like-3	0.77	0.591	1.544	0.83516	0.760166	0.829972	339760	493983	684959	1.00168e+06	1.11461e+06	965705	788832	1.2658e+06	696342	219555
Q8IY67	RAVER1	Ribonucleoprotein PTB-binding 1	100	100	100	5.05391e-17	5.15718e-17	4.65686e-17	1986.18	3397.88	6049.24	12158.7	15678.2	6351.04	3578.89	6859.4
Q09028	RBBP4	Histone-binding protein RBBP4	2.49	8.613	10.161	0.862622	0.252994	0.305502	76421.5	53354.4	201558	355156	186890	335502	166646	182042	39404.1	20905.6
Q9NTZ6	RBM12	RNA-binding protein 12	3.919	2.796	9.358	0.632052	0.819451	0.34794	22648	23307.4	78501.4	53189.8	62529	65505.4	19817.7	92005.8	9860.15
Q96PK6	RBM14	RNA-binding protein 14	0.01	1.025	0.308	5.05391e-17	0.917237	0.0915418		101382		620591	662237	213433	86756.1	163407	138356	63674.5
Q9H0Z9	RBM38	RNA-binding protein 38	1.106	1.194	2.208	0.949566	0.993438	0.998922	12961.6	7142.63	54550.7	60386.4	77612.6		26476.3	81291.3		7879.94
Q14498	RBM39	RNA-binding protein 39	2.399	0.483	1.455	0.926946	0.668308	0.806053	341952	514920	513864	440341	534728	474566	268278	468589	249654	181763
Q9BWF3	RBM4	RNA-binding protein 4	100	100	100	5.05391e-17	5.15718e-17	4.65686e-17	29440.6	161816	167687	291492	319273	244549	70706.9	217105		26522.5
P78332	RBM6	RNA-binding protein 6	7.991	3.822	10.537	0.427993	0.670195	0.31209	447418	655816	544648	462356	356551	1023369	365334	613952	136806	68211.2
P38159	RBMX	RNA-binding motif protein, X chromosome	1.691	1.923	2.193	0.965458	0.868473	0.996257	81675.3	52754	77866.1	163208	108506	126812	55272.9	118420	95955	25928.4
P18754	RCC1	Regulator of chromosome condensation	1.693	0.379	4.146	0.965418	0.792152	0.809807	56825.2	89035.8	95519.2	177031	222092	177011	89875.2	114096	27885.7	14228.6
Q9P258	RCC2	Protein RCC2	1.538	0.646	2.706	0.993412	0.843939	0.965744	111754	166478	186962	526351	433525	208963	108352	179085	123983	36151.7
Q6JBY9	RCSD1	CapZ-interacting protein	0.839	2.426	0.873	0.84455	0.784725	0.598632	16995.8	15968.2		161499	213202	83771.1	35961.1	90791.6	144009	94288.2
P35241	RDX	Radixin	0.069	0.01	1.472	0.00221261	5.15718e-17	0.901882			16410.2			22641.1		59634.6		11896.9
P46063	RECQL	ATP-dependent DNA helicase Q1	100	100	100	5.05391e-17	5.15718e-17	4.65686e-17	9874.68			192018	160086	41639.6	36280.7	69739.1
Q04206	RELA	Transcription factor p65	0.502	0.01	0.026	0.672562	5.15718e-17	2.13848e-05	2704.79	3118.8	12109.9		20665.6		5834.17	8927.53	9198.28	1248.27
P35250	RFC2	Replication factor C subunit 2	0.276	0.323	0.427	0.180063	0.728631	0.225588	17036.5	29190.7	29236.5	60510	186785	37892.6	30664.5	84048.9	126352	73223.7
P35249	RFC4	Replication factor C subunit 4
P40937	RFC5	Replication factor C subunit 5	100	100	100	5.05391e-17	5.15718e-17	4.65686e-17	19275	33573.1	17264.3	138221	72466.4	45639.9	21852.9	32712.1
Q14699	RFTN1	Raftlin	1.566	1.472	5.102	0.992022	0.999173	0.766337	190937	316251	373579	813581	1.32757e+06	1.32318e+06	803471	1.31219e+06	327132	120267
P49795	RGS19	Regulator of G-protein signaling 19	0.417	0.01	0.806	0.49905	5.15718e-17	0.571483	26210.3	34733.2	31430.3		16966.6	57621.5	54200.5	112325	167280	69156.1
P49796	RGS3	Regulator of G-protein signaling 3	0.565	1.747	0.18	0.716567	0.868473	0.0245929	21338.8	11537	32991.8	221787	261093	25087.3	35176.5	66812.7	14885	18556.2
P61586	RHOA	Transforming protein RhoA	0.843	0.783	1.963	0.851725	0.866603	0.906966	1.46777e+06	1.86852e+06	2.93564e+06	3.35192e+06	3.9373e+06	3.75013e+06	2.69042e+06	4.9673e+06	5.11777e+06	1.64477e+06
P08134	RHOC	Rho-related GTP-binding protein RhoC	0.262	0.412	0.518	0.235358	0.779312	0.243643	72551.1	107128	126264	188814	252198	190542	143568	237859	518147	131867
P84095	RHOG	Rho-related GTP-binding protein RhoG	0.737	0.287	1.24	0.834572	0.412488	0.719634	361361	557173	830405	748617	1.3265e+06	1.22543e+06	1.05403e+06	1.5425e+06	902783	453652
Q8TDP1	RNASEH2C	Ribonuclease H2 subunit C	0.01	14.2	0.01	5.05391e-17	0.32851	4.65686e-17				10294.7	28735.3				5773.13
Q9BV68	RNF126	E3 ubiquitin-protein ligase RNF126		100	100		5.15718e-17	4.65686e-17				175254	161118	94754.2	145774	218738
Q8NC42	RNF149	E3 ubiquitin-protein ligase RNF149	0.855	0.868	5.081	0.866453	0.966679	0.729612	23915.6	57719.5	50690.1	65074.7	130877	183961	241017	191828	57933	22203.3
Q63HN8	RNF213	E3 ubiquitin-protein ligase RNF213	1.827	1.59	5.17	0.977908	0.992725	0.761695	306959	549534	672206	1.11059e+06	1.46966e+06	940129	474223	668126	145858	165800
P13489	RNH1	Ribonuclease inhibitor	100	100	100	5.05391e-17	5.15718e-17	4.65686e-17		11350.8		19131.4	44531.7	17625.8	21674.9
Q15287	RNPS1	RNA-binding protein with serine-rich domain 1	1.454	0.2	1.295	0.976608	0.331869	0.747782	246367	358712	223251	259518	279943	363092	230199	247394	206019	201868
O75116	ROCK2	Rho-associated protein kinase 2
P27694	RPA1	Replication protein A 70 kDa DNA-binding subunit	1.438	2.088	1.944	0.992022	0.868473	0.974728	25323.9	31013.1		98451.5	109036	50547.5	19083.8	25726.5	53309.1	10100
P15927	RPA2	Replication protein A 32 kDa subunit	100	100	100	5.05391e-17	5.15718e-17	4.65686e-17	24535.2	16428.3		210541	288206	40853.8	18754.5	160289
P27635	RPL10	60S ribosomal protein L10	5.318	0.753	2.799	0.688583	0.854605	0.985073	9.87899e+06	1.3083e+07	1.19718e+07	1.14856e+07	9.24579e+06	1.38642e+07	6.52768e+06	1.13347e+07	3.27973e+06	2.21416e+06
P62906	RPL10A	60S ribosomal protein L10a	4.214	2.427	4.687	0.778315	0.868473	0.813526	4.95236e+06	5.37981e+06	6.46718e+06	5.54911e+06	6.26396e+06	6.88432e+06	4.14159e+06	8.74456e+06	1.89347e+06	671844
P62913	RPL11	60S ribosomal protein L11	6.302	1.884	6.53	0.587127	0.938271	0.619604	1.72322e+06	2.33583e+06	2.48507e+06	2.51879e+06	2.81934e+06	2.70214e+06	1.45352e+06	3.03117e+06	375599	309526
P30050	RPL12	60S ribosomal protein L12	4.808	4.495	6.418	0.710542	0.649379	0.629098	7.05723e+06	8.56059e+06	1.29002e+07	1.00933e+07	1.50196e+07	1.51614e+07	7.89447e+06	1.75627e+07	3.29884e+06	2.51208e+06
P26373	RPL13	60S ribosomal protein L13	5.508	3.379	4.013	0.669198	0.774663	0.870751	1.57784e+07	1.84739e+07	1.6677e+07	1.89236e+07	1.66903e+07	2.24242e+07	8.8733e+06	1.74113e+07	4.51052e+06	2.39899e+06
P40429	RPL13A	60S ribosomal protein L13a	4.199	3.125	4.847	0.778315	0.810589	0.800462	3.05235e+06	3936303	4.089e+06	4.50898e+06	3.37623e+06	5.00694e+06	2.2804e+06	4.97446e+06	1.1784e+06	608911
P50914	RPL14	60S ribosomal protein L14	5.028	2.357	4.044	0.692416	0.877317	0.869292	7.62983e+06	7.93965e+06	7.50009e+06	5.80346e+06	5.30707e+06	9.26424e+06	5.07871e+06	7.91866e+06	2.98645e+06	1.30692e+06
P61313	RPL15	60S ribosomal protein L15	4.655	4.485	4.317	0.722602	0.650584	0.845846	8.27003e+06	9.32574e+06	9.11096e+06	1.226e+07	8.1965e+06	1.09582e+07	4.77468e+06	1.05286e+07	3.14385e+06	1.6971e+06
P18621	RPL17	60S ribosomal protein L17	5.449	5.522	3.671	0.672562	0.560489	0.900737	3.83957e+06	3.72948e+06	5.37487e+06	6.05582e+06	4.42316e+06	5.43754e+06	2.44082e+06	4.3299e+06	1.14089e+06	716922
Q07020	RPL18	60S ribosomal protein L18	4.351	2.843	2.639	0.760245	0.847291	0.999845	8.62942e+06	1.27202e+07	9.68422e+06	1.06472e+07	9.35138e+06	1.15155e+07	5.77308e+06	1.07275e+07	3.51788e+06	2.10091e+06
Q02543	RPL18A	60S ribosomal protein L18a	5.651	3.398	4.321	0.660699	0.77394	0.845846	3.38153e+06	4.10217e+06	4.02453e+06	4.34262e+06	3.3938e+06	5.45962e+06	2.12621e+06	4.12417e+06	1.20644e+06	553818
P84098	RPL19	60S ribosomal protein L19	5.056	1.982	3.729	0.692416	0.928488	0.900625	5.51591e+06	7.08619e+06	7.43452e+06	6.87085e+06	6.9343e+06	8.90486e+06	3.97256e+06	7.94136e+06	1.54927e+06	1.08e+06
P46778	RPL21	60S ribosomal protein L21	6.72	5.701	8.96	0.550991	0.543808	0.411632	4.17954e+06	4.45471e+06	5.29874e+06	4.6765e+06	3.96382e+06	7.09169e+06	2.38862e+06	5.83597e+06	1.10192e+06	596869
P35268	RPL22	60S ribosomal protein L22	2.193	1.338	2.812	0.945018	0.993774	0.983435	1.0233e+06	1.37891e+06	1.65996e+06	1.35495e+06	2.25037e+06	1.99252e+06	1.18925e+06	2.04232e+06	587591	238758
P62829	RPL23	60S ribosomal protein L23	3.81	2.915	4.711	0.818523	0.838762	0.809807	2.66964e+06	3.95304e+06	4377683	3.52684e+06	4.45922e+06	5.02396e+06	2.39967e+06	5.69379e+06	1.31145e+06	456163
P62750	RPL23A	60S ribosomal protein L23a	2.721	1.108	1.96	0.901042	0.935592	0.906966	2.25596e+06	2.04073e+06	1.85257e+06	1.74212e+06	1.52154e+06	2.20719e+06	870064	1.60994e+06	829231	530004
P83731	RPL24	60S ribosomal protein L24	4.451	2.043	4.006	0.753488	0.918139	0.870751	6.47146e+06	6.81495e+06	8.74165e+06	5.5037e+06	6.12948e+06	8.25388e+06	4.58042e+06	7.64957e+06	1.33034e+06	1.12761e+06
P61254	RPL26	60S ribosomal protein L26	6.786	5.988	8.702	0.545237	0.519761	0.430897	2.31197e+06	2.36645e+06	2.28085e+06	3.32209e+06	2.05544e+06	3.59577e+06	1.49504e+06	3.17345e+06	522332	254928
P61353	RPL27	60S ribosomal protein L27	3.774	2.439	3.159	0.822386	0.868473	0.955735	5.0389e+06	3.87397e+06	5.20443e+06	3.81221e+06	2.09123e+06	5.79502e+06	3.08832e+06	4.61405e+06	1.2199e+06	852994
P46776	RPL27A	60S ribosomal protein L27a	3.544	3.057	2.915	0.83516	0.817417	0.974728	7.00066e+06	9.45894e+06	1.29414e+07	7.29142e+06	9.46424e+06	1.13033e+07	6.38711e+06	1.08332e+07	1.57892e+06	2.31511e+06
P46779	RPL28	60S ribosomal protein L28	4.487	3.137	4.303	0.750181	0.809399	0.845846	4.40412e+06	5.87613e+06	4.08298e+06	4.99233e+06	3.889e+06	5.83456e+06	2.70384e+06	4.7959e+06	1.59661e+06	734063
P47914	RPL29	60S ribosomal protein L29	9.58	6.717	8.163	0.316782	0.44997	0.472175	3.61041e+06	4.50561e+06	3.63707e+06	5.81754e+06	5.54476e+06	6.30521e+06	2.69171e+06	4.68568e+06	1.19679e+06	401605
P39023	RPL3	60S ribosomal protein L3	3.901	2.709	3.691	0.811565	0.864652	0.900625	7.86728e+06	9.11952e+06	1.06265e+07	1.00356e+07	6.56039e+06	1.11313e+07	5.0917e+06	1.11765e+07	3.01994e+06	1.96886e+06
P62888	RPL30	60S ribosomal protein L30	4.932	0.372	4.583	0.699542	0.54569	0.82385	6.21333e+06	6.99535e+06	6.01235e+06	5.16457e+06	4.49781e+06	8.11608e+06	4.14405e+06	6.81343e+06	1.55947e+06	927255
P62899	RPL31	60S ribosomal protein L31	10.37	2.471	7.749	0.276815	0.868473	0.506026	1.64941e+06	1.63389e+06	1.53789e+06	1.54062e+06	1.2431e+06	1.91104e+06	1.09628e+06	1.89823e+06	231002	100779
P62910	RPL32	60S ribosomal protein L32	4.712	5.647	4.657	0.71958	0.545815	0.81664	2.7521e+06	3.07908e+06	3.62344e+06	3.59248e+06	3.62533e+06	4.57044e+06	1.7688e+06	4.05029e+06	1.0536e+06	543148
P49207	RPL34	60S ribosomal protein L34	5.928	4.87	6.294	0.631683	0.616519	0.644589	5.11487e+06	6.67378e+06	4.60564e+06	7.10447e+06	5.14525e+06	7.84433e+06	3.77734e+06	5.80647e+06	1.61965e+06	894580
P42766	RPL35	60S ribosomal protein L35	3.376	0.575	2.381	0.840463	0.74277	0.974728	2.32976e+06	1.79143e+06	2.80025e+06	2.70495e+06	1.87411e+06	2.98793e+06	1.1731e+06	3.4907e+06	507758	423901
P18077	RPL35A	60S ribosomal protein L35a	3.648	2.316	4.069	0.834572	0.883492	0.867596	2.26804e+06	2.5472e+06	2.56071e+06	2.79473e+06	1.70072e+06	3.91124e+06	1.79282e+06	3.12844e+06	537002	417711
Q9Y3U8	RPL36	60S ribosomal protein L36	5.482	4.639	6.073	0.671422	0.632454	0.666237	2.15458e+06	3.23116e+06	3.99744e+06	2.62256e+06	2.95284e+06	3.26429e+06	1.54324e+06	4.0025e+06	508078	377098
P83881	RPL36A	60S ribosomal protein L36a	5.95	3.954	4.521	0.62975	0.716199	0.827549	1.25957e+06	1.46041e+06	1.11659e+06	2.00471e+06	1.67317e+06	1.92541e+06	766202	1.48855e+06	290950	157827
Q969Q0	RPL36AL	60S ribosomal protein L36a-like	2.838	3.427	3.527	0.83516	0.74277	0.867596	91633.1	93215.4	74632.7	166942	109652	150746	50532.3	92519.3	55086.2	14744
P61927	RPL37	60S ribosomal protein L37	100	100	100	5.05391e-17	5.15718e-17	4.65686e-17	142580	209430	230571	165695	131979	230936	62112.9	282893
P61513	RPL37A	60S ribosomal protein L37a	2.523	3.078	1.515	0.922906	0.695808	0.82385	320449	437776	322642	220716	224438	431174	209697	401980	84373	97542.5
P63173	RPL38	60S ribosomal protein L38	10.333	0.159	6.665	0.241785	0.378209	0.61459	218764	283349	364544	170160	455600	413756	227982	417816	68138.7	8160.82
P36578	RPL4	60S ribosomal protein L4	4.36	2.947	3.232	0.760245	0.832265	0.944674	1.4945e+07	1.83599e+07	2.14229e+07	1.79375e+07	1.65456e+07	2.20087e+07	1.09446e+07	1.82197e+07	5.33903e+06	3.28167e+06
P46777	RPL5	60S ribosomal protein L5	3.64	5.204	3.206	0.83516	0.585552	0.948162	8.66557e+06	8.55775e+06	1.38063e+07	1.00348e+07	1.0421e+07	1.06311e+07	5.41589e+06	1.40549e+07	2.36792e+06	2.04629e+06
Q02878	RPL6	60S ribosomal protein L6	4.908	4.128	3.868	0.699542	0.695808	0.887052	1.07833e+07	1.39703e+07	1.38804e+07	1.37255e+07	1.49816e+07	1.77879e+07	8.76654e+06	1.51263e+07	3.02e+06	2.28883e+06
P18124	RPL7	60S ribosomal protein L7	4.985	2.11	4.436	0.696514	0.908667	0.834586	1.11926e+07	1.33821e+07	1.3754e+07	1.23708e+07	1.11411e+07	1.43436e+07	7.43049e+06	1.40582e+07	4.12414e+06	2.15045e+06
P62424	RPL7A	60S ribosomal protein L7a	4.676	2.537	2.773	0.721714	0.868473	0.989327	1.83509e+07	2.2092e+07	1.94182e+07	1.47014e+07	1.40916e+07	1.61595e+07	8.55188e+06	1.75884e+07	8.03697e+06	3.31404e+06
P62917	RPL8	60S ribosomal protein L8	5.637	4.064	3.832	0.661272	0.705798	0.892449	1.45944e+07	1.63375e+07	1.71481e+07	1.92315e+07	1.60222e+07	2.39739e+07	1.02713e+07	1.87457e+07	3.10351e+06	2.31793e+06
P32969	RPL9	60S ribosomal protein L9	2.54	2.683	2.21	0.916825	0.866722	0.958707	916485	1.40053e+06	1.73432e+06	1.14954e+06	1.3763e+06	1.41169e+06	649952	1.51608e+06	340278	319381
P05388	RPLP0	60S acidic ribosomal protein P0	6.165	2.609	6.392	0.603757	0.868473	0.632628	4.42235e+06	5.28697e+06	4.73002e+06	3.35846e+06	4.98718e+06	6.81143e+06	4.88278e+06	6.77364e+06	950161	437074
P05386	RPLP1	60S acidic ribosomal protein P1	100	100	100	5.05391e-17	5.15718e-17	4.65686e-17	25190.6	29770.7	226810		733351	133872	74674.9	746888
P05387	RPLP2	60S acidic ribosomal protein P2	3.93	6.948	8.582	0.808961	0.43333	0.438007	2.59609e+06	2.63515e+06	4.95376e+06	2.36906e+06	9.1558e+06	3.31503e+06	7.12372e+06	6.72856e+06	320444	422350
P04843	RPN1	Dolichyl-diphosphooligosaccharide--protein glycosyltransferase subunit 1	1.172	0.226	0.935	0.933781	0.370537	0.531909	414678	376332	469079	173100	174216	350147	339658	392321	427745	332578
P04844	RPN2	Dolichyl-diphosphooligosaccharide--protein glycosyltransferase subunit 2	3.276	97.381	2.379	0.729517	0.0208541	0.981684	8178.57	16073.5	24499.3	9519.59	21135.7	12632.9	6676.52	19869.5	7480.77	4078.17
P46783	RPS10	40S ribosomal protein S10	4.197	5.768	5.436	0.778315	0.54062	0.735095	954440	1.15348e+06	1.90489e+06	2.57675e+06	2.28147e+06	2.10238e+06	693917	2.5032e+06	114777	85650.4
P62280	RPS11	40S ribosomal protein S11	5.536	4.101	6.376	0.669198	0.701527	0.634207	7.83908e+06	1.05276e+07	9.92195e+06	1.09442e+07	1.01416e+07	1.4895e+07	7.19973e+06	1.24201e+07	2.49406e+06	1.19842e+06
P25398	RPS12	40S ribosomal protein S12	3.591	3.829	5.101	0.83516	0.732423	0.766337	1.34181e+06	1.9514e+06	2.10929e+06	2.51173e+06	2.6356e+06	2.31481e+06	1.73591e+06	2.93491e+06	863505	122495
P62277	RPS13	40S ribosomal protein S13	5.527	1.735	6.852	0.669198	0.961554	0.583182	2.83207e+06	2.22772e+06	3.6414e+06	2.03108e+06	2.33803e+06	5.78643e+06	3.05775e+06	4.13172e+06	874283	284155
P62263	RPS14	40S ribosomal protein S14	4.666	0.983	4.565	0.722109	0.905113	0.824615	4.47182e+06	7.02648e+06	5.92535e+06	6.88296e+06	6.93646e+06	7.35309e+06	3.10952e+06	5.35463e+06	1.43444e+06	719558
P62841	RPS15	40S ribosomal protein S15	1.115	2.151	3.355	0.926903	0.903211	0.927956	558655	513444	740249	574800	507367	1.13661e+06	968137	897037	87045.9	59860.7
P62244	RPS15A	40S ribosomal protein S15a	3.198	1.016	5.503	0.851725	0.914803	0.730072	910874	1.42978e+06	1.15441e+06	1.54692e+06	1.63354e+06	2.00624e+06	1.08754e+06	1.53634e+06	511774	166010
P62249	RPS16	40S ribosomal protein S16	6.861	2.225	8.352	0.536805	0.895182	0.456134	4.2997e+06	5.51368e+06	5.38799e+06	6.08101e+06	5.12676e+06	9.44557e+06	5.4526e+06	6.98013e+06	1.0059e+06	875498
P08708	RPS17	40S ribosomal protein S17	3.545	1.931	4.243	0.83516	0.935592	0.846471	1.98297e+06	2.27005e+06	2.44023e+06	1.74562e+06	1.81862e+06	2.64266e+06	1.53604e+06	2.24461e+06	803886	327915
P62269	RPS18	40S ribosomal protein S18	4.918	4.633	8.852	0.699542	0.632541	0.418747	2.68091e+06	1.96487e+06	2.87412e+06	3.38296e+06	2.536e+06	5.87874e+06	3.08351e+06	3.79837e+06	772596	376218
P39019	RPS19	40S ribosomal protein S19	2.219	2.179	2.855	0.943241	0.902184	0.978726	1.06657e+06	746065	1.33871e+06	1.34385e+06	1.3225e+06	2.3599e+06	1.27631e+06	1.72143e+06	405654	117679
P15880	RPS2	40S ribosomal protein S2	4.745	4.008	4.283	0.718468	0.71122	0.845846	1.91598e+07	2.11893e+07	2.21274e+07	1.95356e+07	1.96391e+07	2.93241e+07	1.44798e+07	2.3055e+07	6.39245e+06	2.65232e+06
P60866	RPS20	40S ribosomal protein S20	4.416	0.954	5.255	0.756528	0.899069	0.753559	3.2507e+06	4.23872e+06	4.26363e+06	3.20419e+06	4.56684e+06	4.66673e+06	3.46365e+06	5.19045e+06	1.10055e+06	437871
P63220	RPS21	40S ribosomal protein S21	3.567	4.328	3.797	0.83516	0.66861	0.896978	791264	744957	618716	1.49709e+06	1.24791e+06	1.18764e+06	737480	979735	300777	151720
P62266	RPS23	40S ribosomal protein S23	4.232	3.125	4.56	0.776277	0.810589	0.824615	5.47138e+06	6.96759e+06	5.14798e+06	7.07509e+06	5.38808e+06	8.67753e+06	4.59395e+06	6.98876e+06	2.15636e+06	987109
P62847	RPS24	40S ribosomal protein S24	5.597	0.658	3.671	0.666971	0.8045	0.900737	4.2197e+06	4.77759e+06	4.50498e+06	3.60576e+06	3.34433e+06	6.98668e+06	2.40352e+06	4.86296e+06	1.11094e+06	635968
P62851	RPS25	40S ribosomal protein S25	4.346	0.57	4.643	0.760554	0.74277	0.819017	2.21596e+06	2.99086e+06	2.78896e+06	2.38562e+06	2.88314e+06	4.68171e+06	1.78122e+06	3.15967e+06	981531	358208
P62854	RPS26	40S ribosomal protein S26	4.887	3.322	4.916	0.701276	0.784725	0.787569	8.51137e+06	1.02704e+07	1.03453e+07	1.76392e+07	1.21475e+07	2.08405e+07	8.85671e+06	1.64992e+07	2.54793e+06	1.68967e+06
P42677	RPS27	40S ribosomal protein S27	5.016	3.658	7.941	0.693137	0.74277	0.486065	1.65612e+06	2.51898e+06	2.22746e+06	3.71593e+06	4.02051e+06	3.61526e+06	1.92578e+06	2.84366e+06	529170	249893
P62979	RPS27A	Ubiquitin-40S ribosomal protein S27a	1.505	0.993	2.455	0.982961	0.90816	0.980847	1.22286e+07	1.95471e+07	2.11027e+07	2.17586e+07	3.01893e+07	3.12112e+07	2.50569e+07	3.62879e+07	2.42792e+07	9.10063e+06
P62857	RPS28	40S ribosomal protein S28	2.448	1.036	3.018	0.925355	0.919001	0.973599	392218	402337	270924	735340	739789	567750	320736	337586	49039.6	13413.5
P23396	RPS3	40S ribosomal protein S3	3.171	3.006	3.992	0.855162	0.819451	0.870751	3.9568e+06	6.77035e+06	6.05206e+06	6.32464e+06	8.94357e+06	8.22323e+06	4.19081e+06	6.54362e+06	2.08024e+06	904489
P61247	RPS3A	40S ribosomal protein S3a	5.072	3.896	4.545	0.692416	0.726197	0.825563	9.37406e+06	1.05043e+07	1.05367e+07	1.28412e+07	1.04033e+07	1.20795e+07	6.05065e+06	9.76579e+06	3.56318e+06	1.70364e+06
P62701	RPS4X	40S ribosomal protein S4, X isoform	4.063	2.481	5.043	0.792417	0.868473	0.774899	9.35973e+06	1.08731e+07	1.15601e+07	1.03025e+07	8.54629e+06	2.00818e+07	9.04035e+06	1.33789e+07	3.05076e+06	1.80429e+06
P22090	RPS4Y1	40S ribosomal protein S4, Y isoform 1	6.397	0.036	0.01	0.261313	0.121541	4.65686e-17	21654.2	34558.8	26894.9		24438.3		21396.2		5775.44
P46782	RPS5	40S ribosomal protein S5	4.912	5.528	3.933	0.699542	0.56025	0.874488	1.79871e+06	2.51118e+06	3.26018e+06	4.10692e+06	4.09376e+06	3.75825e+06	1.84284e+06	3.92182e+06	511058	335481
P62753	RPS6	40S ribosomal protein S6	4.445	4.385	6.197	0.753891	0.664411	0.65595	7.4002e+06	7.64606e+06	7.71256e+06	7.3822e+06	6.06409e+06	9.8323e+06	4.42672e+06	8.59126e+06	2.71052e+06	1.24603e+06
P51812	RPS6KA3	Ribosomal protein S6 kinase alpha-3	1.117	3.628	3.97	0.949566	0.648401	0.824615	51760	44766.5		231772	282635	120190	76926.5	44387	20358
P62081	RPS7	40S ribosomal protein S7	2.731	0.297	4.614	0.901042	0.430175	0.822072	2.03466e+06	2.04876e+06	3.11295e+06	2.27338e+06	2.15927e+06	3.52748e+06	2.08074e+06	2.88206e+06	540174	453631
P62241	RPS8	40S ribosomal protein S8	3.972	4.293	4.443	0.803993	0.673403	0.834586	1.80195e+07	2.07397e+07	2.28011e+07	2.37237e+07	1.95975e+07	2.63661e+07	1.53497e+07	2.3515e+07	5.79693e+06	4.77678e+06
P46781	RPS9	40S ribosomal protein S9	4.963	3.705	4.479	0.697775	0.74277	0.832734	5.90426e+06	6.93715e+06	6.84388e+06	6.0808e+06	4.92977e+06	1.02971e+07	5.56553e+06	8.1417e+06	1.74137e+06	1.04726e+06
P08865	RPSA	40S ribosomal protein SA	5.037	3.624	7.555	0.692416	0.748641	0.524304	4.54639e+06	4.35368e+06	7.477e+06	1.08828e+07	1.20719e+07	7.93367e+06	4.7159e+06	9.04443e+06	1.24059e+06	630390
Q8IZ73	RPUSD2	RNA pseudouridylate synthase domain-containing protein 2	100	100	100	5.05391e-17	5.15718e-17	4.65686e-17		27483.6			57439.8	84196.9
P10301	RRAS	Ras-related protein R-Ras	0.928	0.01	2.908	0.902581	5.15718e-17	0.921926		6239.52	10643.3		9775.91	6725.36	3956.28	9671.68	3258	5590.89
P62070	RRAS2	Ras-related protein R-Ras2	1.245	0.312	2.221	0.949566	0.616519	0.959748	282679	367854	483842	169079	375381	681559	480788	871299	714003	156841
P31350	RRM2	Ribonucleoside-diphosphate reductase subunit M2	100	12.332	100	5.05391e-17	0.285676	4.65686e-17	7468.13	35803.4	33662.4	36732.8	72888.8	55413.4	47618.3	46763.9	13718.5
P56182	RRP1	Ribosomal RNA processing protein 1 homolog A	2.159	1.322	5.929	0.920534	0.954484	0.649487	95070.2	84395.4	42813.7	119301	73386.1	82155.2	187210	367954	102011	32489.9
Q9Y3B9	RRP15	RRP15-like protein	100	100	100	5.05391e-17	5.15718e-17	4.65686e-17	12627.4			716.828	18999.7	22026.2
Q15050	RRS1	Ribosome biogenesis regulatory protein homolog	100	100	100	5.05391e-17	5.15718e-17	4.65686e-17	168103	117800	153160	179963	117881	112463	107835	112351
O76021	RSL1D1	Ribosomal L1 domain-containing protein 1	1.592	1.115	1.246	0.993412	0.999173	0.744909	330904	299126	386335	289440	210373	355860	187335	233506	138687	129415
Q9Y3I0	RTCB	tRNA-splicing ligase RtcB homolog	2.398	0.286	4.333	0.926946	0.411281	0.845846	336345	603317	837752	1.13434e+06	1.58568e+06	966756	548886	1.21058e+06	191981	105863
Q9BY42	RTFDC1	Protein RTF2 homolog	100	100	100	5.05391e-17	5.15718e-17	4.65686e-17		15907.3			73146.3	22052.1	7889.94	41709.7
Q9NQC3	RTN4	Reticulon-4	1.48	0.935	2.19	0.977908	0.903211	0.960912	178756	178514	166840	381357	377266	309062	186332	271537	334893	103031
Q9Y224	RTRAF	RNA transcription, translation and transport factor protein	100	100	100	5.05391e-17	5.15718e-17	4.65686e-17			13516.2		19242.4	9264.92	14916.5
Q13761	RUNX3	Runt-related transcription factor 3
Q9Y265	RUVBL1	RuvB-like 1	3.948	3.082	6.304	0.807406	0.815726	0.643441	1.08839e+06	1.88029e+06	1.36476e+06	1.46132e+06	1.70775e+06	2.10888e+06	1.16871e+06	1.98924e+06	336323	107512
Q9Y230	RUVBL2	RuvB-like 2	3.913	1.433	5.224	0.811037	0.999173	0.756449	790476	1.106e+06	650749	782802	902280	1.25723e+06	787273	1.26396e+06	277750	117513
P60903	S100A10	Protein S100-A10	0.784	0.942	2.415	0.836791	0.893805	0.975904	79956	69817.6	450824	472666	635205	158479	893913	776628	85577.1	139135
P31949	S100A11	Protein S100-A11	0.448	2.41	1.171	0.57675	0.822259	0.766337	88288.3	58473.4	384834	189055	662344	72587.4	130022	362489	157258	154389
P26447	S100A4	Protein S100-A4	0.747	1.918	1.103	0.83516	0.935592	0.643441	274274	356589	400119	1.07558e+06	1.56449e+06	297001	512643	616031	549273	364916
P06703	S100A6	Protein S100-A6	0.959	3.157	1.013	0.884603	0.808278	0.569512	121994	115772	208741	478894	1.00701e+06	140078	382027	343837	317754	191380
P31151; Q86SG5	S100A7; S100A7A	Protein S100-A7; Protein S100-A7A	100	100	31.527	5.05391e-17	5.15718e-17	0.021475	2807.12	10862.6	7894.4	9441.36	4580.65		125638	7159.69		3766.85
P06702	S100A9	Protein S100-A9	3.723	0.205	5.436	0.668164	0.588393	0.668455	20142.2	28372.9	37064.6	34259.5		18118.9	56030.6	35824.4	9230.37	10606
Q9NZJ4	SACS	Sacsin	100	100	100	5.05391e-17	5.15718e-17	4.65686e-17	87601.4	91090.6	194622	171276	185568	229802	86986.2	270632
Q9UBE0	SAE1	SUMO-activating enzyme subunit 1	2.432	0.219	3.802	0.843663	0.582804	0.834586	45309.2	40934	68789.7	130156	73841.4	102278	42105.7	87568.1	31788.1	11394.5
Q15424	SAFB	Scaffold attachment factor B1	0.083	0.964	3.213	0.00568307	0.993279	0.900625	17654.4			37310.8	89048.6	46686	33512.7	36824.3	43774.4	10732.5
Q8IVG5	SAMD9L	Sterile alpha motif domain-containing protein 9-like	2.304	0.13	1.981	0.871163	0.54119	0.978726	16723.3	20762.8	24809.7	6378.49	9914.61	21568.4	14423.4	9821.45		7490.61
Q9Y3Z3	SAMHD1	Deoxynucleoside triphosphate triphosphohydrolase SAMHD1	3.83	3.268	22.391	0.815803	0.792152	0.0406255	365703	416881	417168	629116	726804	569142	246944	410820	89283.3	8280.22
P82979	SARNP	SAP domain-containing ribonucleoprotein	1.937	1.454	2.989	0.962137	0.995298	0.974728	299389	227801	257342	474057	454660	691432	267649	520056	205902	46706.7
P49591	SARS	Serine--tRNA ligase, cytoplasmic	2.034	2.343	2.406	0.959866	0.880243	0.975904	237989	276609	446326	761384	821263	688389	253830	857432	65050.6	124192
Q15020	SART3	Squamous cell carcinoma antigen recognized by T-cells 3	100	100	100	5.05391e-17	5.15718e-17	4.65686e-17	22285.3		28875.5	129459		89196.2	43884.4	54630
O75995	SASH3	SAM and SH3 domain-containing protein 3	1	7.57	100	0.903423	0.397914	4.65686e-17		27654.8		49791.8	69214.1		22440.5	26350.2	98255.6
Q01826	SATB1	DNA-binding protein SATB1	100	100	100	5.05391e-17	5.15718e-17	4.65686e-17	42498.9	32315.2	136063	934350	722435	538886	297200	546053
O95248	SBF1	Myotubularin-related protein 5	0.907	0.242	1.549	0.900996	0.71122	0.906966	4905.64	7748.98		13125.5	14778.7	15281.7	7701.11	7891.14	9224.05	5115.28
Q6UWP8	SBSN	Suprabasin	1.487	0.01	1	0.988181	5.15718e-17	0.760222	11070.8						10235.2		12705.4
O15127	SCAMP2	Secretory carrier-associated membrane protein 2	0.72	1.201	1.171	0.811037	0.989347	0.686036	135214	161054	198339	329026	378778	266215	310744	418373	312035	151089
O14828	SCAMP3	Secretory carrier-associated membrane protein 3	5.126	5.443	8.982	0.692416	0.567636	0.410625	693115	1.39412e+06	804243	2.62674e+06	3.4775e+06	2.08168e+06	1.88933e+06	1.70497e+06	471556	142579
Q8WTV0	SCARB1	Scavenger receptor class B member 1	4.525	2.106	17.218	0.506592	0.864652	0.097263	14834.8	46614.6	268594	170428	189449	305896	280662	326840	8333.55	8447.77
Q14160	SCRIB	Protein scribble homolog	0.759	0.501	1.313	0.83516	0.864652	0.838779	49034	81864.3	33231.4	42986.5	124661	100762	128276	159097	107958	23750.3
O15027	SEC16A	Protein transport protein Sec16A	0.698	0.302	0.588	0.818626	0.71122	0.475618		8352.8	47423.3	83834.1	76907.2	14071		53732.4		8653.22
Q15437	SEC23B	Protein transport protein Sec23B	100	100	100	5.05391e-17	5.15718e-17	4.65686e-17	5115.5		19444.8	51869.8	72341.3	45127.9	22150.6	42385.1
Q9Y6Y8	SEC23IP	SEC23-interacting protein	3.1	1.073	3.174	0.815803	0.995298	0.921926	142228	127442	275825	367304	327252	263904	135985	294765	25152.7	34141.9
O95487	SEC24B	Protein transport protein Sec24B
P53992	SEC24C	Protein transport protein Sec24C	2.051	0.219	3.284	0.929438	0.57837	0.896978	80873.3	119250	144018	67034.2	140578	28198.9	32697.6	40255.1	90779.4	34898.3
P60059	SEC61G	Protein transport protein Sec61 subunit gamma	1.133	0.33	1.483	0.949566	0.744159	0.896978	32138.1	32062.8	20106.5	24700.1	25545.6	32850.5	33896.4	43982.3	84546.6	23521.8
Q14242	SELPLG	P-selectin glycoprotein ligand 1	0.527	0.66	0.959	0.639862	0.918139	0.643441	30685.8	41455.6	97111.1	76678.8	408186	88904.5	327755	235075	131889	58612.7
Q15019	SEPT2	Septin-2	1.068	0.569	1.495	0.929962	0.868473	0.896978	22904.9	40620.3	20184.7	51324.5	61682.5	40413.2	45938.5	67345.6	101923	31619.4
Q14141	SEPT6	Septin-6	0.541	1.394	1.699	0.669198	0.961554	0.905941	15793.6	48045.8		276757	319895	155621	77317.3	198727	217048	48338.7
Q16181	SEPT7	Septin-7	1.784	6.088	3.268	0.954567	0.444141	0.898405	38971.6	49846.1	149468	200680	117706	86462.2	39582.7	208576	37273.6	51841.2
Q9UHD8	SEPT9	Septin-9	0.526	13.487	0.718	0.67162	0.189535	0.525803	67138	10298.8		282466	116616	41684.9	39691.8	41161.7	128155	50068.6
Q8NC51	SERBP1	Plasminogen activator inhibitor 1 RNA-binding protein	5.096	0.292	6.873	0.692416	0.422173	0.581022	517495	510770	518093	1.13784e+06	1.31942e+06	953304	386013	624832	224306	58101.2
P30740	SERPINB1	Leukocyte elastase inhibitor	1	9.065	100	0.907813	0.33794	4.65686e-17		22709		43188.8	161869	38752.4	15367.1	46137.4	59431.2
P08697	SERPINF2	Alpha-2-antiplasmin
Q15637	SF1	Splicing factor 1	3.853	2.018	7.446	0.668164	0.868473	0.498762	15331.9	18857.7	10211	36116.6	38741.4	26112.7	29437.6	34754.2	20242.3	4067.74
Q15428	SF3A2	Splicing factor 3A subunit 2	2.519	0.065	3.861	0.83516	0.243924	0.845846	25531.4	11075.7	33175.9	27326.5	32010.7	16770.4	13713.3	17682.4		3654.73
Q12874	SF3A3	Splicing factor 3A subunit 3	100	100	100	5.05391e-17	5.15718e-17	4.65686e-17	26842.6	33781.2	29614.2	54414.4	63983.4	58499.7	38374.6	38713.6
O75533	SF3B1	Splicing factor 3B subunit 1
Q13435	SF3B2	Splicing factor 3B subunit 2	1.524	1.239	2.549	0.993412	0.95712	0.978726	112479	116345	224904	148799	224645	230472	153722	341141	13979.3	33007.5
Q15393	SF3B3	Splicing factor 3B subunit 3	3.911	6.156	7.791	0.813013	0.503002	0.501538	279160	274318	254782	590740	638206	637576	273682	515335	87913.2	41449.1
P23246	SFPQ	Splicing factor, proline- and glutamine-rich	2.89	5.856	3.194	0.885368	0.531433	0.949527	1.88115e+06	1.8661e+06	2.46566e+06	4.49554e+06	3.5418e+06	3.41549e+06	1.57176e+06	3.37593e+06	1.26736e+06	495362
O43765	SGTA	Small glutamine-rich tetratricopeptide repeat-containing protein alpha	0.945	0.844	2.038	0.890727	0.868473	0.920824	557330	756766	421868	1.39761e+06	863278	1.07601e+06	871413	998702	1113377	221964
O60880	SH2D1A	SH2 domain-containing protein 1A	0.282	0.393	0.255	0.317146	0.57438	0.0205813	154077	326426	140650	1.26448e+06	1.91427e+06	317244	292802	384707	2.75236e+06	1.01087e+06
O14796	SH2D1B	SH2 domain-containing protein 1B	0.325	0.431	0.85	0.358343	0.792152	0.553524	29482.8	44841.9	42866.9	123968	150405	114885	94691.8	114601	325530	114674
Q9NP31	SH2D2A	SH2 domain-containing protein 2A	0.396	0.358	0.834	0.459896	0.593978	0.544543	61832.9	69120.8	102837	363421	434523	222494	183959	220504	214218	77433.8
O75368	SH3BGRL	SH3 domain-binding glutamic acid-rich-like protein	0.488	0.318	0.405	0.62975	0.737985	0.219054	16883.2	10904.5	9463.75	16591.7	50420.9	16971.9	7044.91	30721.2	58973.6	28547.4
Q9H299	SH3BGRL3	SH3 domain-binding glutamic acid-rich-like protein 3	0.204	0.245	0.565	0.125112	0.353877	0.295959	34217.5	26659.4	181896	242169	537022	64717.6	73240.7	311338	400299	239521
Q9Y3L3	SH3BP1	SH3 domain-binding protein 1	0.787	0.799	1.227	0.83516	0.947903	0.809029	41643.1	113589	85398.2	209565	349678	121511	61137.5	153097	167078	50650
Q9Y371	SH3GLB1	Endophilin-B1	1.764	0.21	3.006	0.944615	0.572612	0.906966	19204.5	53128.4	38257.6	153482	171411	76135	59854.6	92155.8		14973
P34897	SHMT2	Serine hydroxymethyltransferase, mitochondrial	0.01	68.606	0.01	5.05391e-17	0.0271917	4.65686e-17	37634.9			23182	34594.6	62580.1				14566.9
O00241	SIRPB1	Signal-regulatory protein beta-1	0.098	0.089	1.092	0.0133245	0.370537	0.813526		4912.7		45675.5	6657.88	13916.3	4496.21	3929.03		4236.16
Q9P1W8	SIRPG	Signal-regulatory protein gamma	0.111	0.184	0.132	0.0396555	0.224054	0.00135206	7996.77	32669.5	50712.6	276998	470706	56728.7	87364	163174	1.99097e+06	764169
P63208	SKP1	S-phase kinase-associated protein 1	1.543	0.424	1.925	0.993412	0.815726	0.969731	62857.1	86862	91608	109341	217132	94945.5	139957	143341	69491.6	22201.6
Q9H6Q3	SLA2	Src-like-adapter 2
Q9NQ25	SLAMF7	SLAM family member 7	0.495	0.556	1.69	0.67162	0.737985	0.863001	129532	232964	328926	650440	1.01347e+06	530369	434578	736809	367665	158910
P53985	SLC16A1	Monocarboxylate transporter 1	2.254	2.069	5.877	0.943241	0.914803	0.686629	156337	204171	144149	758205	1.0776e+06	726985	430028	626165	414340	75290.2
P41440	SLC19A1	Folate transporter 1	100	31.229	100	5.05391e-17	0.0148205	4.65686e-17	75269	75121.8	83997.4	202493	386386	240345	180441	256756	10948
P43007	SLC1A4	Neutral amino acid transporter A	1.653	12.26	100	0.979519	0.153038	4.65686e-17	26940.9			154943	363249	30479.7	168418	1.26817e+06	96490.1
Q15758	SLC1A5	Neutral amino acid transporter B(0)	7.97	2.014	16.249	0.429282	0.921868	0.109237	7.41592e+06	1.09762e+07	8.93661e+06	7.07527e+06	1.14949e+07	1.93695e+07	1.82258e+07	1.9572e+07	1.41048e+06	554486
P11166	SLC2A1	Solute carrier family 2, facilitated glucose transporter member 1	2.058	1.991	4.436	0.955992	0.908075	0.834586	291110	414527	470199	414421	677942	763999	900768	985258	208004	76917.8
P11169	SLC2A3	Solute carrier family 2, facilitated glucose transporter member 3	1.872	0.445	5.336	0.974616	0.62501	0.744639	1.01802e+06	1.617e+06	1.65765e+06	2.91936e+06	5.84284e+06	4.71315e+06	3.86104e+06	4.45744e+06	1.0886e+06	496345
Q9Y6M5	SLC30A1	Zinc transporter 1	0.251	0.767	3.348	0.186483	0.938271	0.891722		32107.1	33330.4	30044.1	63838.5	50024.7	67495	59349	21048.8
Q96QD8	SLC38A2	Sodium-coupled neutral amino acid transporter 2	100	12.159	100	5.05391e-17	0.28446	4.65686e-17	33264	40196.5	55332.3	34892.6	58227	90197.8	113016	90387.1	26689.6
Q8WUX1	SLC38A5	Sodium-coupled neutral amino acid transporter 5	5.024	0.823	7.71	0.70999	0.970946	0.508643	279848	355790	374322	271641	246193	599227	608074	596709	32408.1
Q9ULF5	SLC39A10	Zinc transporter ZIP10	0.788	0.745	3.643	0.861239	0.935592	0.858348	21467.8	15869.5	28268.2	31489.5	75415.5	117403	86564.6	99666.7	47783.8	16730.2
Q15043	SLC39A14	Zinc transporter ZIP14	3.259	3.671	6.182	0.773106	0.683402	0.620911	92219.4	96447.9	147048	156736	233823	211912	233123	249887	48285.7	14779.2
P08195	SLC3A2	4F2 cell-surface antigen heavy chain	5.163	3.416	12.586	0.692416	0.77394	0.211793	844467	861039	1.57506e+06	464060	848604	2.08014e+06	2.36678e+06	2.00773e+06	190498	83415
Q8WWI5	SLC44A1	Choline transporter-like protein 1	0.207	0.246	0.406	0.174925	0.340318	0.0944691	76284.8	111549	292741	251776	408837	291903	256589	419943	1.47517e+06	472718
Q8IWA5	SLC44A2	Choline transporter-like protein 2	0.042	0.01	0.575	0.000121487	5.15718e-17	0.409319	9921.23				30376	22049.9	18329.1		97331.3	18177.7
P04920	SLC4A2	Anion exchange protein 2	1.05	1.054	3.377	0.919116	0.995298	0.900625	41978.5	62871.9		111998	216050	166509	100503	152706	113923	28026.7
Q9Y6M7	SLC4A7	Sodium bicarbonate cotransporter 3	1.056	0.456	3.82	0.925355	0.839943	0.845846	10772.4	75855.8	75434.5	112963	111682	166843	181987	193185	38107.9
P30825	SLC7A1	High affinity cationic amino acid transporter 1	4.092	0.36	10.126	0.692416	0.767214	0.34667	83556	138190	172956	121454	177461	234709	276189	269524	25000.8	28065.3
Q01650	SLC7A5	Large neutral amino acids transporter small subunit 1	7.369	8.923	21.501	0.437314	0.322871	0.0472661	224766	281659	252450	364164	466293	800199	668698	907024	43049.4	36643.2
P19634	SLC9A1	Sodium/hydrogen exchanger 1
O14745	SLC9A3R1	Na(+)/H(+) exchange regulatory cofactor NHE-RF1	0.569	0.644	1.448	0.719522	0.792152	0.80491	1.41981e+06	1.71804e+06	2.03304e+06	2.72929e+06	4.42956e+06	3.57399e+06	3.60409e+06	4.06274e+06	7.08807e+06	2.61332e+06
Q96BD0	SLCO4A1	Solute carrier organic anion transporter family member 4A1	13.509	10.733	29.468	0.166569	0.255593	0.0156785	209133	359346	368741	347016	647743	872720	502762	715582	36561.6	19506.3
Q9H2G2	SLK	STE20-like serine/threonine-protein kinase	7.093	5.259	100	0.246559	0.581734	4.65686e-17	22580.3	52294		18727	82443.7	42034.7	35526.6	36214.4	76583.3
Q8WU79	SMAP2	Stromal membrane-associated protein 2	0.338	0.646	2.368	0.379578	0.907587	0.981684		3725.78	14242.1	49852.1	35850.1	17025.9	11164		10125.9	3371.89
P51532	SMARCA4	Transcription activator BRG1	1.402	15.345	2.641	0.99714	0.232237	0.960715	79041.2	52694.4	57221.1	175085	32158.4	143220	49606.1	14007.3	98276.1	7306.44
Q14683	SMC1A	Structural maintenance of chromosomes protein 1A	2.348	0.672	3.415	0.888377	0.914803	0.896978	99536.8	163515	214043	270303	271438	199254	117925	245310	35499	15487.4
O95347	SMC2	Structural maintenance of chromosomes protein 2	3.88	0.602	4.975	0.692416	0.853491	0.765021	161965	185573	318361	410925	438133	334423	175329	425774	16341.7	4615.01
Q9UQE7	SMC3	Structural maintenance of chromosomes protein 3	2.324	2.541	2.562	0.9104	0.77394	0.991059	181927	206687	200857	362390	253771	296848	149453	276781	132079	23726.7
Q9NTJ3	SMC4	Structural maintenance of chromosomes protein 4	100	100	100	5.05391e-17	5.15718e-17	4.65686e-17	38429.5	38702.9	60616.6	98277.3	100557	83192.8	26312	114966
Q9H0W8	SMG9	Protein SMG9	100	100	100	5.05391e-17	5.15718e-17	4.65686e-17	10493.3	24916.3	12101.1	53480.8	31578.2	26990.6	15363.4	25500.9
Q16637	SMN1	Survival motor neuron protein	100	17.903	100	5.05391e-17	0.142807	4.65686e-17	53177.6	69524.4	59255.9	115844	146356	91184.1	78334.2	85047.3
O75940	SMNDC1	Survival of motor neuron-related-splicing factor 30
O00161	SNAP23	Synaptosomal-associated protein 23	0.721	1.503	1.534	0.823022	0.996976	0.826174	139114	305029	376996	1.27424e+06	2.06772e+06	765108	998032	984816	589886	219460
O95721	SNAP29	Synaptosomal-associated protein 29	100	37.895	100	5.05391e-17	0.0505153	4.65686e-17	8308.76	17281.8	28735.1	35179.8	46517.2	20042.5	17120.5	47794.7	2770.24
Q7KZF4	SND1	Staphylococcal nuclease domain-containing protein 1	2.779	5.507	4.139	0.885624	0.562153	0.809121	216362	326868	53267	579660	751078	573991	46498.8	87430.3	43913.2	75993.1
O75643	SNRNP200	U5 small nuclear ribonucleoprotein 200 kDa helicase	2.588	0.257	2.604	0.883535	0.496474	0.991059	156251	184364	378982	388488	387320	287699	189040	339391	42601.5	49935.6
Q96DI7	SNRNP40	U5 small nuclear ribonucleoprotein 40 kDa protein	100	100	100	5.05391e-17	5.15718e-17	4.65686e-17	21199.7	30331.6	63234.6	147729	90786.1	79409.8	33610.9	164121
P09012	SNRPA	U1 small nuclear ribonucleoprotein A	3.031	3.927	5.572	0.813013	0.621291	0.65595	92810	165713	62865.9	185390	256337	252764	96748.3	148815	49792.1	31780.6
P09661	SNRPA1	U2 small nuclear ribonucleoprotein A'	100	100	100	5.05391e-17	5.15718e-17	4.65686e-17	34287.6	33130.4	16815.9	26671.9	92415.7	81036.6	61872.9	52342.9
P14678	SNRPB	Small nuclear ribonucleoprotein-associated proteins B and B'	3.323	1.13	2.646	0.843762	0.948431	0.998922	689969	645211	512239	419309	602536	644816	666586	637547	283314	103921
P62314	SNRPD1	Small nuclear ribonucleoprotein Sm D1	2.332	0.481	2.086	0.932298	0.809399	0.929109	286903	384468	399076	217613	330437	507539	228288	390057	136931	89210.4
P62316	SNRPD2	Small nuclear ribonucleoprotein Sm D2	3.816	1.241	5.09	0.817507	0.972506	0.766895	853787	1.05492e+06	867603	1.34983e+06	1.04566e+06	1.32673e+06	725224	1.13447e+06	319923	127994
P62318	SNRPD3	Small nuclear ribonucleoprotein Sm D3	3.857	0.362	2.47	0.813013	0.538258	0.983208	779313	1.06059e+06	544999	540624	385152	906486	484063	748121	324235	235553
P62304	SNRPE	Small nuclear ribonucleoprotein E	4.59	3.988	3.686	0.72913	0.711679	0.900625	775622	1.27058e+06	994184	1.10274e+06	1.09479e+06	1.30746e+06	820758	954882	320304	225909
P62306	SNRPF	Small nuclear ribonucleoprotein F	100	100	100	5.05391e-17	5.15718e-17	4.65686e-17	21987.2	37500.7	31997.9	146209	143339	62155.5	32095.5	119406
P62308	SNRPG	Small nuclear ribonucleoprotein G	1.769	0.172	2.866	0.955992	0.473948	0.929109	144667	92404.3	167837	183046	146166	187498	120938	142825	26903.5	43419.9
Q13884	SNTB1	Beta-1-syntrophin	2.706	0.22	5.589	0.813013	0.581299	0.65595	47829.7		31206.3	129423		119640	36540.6	34682	30155.5	12238.1
Q13425	SNTB2	Beta-2-syntrophin	1	100	100	0.925355	5.15718e-17	4.65686e-17			20138.2	16776.4	24792.7	6129.94	8335.88	11070.5		1511.4
P55769	SNU13	NHP2-like protein 1	4.952	2.624	3.61	0.697775	0.868473	0.905941	605428	759024	433865	564774	815957	531500	448106	614217	148944
Q13573	SNW1	SNW domain-containing protein 1	100	100	100	5.05391e-17	5.15718e-17	4.65686e-17		28009.8	22219	58465.9	55133.9	54848.9	17141.6	46776.1
Q96RF0	SNX18	Sorting nexin-18	0.698	0.461	0.936	0.78613	0.843939	0.686629	11440.7	25064.4	13001.7	76417.8	114844	40048.4	27492.6	30637.3	223836	29176.3
O60749	SNX2	Sorting nexin-2
P00441	SOD1	Superoxide dismutase [Cu-Zn]	0.812	1.617	1.946	0.843762	0.987901	0.905941	792433	745775	2.22768e+06	2.18346e+06	3.45357e+06	2.28193e+06	1.58613e+06	3.17899e+06	1.93831e+06	747910
Q13342; Q9H930	SP140; SP140L	Nuclear body protein SP140; Nuclear body protein SP140-like protein	6.032	6.722	1	0.344456	0.567636	0.766337	7991.73		17004.8	23087.6	27814.6	26946.7
Q96N96	SPATA13	Spermatogenesis-associated protein 13		100			5.15718e-17					46211.7	58867.1
Q5TZJ5; Q5VYP0	SPATA31A1; SPATA31A3	Spermatogenesis-associated protein 31A1; Spermatogenesis-associated protein 31A3	100	100	100	5.05391e-17	5.15718e-17	4.65686e-17			122656		51822.8	26515.1	43638.8	93316.7
P16150	SPN	Leukosialin	0.484	3.092	1.697	0.668164	0.815575	0.864556	594679	808209	2.62245e+06	4.22646e+06	5.73994e+06	2.7937e+06	2.51125e+06	4.33179e+06	2.96562e+06	1.43983e+06
Q8TCT8	SPPL2A	Signal peptide peptidase-like 2A	1.078	2.11	3.124	0.925355	0.854605	0.906966	37356.7	42035.6	202142	110299	175666	131111	111733	256790	59117.5	81622.4
Q01082	SPTBN1	Spectrin beta chain, non-erythrocytic 1	0.687	0.99	4.204	0.792417	0.912726	0.850637	31729	107551	100384	282974	514315	625110	531719	769492	331386	130133
Q9H254	SPTBN4	Spectrin beta chain, non-erythrocytic 4	0.838	0.812	1	0.84455	0.952638	0.712923	80020.2	21541.8	167948	96671.5	183256	150030	23221.8	153079	11258.3	57181.8
P10124	SRGN	Serglycin	100		100	5.05391e-17		4.65686e-17	61616.3	93118.8	197976			195854	46009.5	187428
P30626	SRI	Sorcin	0.775	1.686	1.427	0.83516	0.974458	0.794593	777451	998444	1.79005e+06	2.74891e+06	7.19527e+06	1.37765e+06	1.46127e+06	3.89882e+06	1.7671e+06	799952
P19623	SRM	Spermidine synthase	2.435	2.015	3.608	0.926946	0.903211	0.905941	100135	307587	329115	413110	476121	358424	291887	432105	110866	34970.5
P37108	SRP14	Signal recognition particle 14 kDa protein	2.809	5.907	2.913	0.894546	0.528149	0.974728	781996	764001	1.34327e+06	1.75875e+06	1.74027e+06	1.33569e+06	720854	1.78574e+06	367740	249268
P09132	SRP19	Signal recognition particle 19 kDa protein	100	100	100	5.05391e-17	5.15718e-17	4.65686e-17	23225	32752.1	23381.9	70136.4	78249.7	64067.3	19055.8	31957.8
Q9UHB9	SRP68	Signal recognition particle subunit SRP68	3.084	1.183	5.497	0.756528	0.994941	0.666237	30441	17098.2	43900.5	76061.3	77933.9	64175.1	25359.4	39459	8433.83
Q96SB4	SRPK1	SRSF protein kinase 1	12.558	2.23	15.325	0.159711	0.819451	0.123611	233571	338031	299469	245482	223684	335550	187295	317626	19620.8
Q9Y5M8	SRPRB	Signal recognition particle receptor subunit beta
Q9UQ35	SRRM2	Serine/arginine repetitive matrix protein 2	1.434	0.509	2.16	0.974616	0.727281	0.947744	314371	370452	278049	374449	443338	319464	605508	431143	335891	153486
Q9BXP5	SRRT	Serrate RNA effector molecule homolog	100	100	100	5.05391e-17	5.15718e-17	4.65686e-17	84318	119299	276696	294226	237535	269203	153474	250254		11501.3
Q07955	SRSF1	Serine/arginine-rich splicing factor 1	2.777	0.876	3.112	0.898234	0.868714	0.960912	3.10983e+06	2.5996e+06	2.80241e+06	4.53354e+06	4.03056e+06	3.96948e+06	2.84829e+06	4.13368e+06	1.44209e+06	753700
O75494	SRSF10	Serine/arginine-rich splicing factor 10	2.279	2.334	3.857	0.932298	0.871718	0.889081	193855	249767	434296	339627	824351	784596	50154.3	490129	16599	13378.6
Q05519	SRSF11	Serine/arginine-rich splicing factor 11	100	100	100	5.05391e-17	5.15718e-17	4.65686e-17		10998		74856.7	54934.7	58058.3	27147.7	35774.9
Q01130	SRSF2	Serine/arginine-rich splicing factor 2	6.652	9.369	5.197	0.492879	0.294599	0.756449	219005	243826	506176	906020	428129	444543	134227	851433	18659.4	10742.7
P84103	SRSF3	Serine/arginine-rich splicing factor 3	3.242	1.8	4.929	0.846145	0.947903	0.78636	4.97545e+06	3.81687e+06	6.54072e+06	8.39858e+06	6.56866e+06	6.76656e+06	4.08212e+06	7.78756e+06	801189	1.04532e+06
Q13247	SRSF6	Serine/arginine-rich splicing factor 6	2.133	0.754	2.571	0.949566	0.854605	0.995388	432402	934232	575365	1.10945e+06	1.25021e+06	935788	504638	857788	347226	192124
Q16629	SRSF7	Serine/arginine-rich splicing factor 7	2.375	2.27	2.985	0.926946	0.888758	0.974728	2.78709e+06	3.84749e+06	3.91948e+06	4.5127e+06	4.54238e+06	3.78169e+06	2.311e+06	4.78121e+06	1.49701e+06	994453
Q13242	SRSF9	Serine/arginine-rich splicing factor 9	100	28.588	100	5.05391e-17	0.0915752	4.65686e-17	60315.6	65322.8	47458.1	85273.6	66646.5	76649.1	42632.7	87730.6	11798.9
P05455	SSB	Lupus La protein	1.991	4.78	1.877	0.903737	0.622548	0.969652	42142.1	34204.7	63501.2	61764.4	74568.2	36044.1	35795.6	63553.4	17691.4	16293.9
Q04837	SSBP1	Single-stranded DNA-binding protein, mitochondrial	1.339	0.744	1.269	0.959866	0.850476	0.730958	545926	689014	527834	628834	668616	701981	447474	571405	651316	341056
P51571	SSR4	Translocon-associated protein subunit delta	1.207	0.01	0.543	0.975916	5.15718e-17	0.409319	36155.9	37960.5	20421.8			19686.4	19852.7	22206.1	51107.6	23244
P50502	ST13	Hsc70-interacting protein	1.225	0.965	1.565	0.940564	0.938271	0.834074	181941	158928	293796	326251	506487	399884	246855	510795	177758	111867
O95630	STAMBP	STAM-binding protein	0.01	1.346	0.075	5.05391e-17	0.947333	0.00052721			152145	125672		85648.9			214755	91421
Q96FJ0	STAMBPL1	AMSH-like protease			100			4.65686e-17						15568.9	8608.01
Q9P2P6	STARD9	StAR-related lipid transfer protein 9	0.727	7.304	0.09	0.808961	0.463307	0.0010578	170554	24841.9		1.08986e+06	43354.8	364903		44959.3	168739	28397.8
P42224	STAT1	Signal transducer and activator of transcription 1-alpha/beta	0.602	0.499	0.603	0.752053	0.741955	0.28796	232316	297347	255938	285526	328022	269815	239706	300639	191917	305878
O95793	STAU1	Double-stranded RNA-binding protein Staufen homolog 1	100	8.033	100	5.05391e-17	0.359906	4.65686e-17	312295	392611	362272	151204	161591	358690	246044	535756
P31948	STIP1	Stress-induced-phosphoprotein 1	2.286	2.125	2.361	0.933781	0.908075	0.974728	1.41304e+06	1.70939e+06	2.57397e+06	3.29772e+06	3.86515e+06	2.2852e+06	1.33197e+06	3.26069e+06	985611	364405
O94804	STK10	Serine/threonine-protein kinase 10	0.416	0.723	1.062	0.57675	0.838951	0.618652	218621	243400	254106	508264	897676	501384	348423	434903	818696	235851
Q9Y6E0; O00506; Q9P289	STK24/25/26	Serine/threonine-protein kinase24/25/26	1.279	0.623	2.238	0.990853	0.892056	0.996919	31984.1	33626.6	109237	51529.2	53413	67779.6	66052.8	128169	42667.1	25661.8
Q9UEW8	STK39	STE20/SPS1-related proline-alanine-rich protein kinase	0.01	0.99	2.169	5.05391e-17	0.99563	0.998922		6217.88		24283	53359.4	12256.2	22960	12787.5	7959.1
Q13043	STK4	Serine/threonine-protein kinase 4	1.209	3.343	3.017	0.959866	0.705346	0.910093	28969.3	34503.2	92457.1	120876	201319	87585.4	48557.3	155584	40888.9	35234.6
P16949	STMN1	Stathmin	0.513	0.733	1.057	0.692416	0.843939	0.615222	315365	359077	471593	810407	1.60083e+06	954231	763206	1.01861e+06	1.21542e+06	462642
P27105	STOM	Erythrocyte band 7 integral membrane protein	0.833	1.441	2.062	0.846623	0.999173	0.924466	2.93261e+06	4.11647e+06	3.80903e+06	5.93176e+06	1.0869e+07	7.36655e+06	6.02069e+06	8.74852e+06	4.57197e+06	1.41353e+06
Q9Y3F4	STRAP	Serine-threonine kinase receptor-associated protein	3.061	1.493	7.451	0.793604	0.908524	0.47466	33598.1	90170.1	102904	195190	421948	115406	44610.5	161325	15418.9	6160.51
Q9UNE7	STUB1	E3 ubiquitin-protein ligase CHIP	100	100	100	5.05391e-17	5.15718e-17	4.65686e-17	17775.9	17950.8	13502.6	55015.8	88687.9	52945	25632.2	52448.3
O75558	STX11	Syntaxin-11	100	100	100	5.05391e-17	5.15718e-17	4.65686e-17	7281.93	22341.4	29303.8	63879.1	89797.7	50112.8	36552.1	73814.3
Q13277	STX3	Syntaxin-3	2.168	0.689	2.501	0.894546	0.935592	0.974728	11828.8	15125.7	11723.7	10680.3	9748.42	15957.6	14092.1	22864.3	17531.2	5797.65
Q12846	STX4	Syntaxin-4	0.448	0.217	1.206	0.562525	0.516713	0.753559	81311.4	137729	126698	218055	236095	231493	179041	315665	361657	84615.1
P61764	STXBP1	Syntaxin-binding protein 1
Q15833	STXBP2	Syntaxin-binding protein 2	1.151	2.079	1.819	0.946291	0.868473	0.929109	52161.6	112957	78107.2	225734	435526	142221	149464	258310	151310	55874.5
O00186	STXBP3	Syntaxin-binding protein 3	0.746	0.827	1.077	0.823022	0.953241	0.666237	68913.1	153352	140448	213926	345093	225484	200377	289890	307915	114417
P53999	SUB1	Activated RNA polymerase II transcriptional coactivator p15	1.667	1.34	0.704	0.997047	0.993774	0.348951	1.22399e+06	1.24894e+06	1.44327e+06	1.83562e+06	1.67245e+06	1.30708e+06	761787	1.35848e+06	1.0356e+06	1.11318e+06
P61956; P55854; Q6EEV6	SUMO2/3/4	Small ubiquitin-related modifier2/3/ 4	0.536	1.094	1.974	0.692416	0.935592	0.906966	135137		115646	416460	443784	332964	294385	395495	430368	153430
O00267	SUPT5H	Transcription elongation factor SPT5	100	30.906	100	5.05391e-17	0.0554526	4.65686e-17	17893.3	44046.1	36022.1	103013	92727.5	76907.9	38419.5	47349.1	12195.9
Q7KZ85	SUPT6H	Transcription elongation factor SPT6	100	100	100	5.05391e-17	5.15718e-17	4.65686e-17	14881.7	36455.2	11029	57041.3	42213.2	28805.8	15875.2	33628
O15260	SURF4	Surfeit locus protein 4	2.012	0.405	2.225	0.959866	0.810369	0.974728	149133	189803	168412	79977.4	97351.5	190928	169575	189838	223064	78420.3
Q15022	SUZ12	Polycomb protein SUZ12	100	100	100	5.05391e-17	5.15718e-17	4.65686e-17	12311.3	24397.1	19023.2	40788.9	44953.2	22508.9	15405.8	21668.1
O60506	SYNCRIP	Heterogeneous nuclear ribonucleoprotein Q	3.079	3.477	3.622	0.862622	0.769085	0.905941	766276	1.23035e+06	1.38485e+06	1.49924e+06	2.01353e+06	1.39105e+06	1.06817e+06	1.63398e+06	504319	215773
Q8NF91	SYNE1	Nesprin-1
O43760	SYNGR2	Synaptogyrin-2	2.189	3.296	3.573	0.917796	0.772961	0.906966	118456	155965	109900	421178	401570	325999	205624	344466	144486	59216.9
Q9HCH5	SYTL2	Synaptotagmin-like protein 2
Q12962	TAF10	Transcription initiation factor TFIID subunit 10
Q92804	TAF15	TATA-binding protein-associated factor 2N	4.24	2.846	5.357	0.670316	0.74277	0.691522	114019	155626	120051	173732	196496	262486	134306	167790	69022.3	30503
P37802	TAGLN2	Transgelin-2	0.962	2.391	2.14	0.894546	0.870942	0.940667	1.24401e+06	1.57267e+06	2.19236e+06	5.42421e+06	7.35611e+06	3.16388e+06	2.74892e+06	4.03318e+06	2.89486e+06	1.01314e+06
P37837	TALDO1	Transaldolase	0.673	0.475	0.573	0.793604	0.850476	0.398468	25067	40124.2	57996.3	51993.2	68513.2	50102.1	45653.1	57679.4	123743	29057.4
Q03518	TAP1	Antigen peptide transporter 1	0.892	0.372	0.73	0.862622	0.748453	0.449475	147031	229136	187331	94451.3	174247	149478	126972	219762	278714	162280
O15533	TAPBP	Tapasin	0.857	0.835	0.562	0.860437	0.868473	0.219814	709641	534488	657820	583147	602708	528122	442986	796187	1.68283e+06	1.02552e+06
Q13148	TARDBP	TAR DNA-binding protein 43	1.837	100	8.968	0.959866	5.15718e-17	0.414578	153375	220524	321065	702407	830142	490146	298681	593961		3008.31
P26639	TARS	Threonine--tRNA ligase, cytoplasmic	2.646	1.684	2.288	0.843762	0.920841	0.998013	171011	219726	76976.8	421819	400734	166161	32938.6	175774	96905.3
Q9BXI6	TBC1D10A	TBC1 domain family member 10A	0.229	0.242	1.372	0.106287	0.616519	0.848678	32243.9	54415.6		51257.7	93947.6	107394	75401.3	115307	300865	56561.7
Q4KMP7	TBC1D10B	TBC1 domain family member 10B	2.158	0.441	2.503	0.913226	0.838951	0.978726	55737.8	109148	37552.1	64514.5	119455	116817	89191.6	146119	155311	42477.4
Q8IV04	TBC1D10C	Carabin	0.01	1.691	1.08	5.05391e-17	0.873259	0.753559			21884.6	166170	165184	38247.8	50067.9	70405.2	171480	84184.4
O75347	TBCA	Tubulin-specific chaperone A	1.693	1.545	4.581	0.994594	0.995298	0.82385	255296	256512	595103	793713	999855	1.2293e+06	1.09204e+06	1.4762e+06	285303	66650.1
Q99426	TBCB	Tubulin-folding cofactor B	2.068	0.956	2.486	0.898699	0.995298	0.975904	30651.5	32719.8	74994.1	150865	134153	97208.6	60918.3	108406	53136.4	24271.9
Q9UL17	TBX21	T-box transcription factor TBX21	1	9.926	100	0.898699	0.294192	4.65686e-17		26438.7		75100.7	107563	54472.9	43569.1	71082.5	86190.6
P36402	TCF7	Transcription factor 7
P17987	TCP1	T-complex protein 1 subunit alpha	2.105	0.971	3.185	0.949566	0.903211	0.950752	1.1686e+06	1.66751e+06	1.55032e+06	2.20849e+06	2.99022e+06	2.09651e+06	1.43248e+06	2.22968e+06	767446	222934
Q7Z6L1	TECPR1	Tectonin beta-propeller repeat-containing protein 1
Q9P273	TENM3	Teneurin-3
Q9NYB0	TERF2IP	Telomeric repeat-binding factor 2-interacting protein 1		100	100		5.15718e-17	4.65686e-17				63236.2	63856.6	16224.3
Q9UGI8	TES	Testin	1.28	1.475	1.066	0.949566	0.999173	0.619604	429377	716847	617794	1.09357e+06	1.24142e+06	759349	300473	713814	1.06619e+06	416397
P02787	TF	Serotransferrin	2.152	2.416	3.521	0.949566	0.868473	0.906966	3.34468e+06	4.00016e+06	4.78111e+06	5.13958e+06	4.60129e+06	6.6077e+06	3.44555e+06	5.6439e+06	1.8422e+06	859657
P02786	TFRC	Transferrin receptor protein 1	5.118	2.573	9.324	0.692416	0.868473	0.388905	1.73373e+06	2.25249e+06	3.18378e+06	3.38313e+06	3.49748e+06	5.14468e+06	4.08149e+06	5.1642e+06	434704	134131
O43493	TGOLN2	Trans-Golgi network integral membrane protein 2	0.724	0.553	0.432	0.825222	0.736659	0.111517	371009	442062	317309	658195	551848	412024	151424	291097	1259481	507452
Q8WUY1	THEM6	Protein THEM6
Q86W42	THOC6	THO complex subunit 6 homolog
P31483	TIA1	Nucleolysin TIA-1 isoform p40	2.541	0.744	2.401	0.83516	0.935592	0.974728	21870.6	34493.5	41562.2	41173.3	44512.3	25035.2	30072.8	51363.6	14685.1
Q9NQ88	TIGAR	Fructose-2,6-bisphosphatase TIGAR
P01033	TIMP1	Metalloproteinase inhibitor 1	0.182	1.6	0.72	0.0523739	0.935188	0.517132	16536.6	16825.4			138193	50922.9	33864.2	62963.9	99612	77037.7
P29401	TKT	Transketolase	0.783	0.813	1.483	0.836791	0.868473	0.81339	572682	816248	1.07665e+06	936970	1.6611e+06	1.36871e+06	778437	1.60203e+06	1.36763e+06	510936
Q9Y490	TLN1	Talin-1	0.731	1.405	1.011	0.831338	0.997426	0.579763	2.76778e+06	4.62531e+06	4.63488e+06	7.33394e+06	1.33414e+07	4.41915e+06	3.33027e+06	5.90143e+06	5.80648e+06	2.28897e+06
Q9HD45	TM9SF3	Transmembrane 9 superfamily member 3	100	12.586	100	5.05391e-17	0.18173	4.65686e-17	112284	129472	121448	112032	116858	159126	109465	225011	79970
Q7Z403	TMC6	Transmembrane channel-like protein 6	0.01	0.161	0.333	5.05391e-17	0.337713	0.0802175				57976.1	119033	86313.5	42808.2	21635.2	575959	134381
Q8IU68	TMC8	Transmembrane channel-like protein 8
P49755	TMED10	Transmembrane emp24 domain-containing protein 10	1.03	0.741	1.805	0.911506	0.935592	0.955666	65187	67735	76239.9	161302	148209	47002.7	56169.5	143782	65102.7	32402
Q9BVK6	TMED9	Transmembrane emp24 domain-containing protein 9
Q9BVC6	TMEM109	Transmembrane protein 109	1.057	0.325	0.633	0.911506	0.71122	0.370574	180649	159564	185619	83888.2	125250	127467	112113	162360	291598	182271
Q9BXJ8	TMEM120A	Transmembrane protein 120A	1.679	1.777	1.32	0.964974	0.903211	0.846471	45135.4	52792.3	14961.7	99398.8	11928.9	59264.1	31433	39517.4	63248.6	26135.8
Q9HC07	TMEM165	Transmembrane protein 165	100	100	100	5.05391e-17	5.15718e-17	4.65686e-17	107755	139417	134982	69892.7	47321.8	177046	112895	185986
Q9NYL9	TMOD3	Tropomodulin-3	1.044	0.662	2.418	0.925355	0.833707	0.99268	59023.7	234446	116394	394252	505243	337080	208817	262685	135110	76572
P42167	TMPO	Lamina-associated polypeptide 2, isoforms beta/gamma	1.287	0.076	1.249	0.959866	0.175736	0.824615	93155	78793.9	37392.6	114196	138256	167860	98307.6	130946	182471	32137
P62328	TMSB4X	Thymosin beta-4	0.571	3.892	0.933	0.692416	0.625145	0.65595	29966.1	15476.1	37108.8	120738	1.17886e+06	87694.9	323139	70728.2	102184	138049
P28908	TNFRSF8	Tumor necrosis factor receptor superfamily member 8	100	8.493	100	5.05391e-17	0.341248	4.65686e-17	128096	189982	285216	1.06158e+06	1.9657e+06	1.74089e+06	1.5934e+06	1.8658e+06
O43557	TNFSF14	Tumor necrosis factor ligand superfamily member 14	0.01	0.156	0.236	5.05391e-17	0.430175	0.0490439		5660.66		20520	41545.8	17345.4	10501.8	33120.7	155574	97715.8
Q9UKE5	TNIK	TRAF2 and NCK-interacting protein kinase	0.664	0.01	1.292	0.813013	5.15718e-17	0.845846		12166.8	10406.3		48695.2	53784.2	25094.1	26991.3	62176.4	15217.5
Q07912	TNK2	Activated CDC42 kinase 1	2.522	0.01	0.01	0.84455	5.15718e-17	4.65686e-17	55205.9	78352	75554.1				85239.6		37341
Q96GM8	TOE1	Target of EGR1 protein 1	3.034	1.72	3.617	0.82633	0.868478	0.874488	120243	117119	311924	102868	214874	173630	74664.4	391607	67616.8	107148
Q15785	TOMM34	Mitochondrial import receptor subunit TOM34		2.964	3.861		0.724714	0.846471	32897.5	86504.9	63406.2	182764	273275	224375	149731	215607	16822.7	21898.8
P11387	TOP1	DNA topoisomerase 1	1.261	1.324	1.445	0.949566	0.992725	0.803515	2.85317e+06	3.52849e+06	4.00882e+06	4.34329e+06	3.49517e+06	3.53185e+06	1.75337e+06	3.79873e+06	3.13983e+06	1.64787e+06
P11388	TOP2A	DNA topoisomerase 2-alpha	2.594	1.147	3.88	0.9104	0.960364	0.884587	480032	473594	516449	538375	436466	869343	370079	768803	149586	36278.4
Q5JTV8	TOR1AIP1	Torsin-1A-interacting protein 1	0.802	0.764	1.461	0.83516	0.912726	0.848899	139751	123162	112025	234367	141801	115828	61362.2	86934.5	281892	147631
Q12888	TP53BP1	TP53-binding protein 1
Q96S44	TP53RK	EKC/KEOPS complex subunit TP53RK		100			5.15718e-17					52397.5	51722.7
P60174	TPI1	Triosephosphate isomerase	0.526	0.594	0.945	0.692416	0.761358	0.537955	3.34397e+06	3.33671e+06	3.55553e+06	5.10188e+06	8.28356e+06	6.85318e+06	5.45898e+06	8.46243e+06	9.26025e+06	2.92966e+06
P06753	TPM3	Tropomyosin alpha-3 chain	1	1	100	0.911506	1	4.65686e-17		98793.2			217302	191936	248320	238289	76011.6
P67936	TPM4	Tropomyosin alpha-4 chain	1.822	2.586	4.786	0.977908	0.868473	0.805574	1.50965e+06	1.22652e+06	3.65187e+06	3.34053e+06	2.83265e+06	3.80017e+06	2.89772e+06	4.48779e+06	841995	634469
P29144	TPP2	Tripeptidyl-peptidase 2	0.826	1.219	1.242	0.84455	0.964946	0.719905	202696	279254	253704	484565	462792	420523	335457	407642	363665	158842
P13693	TPT1	Translationally-controlled tumor protein	3.138	4.808	9.8	0.860437	0.621291	0.353212	367165	364275	801838	579280	889087	872917	888678	1.32744e+06	114097	60158.7
Q9ULW0	TPX2	Targeting protein for Xklp2	100	100	100	5.05391e-17	5.15718e-17	4.65686e-17	19441.9		32655.8	39117	36143.6	27779.3		41132.5
P62995	TRA2B	Transformer-2 protein homolog beta	1.841	1.933	2.202	0.977908	0.864874	0.974728	248813	200167	313143	227100	218622	382749	184249	220955	91134.5	77373.9
Q6PIZ9	TRAT1	T-cell receptor-associated transmembrane adapter 1	0.379	0.585	2.211	0.43258	0.888758	0.990115	37554.9	33002.2		131492	162716	148703	103661	122453	254104	48235.8
Q14258	TRIM25	E3 ubiquitin/ISG15 ligase TRIM25	100	100	100	5.05391e-17	5.15718e-17	4.65686e-17	96577	67818.9	35698.7	114978	104636	132935	99546.2	63338.7
Q13263	TRIM28	Transcription intermediary factor 1-beta	5.159	0.375	9.589	0.692416	0.550321	0.369752	277297	758553	916854	3.72715e+06	4.21884e+06	1.67919e+06	872077	1.94762e+06	19254.2	27609.2
Q9BRZ2	TRIM56	E3 ubiquitin-protein ligase TRIM56
Q15645	TRIP13	Pachytene checkpoint protein 2 homolog	1.638	0.601	3.568	0.99959	0.766578	0.906962	1254703	492398	685622	695200	621312	643792	1.12246e+06	852624	1.30701e+06	323661
Q9NXH9	TRMT1	tRNA (guanine(26)-N(2))-dimethyltransferase	100	100	100	5.05391e-17	5.15718e-17	4.65686e-17	7799.44	12868.9		6846.26		11591.6	5536.71
Q9UI30	TRMT112	Multifunctional methyltransferase subunit TRM112-like protein	100	11.264	100	5.05391e-17	0.322195	4.65686e-17	18887.1	16070.9	38765.9	45657.4	63611.5	41701	40945.3	79426.2
Q9UJA5	TRMT6	tRNA (adenine(58)-N(1))-methyltransferase non-catalytic subunit TRM6	100	100	100	5.05391e-17	5.15718e-17	4.65686e-17	46216.9	53549.4	29387.6	98089.3	73197.8	93393.7	39131.1
Q9Y3Q8	TSC22D4	TSC22 domain family protein 4	100	24.002	100	5.05391e-17	0.0430456	4.65686e-17	19917.7	19806.9	51701.2	364369	320465	69004.8	20330.7	75934.9	40227.7
Q99816	TSG101	Tumor susceptibility gene 101 protein	1	1.181	100	0.901042	0.968875	4.65686e-17			117812	137668		81078.6	70400.9	61914	131855
Q63HK5	TSHZ3	Teashirt homolog 3	1.382	0.844	1.903	0.960725	0.868473	0.901882	1762807	2.84115e+06	1.57619e+06	4.09044e+06	4575206	2.98533e+06	3.1598e+06	3118552	5.4802e+06	1.70858e+06
Q13630	TSTA3	GDP-L-fucose synthase	1.102	0.235	2.029	0.946588	0.593978	0.978726	38039.5	56209.1	29354.7	103258	99206.3	121349	52778.9	85717.7	58903	26766.5
Q99614	TTC1	Tetratricopeptide repeat protein 1	100	17.748	100	5.05391e-17	0.175257	4.65686e-17	13503	16555.2	22585.5	53510.6	57417.9	26475.6	14823.8	40618.9	19211.1
O95801	TTC4	Tetratricopeptide repeat protein 4	100	0.169	1	5.05391e-17	0.492942	0.762002	9379.79	6354.72	19271.3		70424.7	11691.6
Q14166	TTLL12	Tubulin--tyrosine ligase-like protein 12	2.577	1.305	6.032	0.83516	0.970017	0.577618	32208.6	65015.1	53908.8	114395	145663	91311.5	43986.4	103470	21325	5997.97
Q8WZ42	TTN	Titin	2.548	2.386	2.74	0.915118	0.87167	0.99268	176103		1.07877e+06	1.30443e+06	1.33047e+06	592538	325662		46368.5	122302
Q9BQE3	TUBA1C	Tubulin alpha-1C chain	2.322	1.992	4.066	0.932642	0.925826	0.867596	1.11105e+07	1.7667e+07	3.04238e+07	3.23382e+07	3.82334e+07	2.92293e+07	2.21486e+07	3.8448e+07	8.26095e+06	5.12317e+06
P68366	TUBA4A	Tubulin alpha-4A chain	2.284	3.297	3.301	0.933781	0.78856	0.929109	2.53421e+06	4.05204e+06	4.78478e+06	6.36185e+06	6.71036e+06	5.60767e+06	3.36652e+06	6.1219e+06	1.97684e+06	1.14773e+06
P07437	TUBB	Tubulin beta chain	2.279	1.953	4.528	0.933781	0.935188	0.827224	2.01495e+07	3.09526e+07	5.4722e+07	6.09252e+07	7.74675e+07	5.31937e+07	3.82727e+07	7.11252e+07	1.89975e+07	9.11884e+06
P04350	TUBB4A	Tubulin beta-4A chain
P68371	TUBB4B	Tubulin beta-4B chain	2.125	3.185	3.326	0.949566	0.805667	0.929109	2.57268e+06	3.46042e+06	5.68254e+06	6.78385e+06	8.28191e+06	6.50408e+06	3.56124e+06	7.62364e+06	2.34421e+06	1.11099e+06
P23258	TUBG1; TUBG2	Tubulin gamma-1 chain; Tubulin gamma-2 chain	1.211	0.598	2.173	0.949566	0.886868	0.995388	53663.8	78154.7	80273.7	144681	159813	116671	93170.3	119528	75627.9	21725
Q3B726	TWISTNB	DNA-directed RNA polymerase I subunit RPA43	2.027	0.791	1.242	0.925355	0.942891	0.828366	40595.1	75826.8	227597	64458.8	116999	107791	74556.2	79777.6	21633.4	61747.2
P40222	TXLNA	Alpha-taxilin	100	100	100	5.05391e-17	5.15718e-17	4.65686e-17		17080.1	25663	225934	372981	90425.8	41367.6
P10599	TXN	Thioredoxin	2.084	2.447	2.719	0.953267	0.868473	0.995388	479255	671834	1.19385e+06	691729	784435	1.0933e+06	696348	1.32518e+06	306545	244310
Q9BRA2	TXNDC17	Thioredoxin domain-containing protein 17
P19971	TYMP	Thymidine phosphorylase	1.795	0.205	2.334	0.959866	0.488524	0.995388	179386	164928	268057	249978	302307	266876	168136	267734	114338	22347.7
Q01081	U2AF1	Splicing factor U2AF 35 kDa subunit	6.21	12.556	12.709	0.606115	0.188963	0.209424	193258	342276	376012	548845	593863	448423	188739	331253	92228.6	46374.2
O15042	U2SURP	U2 snRNP-associated SURP motif-containing protein	100	100	100	5.05391e-17	5.15718e-17	4.65686e-17	16138	36966.9	51981.3	72977.5	33472.2	95889.3	50739.4	144407		11331.5
P22314	UBA1	Ubiquitin-like modifier-activating enzyme 1	1.307	1.634	1.683	0.955992	0.986102	0.861651	1.05441e+06	1.81104e+06	1.70135e+06	2.51958e+06	3.69201e+06	1.98643e+06	1.61958e+06	2.37418e+06	1.68382e+06	701326
Q9UBT2	UBA2	SUMO-activating enzyme subunit 2	1.138	0.233	2.224	0.959866	0.62314	0.997275	15706.4	24907.3	35983.8	31472.7	47788	37169.2	39541.2	56765.7	23538.1	8654.25
P62987	UBA52	Ubiquitin-60S ribosomal protein L40	100	100	100	5.05391e-17	5.15718e-17	4.65686e-17	35654.3	54522.8	43722.8		50844.8	43269.1
Q14157	UBAP2L	Ubiquitin-associated protein 2-like	0.01	6.205	6.073	5.05391e-17	0.514319	0.592859	8020.17			105508	144073	91530.5	71706.9	86255.2	10544.5
P57075	UBASH3A	Ubiquitin-associated and SH3 domain-containing protein A	0.01	0.01	0.01	5.05391e-17	5.15718e-17	4.65686e-17									45993.2
P62837; P61077	UBE2D2; UBE2D3	Ubiquitin-conjugating enzyme E2 D2; Ubiquitin-conjugating enzyme E2 D3	1.337	0.638	2.217	0.974616	0.901146	0.99268	83727.4	174482	118199	80243.4	255542	167781	147810	173756	95288.8	33282.9
P63279	UBE2I	SUMO-conjugating enzyme UBC9
P61081	UBE2M	NEDD8-conjugating enzyme Ubc12	100	100	100	5.05391e-17	5.15718e-17	4.65686e-17	67458.1	126110	127114	116748	216710	163514	126007	184588
P61088	UBE2N	Ubiquitin-conjugating enzyme E2 N	1.155	0.437	1.609	0.944615	0.801664	0.874488	70877.6	120222	139752	140809	407367	225476	128559	328689	364660	82237.2
Q9C0C9	UBE2O	(E3-independent) E2 ubiquitin-conjugating enzyme	100	100	100	5.05391e-17	5.15718e-17	4.65686e-17	49194.7	104991	90069.1	156356	228535	133268	117246	189701
Q16763	UBE2S	Ubiquitin-conjugating enzyme E2 S	100	100	100	5.05391e-17	5.15718e-17	4.65686e-17	72832.6	97092.3	76391.8	104874	74618.3	139287	49441.1	92574.8
Q13404; Q15819	UBE2V1; UBE2V2	Ubiquitin-conjugating enzyme E2 variant 1; Ubiquitin-conjugating enzyme E2 variant 2	1.579	2.045	3.497	0.982961	0.868473	0.870424	41246.8	65830.4	72452.5	41599.9	73529.2	127800	119117	136730	70126.8	29493
O95164	UBL3	Ubiquitin-like protein 3	0.01	0.01	0.13	5.05391e-17	5.15718e-17	0.0138204							18075.7		39918.3	10965.6
Q9BZL1	UBL5	Ubiquitin-like protein 5
Q9UMX0; Q9NRR5	UBQLN1; UBQLN4	Ubiquilin-1; Ubiquilin-4	1.538	1.894	2.958	0.976608	0.883492	0.911287	35160.6	32111.7	100883	112859	94531.2	88743.7	46427.1	148260	42257.4	17355
Q9UHD9	UBQLN2	Ubiquilin-2
O95071	UBR5	E3 ubiquitin-protein ligase UBR5
Q04323	UBXN1	UBX domain-containing protein 1	100	100	100	5.05391e-17	5.15718e-17	4.65686e-17		48748.6		147959	204229	73806	19785.5	56310.9
Q9BZX2	UCK2	Uridine-cytidine kinase 2	100	100	100	5.05391e-17	5.15718e-17	4.65686e-17		2011.78	9039.02		26916.7			21421
Q16851	UGP2	UTP--glucose-1-phosphate uridylyltransferase	4.569	1.452	5.442	0.622951	0.944273	0.690267	90948.8	126253	43918.7	329847	293085	162320	121458	225817	256925	22963.8
Q70J99	UNC13D	Protein unc-13 homolog D	100	100	100	5.05391e-17	5.15718e-17	4.65686e-17			10826.7	11476.2	16431.3			10342.5
Q9H3U1	UNC45A	Protein unc-45 homolog A
Q92900	UPF1	Regulator of nonsense transcripts 1	1.662	0.155	4.036	0.957387	0.473948	0.809807	22302.7	92406.6	28568.4	43598.1	57318	78098.6	65171.1	76613.7	22898.3	16614
P22695	UQCRC2	Cytochrome b-c1 complex subunit 2, mitochondrial
O60763	USO1	General vesicular transport factor p115	12.384	21.248	100	0.0471421	0.130107	4.65686e-17	13089.6	15368.7		58138.6	44431.6	39671.9	15146.4	20049.9	14561.6
Q14694	USP10	Ubiquitin carboxyl-terminal hydrolase 10	2.539	1.137	3.918	0.83516	0.995298	0.832373	41965.8	38383.2	93424.5	226289	72528.9	129098	32053.8	143366		14286.2
P54578	USP14	Ubiquitin carboxyl-terminal hydrolase 14	2.971	0.01	7.544	0.770894	5.15718e-17	0.47347	26209.3	36977.6			48282.7		39541.2	54999.5	28861.4	5393.17
Q9Y5T5	USP16	Ubiquitin carboxyl-terminal hydrolase 16		100			5.15718e-17					33867	75343.6
P45974	USP5	Ubiquitin carboxyl-terminal hydrolase 5	1.314	0.333	1.798	0.980982	0.74277	0.927956	29574.1	51596.4	190984	231414	207176	188042	39339.7	255218	38406.8	22517
Q93009	USP7	Ubiquitin carboxyl-terminal hydrolase 7	100	100	100	5.05391e-17	5.15718e-17	4.65686e-17			14532.3	6292.82	9376.77	5151.95		11711.3
Q9Y5J1	UTP18	U3 small nucleolar RNA-associated protein 18 homolog		100	100		5.15718e-17	4.65686e-17				77943.5	134763	71300.6	52362.7
P63027	VAMP2	Vesicle-associated membrane protein 2	100	100	100	5.05391e-17	5.15718e-17	4.65686e-17			72474.9	120395	106181	40277.7	36801.7	64622.1
Q15836	VAMP3	Vesicle-associated membrane protein 3
O95183	VAMP5	Vesicle-associated membrane protein 5	0.01	0.434	0.932	5.05391e-17	0.819451	0.687916			23601	19632.9	256953	38649.2	42383	197016	132676	46782.8
Q9BV40	VAMP8	Vesicle-associated membrane protein 8	0.841	1.204	1.449	0.851725	0.960337	0.80499	145660	145657	181082	533503	458589	308266	221384	357071	473381	146779
P26640	VARS	Valine--tRNA ligase	2.685	3.669	4.427	0.902581	0.74277	0.834586	673430	1.20877e+06	1.38727e+06	2.92566e+06	3.97491e+06	2.58264e+06	1.47602e+06	2.06012e+06	394602	221051
P50552	VASP	Vasodilator-stimulated phosphoprotein	1.38	0.899	1.523	0.960725	0.880243	0.824615	1.24121e+06	1.4333e+06	1.70622e+06	3.4785e+06	3.80051e+06	1.90535e+06	1.16136e+06	2.21485e+06	1.68019e+06	571348
P61758	VBP1	Prefoldin subunit 3	3.354	1.019	4.308	0.704468	0.995069	0.780792	53070.8	41388	74951.8	64686.9	92360.2	82564.8	78798.4	111337	26997.9
P55072	VCP	Transitional endoplasmic reticulum ATPase	1.548	0.234	2.191	0.999721	0.528217	0.974728	134267	161746	146759	245558	248109	306282	173325	229585	240818	79547.6
Q14135	VGLL4	Transcription cofactor vestigial-like protein 4	0.01	0.01	0.01	5.05391e-17	5.15718e-17	4.65686e-17									70958.7	23125.9
P08670	VIM	Vimentin	1.775	2.444	2.387	0.986895	0.868473	0.974728	3.97208e+06	4.14321e+06	8.73546e+06	9.47768e+06	1.45268e+07	8.4851e+06	1.19285e+07	1.3153e+07	4.15406e+06	1.59385e+06
Q9UK41	VPS28	Vacuolar protein sorting-associated protein 28 homolog	0.965	1.312	5.993	0.911506	0.968875	0.60561	11309.5	24806.7	34256.2	72424.3	65519	77374.1	124374	97438.8	62426.1	21355.4
Q9H9H4	VPS37B	Vacuolar protein sorting-associated protein 37B	5.326	0.894	1.955	0.589547	0.993774	0.967867		184384	24084.6	49742.8	51796.2	27952.5	45673.2	14251.3	643559	44138.7
O75351	VPS4B	Vacuolar protein sorting-associated protein 4B
P04004	VTN	Vitronectin	1.55	0.113	1.025	0.990853	0.0858918	0.589776	743248	744708	593308	1.64909e+06	824384	1.02225e+06	712440	777629	1.1528e+06	441132
P23381	WARS	Tryptophan--tRNA ligase, cytoplasmic	4.889	0.139	5.363	0.701276	0.163717	0.741316	635553	788837	962472	466432	495569	658063	444991	794634	112476	93137.2
P42768	WAS	Wiskott-Aldrich syndrome protein	1.112	25.245	2.496	0.925497	0.0451114	0.990738	143035	97081.2	158187	373924	542634	280729	173436	265943	193853	51571.9
Q9Y6W5	WASF2	Wiskott-Aldrich syndrome protein family member 2	0.429	0.637	0.899	0.531272	0.868473	0.506026	90198.9	103127	105172	271189	396007	299145	191615	322540	465330	96733.2
O75083	WDR1	WD repeat-containing protein 1	0.466	1.141	0.747	0.646685	0.942891	0.389316	990749	1.40461e+06	2.1953e+06	3.72347e+06	4.06163e+06	2.07661e+06	1.35505e+06	3.25561e+06	3.88972e+06	1.12731e+06
Q8NI36	WDR36	WD repeat-containing protein 36	5.353	0.684	9.615	0.411781	0.917237	0.320766	15637.6	23403.3	91259.9	50712.4	41880	52619.4	33955.1	49340.3		3633.73
Q9NNW5	WDR6	WD repeat-containing protein 6	100	100	100	5.05391e-17	5.15718e-17	4.65686e-17	26239.8	41603.4	11868.1	27620.7	32526.7	59443	38124	50265.4
Q6RFH5	WDR74	WD repeat-containing protein 74	0.86	0.781	2.045	0.860888	0.865489	0.921926	351804	673490	716073	933779	1.00587e+06	1.01322e+06	789914	972416	697877	275983
O43516	WIPF1	WAS/WASL-interacting protein family member 1	0.42	1.114	0.659	0.473233	0.983665	0.435681	40285.2	53730.4	38293	164084	297551	93954.8	85111.8	93714.5	178382	89838.1
Q15007	WTAP	Pre-mRNA-splicing regulator WTAP	5.853	3.672	5.276	0.63822	0.74277	0.752123	585209	228218	1.02477e+06	1113249	846775	982734	468326	1.07919e+06	41036	117038
Q9NQW7	XPNPEP1	Xaa-Pro aminopeptidase 1	100	100	100	5.05391e-17	5.15718e-17	4.65686e-17	8637.74	8196.86	16701.8	17178.4	23604.6	14296.7	12347	36379		5006.24
O14980	XPO1	Exportin-1	2.707	3.972	3.054	0.840463	0.602606	0.906966	58082.8	139077	111995	238448	347151	148593	93514.4	156711	38854.9	15871.4
P18887	XRCC1	DNA repair protein XRCC1
P13010	XRCC5	X-ray repair cross-complementing protein 5	0.953	0.96	2.232	0.883535	0.900566	0.960886	138503	169530	517003	1.33014e+06	1.42277e+06	505302	304022	1.17467e+06	133477	134055
P12956	XRCC6	X-ray repair cross-complementing protein 6	1.369	1.437	2.739	0.959866	0.999173	0.99268	395340	642538	1.40658e+06	2.51208e+06	3.32926e+06	1.51036e+06	864875	2.34879e+06	581729	281311
Q9H0D6	XRN2	5'-3' exoribonuclease 2	1.871	0.794	6.464	0.949566	0.918139	0.615222	117660	145102	181905	410787	353995	270518	129067	260259	29683.4	14406.4
P54577	YARS	Tyrosine--tRNA ligase, cytoplasmic	1.045	3.258	2.268	0.903737	0.792974	0.974728	285454	222184	174279	853593	569736	244564	260881	340182	98302.4	124468
P67809	YBX1	Nuclease-sensitive element-binding protein 1	8.397	11.271	7.484	0.39695	0.229093	0.528636	1.25334e+07	1.19598e+07	1.31029e+07	1.58037e+07	1.88993e+07	1.43455e+07	9.7964e+06	1.62168e+07	1.91559e+06	2.06161e+06
P31946	YWHAB	14-3-3 protein beta/alpha	1.089	0.87	2.453	0.925355	0.868473	0.980847	1.00915e+06	1.53556e+06	1.40967e+06	2.80896e+06	3.98165e+06	2.70347e+06	2.55386e+06	3.2232e+06	3.2856e+06	1.07248e+06
P62258	YWHAE	14-3-3 protein epsilon	1.656	0.696	4.468	0.99714	0.819451	0.834043	301260	472375	370151	649434	1.13601e+06	785886	1.03559e+06	1.00812e+06	885212	220858
P61981	YWHAG	14-3-3 protein gamma	1.898	0.903	4.964	0.942409	0.992725	0.764417	64414.4	110234	81230.7	146188	226535	181482	232896	206621	183129	48271.1
Q04917	YWHAH	14-3-3 protein eta	1.181	1.332	2.482	0.933781	0.993279	0.984841	290498	442253	438147	921384	1.09852e+06	793849	553205	889322	420766	166902
P27348	YWHAQ	14-3-3 protein theta	1.371	3.148	2.476	0.959866	0.808463	0.983435	1.06465e+06	1.23273e+06	1.13675e+06	4.06008e+06	5.13054e+06	2.30746e+06	1.59358e+06	2.85729e+06	2.10805e+06	559905
P63104	YWHAZ	14-3-3 protein zeta/delta	0.747	0.935	1.038	0.83516	0.892056	0.598779	2.52052e+06	3.09431e+06	3.31609e+06	7.60014e+06	1.07487e+07	6.00695e+06	5.51612e+06	8.73351e+06	1.24093e+07	3.53467e+06
P43403	ZAP70	Tyrosine-protein kinase ZAP-70	0.726	4.411	1.213	0.813013	0.667617	0.794192		16015.3	44128.8	474918	692642	109343	31428.3	180591	353702	103971
Q9UPT8	ZC3H4	Zinc finger CCCH domain-containing protein 4	0.01	100	100	5.05391e-17	5.15718e-17	4.65686e-17				7389.8	8823.73	17548.4	12262.2	44199.7		2179.9
Q7Z2W4	ZC3HAV1	Zinc finger CCCH-type antiviral protein 1	10.491	33.78	6.809	0.271044	0.0256689	0.587636	430108	590674	491931	493392	576821	433775	333517	441029	64696.2	16987.6
Q9NUE0	ZDHHC18	Palmitoyltransferase ZDHHC18	1	9.147	100	0.907813	0.289998	4.65686e-17		45933.6		75858.8	141661	101413	78343.1	127428	102518
Q9C0B5	ZDHHC5	Palmitoyltransferase ZDHHC5	1.064	0.751	3.324	0.925355	0.945033	0.901882	40918.2	57876.1	25408.6	130323	204619	162145	141604	165774	197810	43966
Q96KR1	ZFR	Zinc finger RNA-binding protein
Q14202	ZMYM3	Zinc finger MYM-type protein 3
Q5BKZ1	ZNF326	DBIRD complex subunit ZNF326	100	100	100	5.05391e-17	5.15718e-17	4.65686e-17	8689.57	16687.1	23565.2	40236.2	47417.5	27258.9	14569.2	48507.9
Q9ULD5	ZNF777	Zinc finger protein 777	1	15.144	100	0.926946	0.338158	4.65686e-17			3740.72	3233.97	9418.73		997.938	2370.92	1594.62
Q8NHG8	ZNRF2	E3 ubiquitin-protein ligase ZNRF2	0.01	100	1	5.05391e-17	5.15718e-17	0.741316				22807.6	81850.4			37305.3		8802.5
Q15942	ZYX	Zyxin	1.13	2.578	2.452	0.926946	0.868473	0.980847	418603	610132	587759	1.52781e+06	2.28116e+06	1.08418e+06	634246	1.05682e+06	607576	333350

## Sheet: Proteins Quantified
Accession	Gene	Description	Abundance Ratio: (IL15) / (control)	Abundance Ratio: (IL21) / (control)	Abundance Ratio: (IL15+IL21) / (control)	Abundance Ratio Adj. P-Value: (IL15) / (control)	Abundance Ratio Adj. P-Value: (IL21) / (control)	Abundance Ratio Adj. P-Value: (IL15+IL21) / (control)	Abundance: IL15, 1	Abundance: IL15, 2	Abundance: IL15, 3	Abundance: IL21, 1	Abundance: IL21, 3	Abundance: IL15+IL21, 1	Abundance: IL15+IL21, 2	Abundance: IL15+IL21, 3	Abundance: control, 1	Abundance: control, 2
P01023	A2M	Alpha-2-macroglobulin	1.945	0.438	1.143	0.965418	0.695808	0.676877	142375	305060	151958	191739	220696	350293	144768	140230	494741	130351
A6NNC1	A6NNC1	Putative POM121-like protein 1-like	0.01	0.01	0.01	5.05391e-17	5.15718e-17	4.65686e-17					57584.8		21865.1		61177.7	73959.2
Q9Y312	AAR2	Protein AAR2 homolog	100	100	100	5.05391e-17	5.15718e-17	4.65686e-17	22962.8	14415.5	16773.9	16674.2		16650.1	13588.5
P49588	AARS	Alanine--tRNA ligase, cytoplasmic	2.628	0.315	4.238	0.836791	0.738462	0.809029	8078.39	12231.7	32646.6	24633.4	102105	25721.3	15933.1	50634.8	1764.91	3868.3
P08183	ABCB1	Multidrug resistance protein 1	0.01	0.179	0.763	5.05391e-17	0.372364	0.409319			6275.01	58255.5	101173	87478.7	122715	143581	581429	143970
P33527	ABCC1	Multidrug resistance-associated protein 1	1.176	0.01	3.751	0.959866	5.15718e-17	0.845846	10034	15394.4			26406	28623.1	25202.8	35545.4	22906.7	6912.93
P61221	ABCE1	ATP-binding cassette sub-family E member 1	1.763	0.792	3.08	0.942409	0.917237	0.964348	9919.94	19535.7	66427.9	358694	443856	349984	160098	398128	58256	8920.39
Q8NE71	ABCF1	ATP-binding cassette sub-family F member 1	2.837	0.043	5.663	0.83516	0.0635224	0.626432	116666	159514	149959	218282	164070	275005	138460	142808		19459.6
Q9UG63	ABCF2	ATP-binding cassette sub-family F member 2	4.291	9.294	9.15	0.563568	0.291667	0.34794	48181.4	40512.7	208941	157463	200115	124445	85612.9	244829	19158.2	12872.4
Q8IZP0	ABI1	Abl interactor 1	0.925	1.334	3.28	0.87219	0.995069	0.934834	127825	99570	238230	402879	351556	501115	411649	457857	351207	131804
Q9P2A4	ABI3	ABI gene family member 3	0.613	0.792	1.265	0.727775	0.868473	0.730072	116707	99314.5	144049	285177	398923	175137	223221	281066	320700	134729
Q15018	ABRAXAS2	BRISC complex subunit Abraxas 2	100	100	100	5.05391e-17	5.15718e-17	4.65686e-17	38851.5	35301.3	46216.3	181101	152264	99405.5	16997.4	98614.5		4763.97
P42765	ACAA2	3-ketoacyl-CoA thiolase, mitochondrial	0.55	0.041	0.918	0.704468	0.151581	0.730958	6555.32	14284.5		5574.91		24636.8	8516.69	10668.5	37810.3	11622.9
Q15027	ACAP1	Arf-GAP with coiled-coil, ANK repeat and PH domain-containing protein 1	100	100	100	5.05391e-17	5.15718e-17	4.65686e-17	10651.4	3275.19	17341.6	167463	82910.9	6893.48	7024.4	19820.6		28058.7
Q9BWD1	ACAT2	Acetyl-CoA acetyltransferase, cytosolic	1.023	0.449	1.707	0.902581	0.628248	0.861377	157627	158819	402896	566107	752342	422853	415406	432660	288425	111430
P53396	ACLY	ATP-citrate synthase	2.077	1.6	3.738	0.954639	0.990448	0.900625	1.22396e+06	1.34467e+06	1.67575e+06	1.93113e+06	2.07783e+06	1.9474e+06	1.56313e+06	2.30101e+06	586110	191748
O00154	ACOT7	Cytosolic acyl coenzyme A thioester hydrolase	2.787	0.404	5.171	0.896382	0.592021	0.761695	336392	497362	477518	442184	636962	699553	409405	673852	176698	78109.6
P24666	ACP1	Low molecular weight phosphotyrosine protein phosphatase	2.442	2.856	2.72	0.925355	0.845925	0.995388	94636	327160	297833	636446	661328	438816	291140	430201	22556.8	13785.6
O60488	ACSL4	Long-chain-fatty-acid--CoA ligase 4	0.737	0.899	5.442	0.822386	0.972506	0.736437	94415.4	183938	204327	277276	313969	495543	467528	728495	296697	39880
P68032; P68133	ACTA1; ACTC1	Actin, alpha skeletal muscle; Actin, alpha cardiac muscle 1	2.421	1.87	4.953	0.925497	0.938271	0.782908	455507	321256	2.13014e+06	1.1854e+06	1.65464e+06	888041	1.78971e+06	1.82847e+06	260683	148282
P63261	ACTG1	Actin, cytoplasmic 2	1.588	1.838	2.064	0.993412	0.942891	0.924466	8.35104e+07	1.17701e+08	1.38604e+08	1.93471e+08	2.56144e+08	1.81965e+08	1.18958e+08	2.32807e+08	1.74922e+08	5.59419e+07
O96019	ACTL6A	Actin-like protein 6A	4.723	3.262	7.318	0.63822	0.790303	0.548124	156318	208615	360205	465848	587279	375617	269330	393127	23100.5	10570.2
O43707	ACTN4	Alpha-actinin-4	0.357	0.509	0.833	0.465163	0.695808	0.456134	283646	552352	565870	600119	972141	889633	655923	1.40326e+06	1.63957e+06	368872
P61163	ACTR1A	Alpha-centractin	0.784	0.449	1.083	0.840463	0.844032	0.756449	28289.7	19813.7	113220	151492	205681	101562	44783.8	99049.4	28167.4	20814.7
P61160	ACTR2	Actin-related protein 2	1.492	4.39	2.184	0.980591	0.664155	0.950752	700859	1.03792e+06	598792	1.73929e+06	1.27051e+06	819406	599758	1.23536e+06	1.75316e+06	632556
P61158	ACTR3	Actin-related protein 3	0.816	1.377	1.142	0.843762	0.995298	0.665832	595996	1025776	1.0883e+06	1.58047e+06	2.14615e+06	1.08918e+06	719858	1.60355e+06	1.24321e+06	362227
O14672	ADAM10	Disintegrin and metalloproteinase domain-containing protein 10	0.809	0.904	1.766	0.83516	0.882716	0.872813	104592	134838	82673.3	388365	510375	349082	266059	415291	443664	95040.6
Q13444	ADAM15	Disintegrin and metalloproteinase domain-containing protein 15	0.01	6.23	100	5.05391e-17	0.62314	4.65686e-17					18744.3	21558.6	9636.75
P55265	ADAR	Double-stranded RNA-specific adenosine deaminase	100	100	100	5.05391e-17	5.15718e-17	4.65686e-17	67909.5	199846	204935	279000	229211	158663	196664	315534
Q9Y653	ADGRG1	Adhesion G-protein coupled receptor G1	0.028	0.685	0.09	3.3384e-05	0.892056	0.000788615		9541.64		165010	186417		8946.21	47590.8	239737	132713
Q16186	ADRM1	Proteasomal ubiquitin receptor ADRM1	6.092	15.774	9.81	0.355684	0.128971	0.300502	83441.2	119094	103529	446119	386134	222744	116253	130636	31982.3	16246.5
P30520	ADSS	Adenylosuccinate synthetase isozyme 2	1.409	1.157	1.449	0.992022	0.998516	0.870991	99816.4	141211	124963	232853	435619	97727	113871	321819	230878	45078
P02771	AFP	Alpha-fetoprotein	2.012	0.345	2.345	0.910019	0.771436	0.987142	68884	22803.4		664051		142737	28835.7		13099.1	2779.46
O95081	AGFG2	Arf-GAP domain and FG repeat-containing protein 2	0.01	27.158	100	5.05391e-17	0.0384658	4.65686e-17				218200	231008	70045.7	34488	67971	33455.3
P23526	AHCY	Adenosylhomocysteinase	1.456	1.054	2.664	0.976608	0.925612	0.997275	518890	674773	995716	1.7008e+06	1.86719e+06	1.18611e+06	825283	1.34811e+06	497476	166509
Q09666	AHNAK	Neuroblast differentiation-associated protein AHNAK	0.616	2.483	1.176	0.760245	0.868473	0.683768	398678	911363	2.02952e+06	6.24323e+06	1.36894e+07	2.48529e+06	2.72567e+06	5.63542e+06	3.15986e+06	1.36534e+06
O95433	AHSA1	Activator of 90 kDa heat shock protein ATPase homolog 1	100	100	100	5.05391e-17	5.15718e-17	4.65686e-17	34429.8	26219.4	67849.9		35312.3	34432.8	35453.6	62898.7
Q12904	AIMP1	Aminoacyl tRNA synthase complex-interacting multifunctional protein 1	2.792	0.892	1.461	0.893294	0.905113	0.809029	198593	245984	390798	366248	591689	383351	63951.2	489470	39949.5	65835.3
Q13155	AIMP2	Aminoacyl tRNA synthase complex-interacting multifunctional protein 2	0.168	3.077	6.572	0.043536	0.815726	0.545908	54688.1	109578	45117.4	649657	1.31098e+06	997445	59759.7	114122	199095
Q96IF1	AJUBA	LIM domain-containing protein ajuba	2.559	0.689	0.865	0.83516	0.924461	0.689131	22630.7	59299	13285.2	18806	17510.1	18965		13496.4	30871.8	19260.2
P54819	AK2	Adenylate kinase 2, mitochondrial	1.173	0.634	2.429	0.933781	0.79468	0.978726	189527	253928	571474	240407	722693	436538	390674	704457	349697	180131
Q9Y3D8	AK6	Adenylate kinase isoenzyme 6	100	17.654	100	5.05391e-17	0.18173	4.65686e-17	5712.71	4096.92	18497.3	37788.7	35392.1	21184.3	11718.7	34716.6	13711.5
Q5TCS8	AK9	Adenylate kinase 9	1.435	0.15	0.694	0.974616	0.31922	0.34794	410928	369659	70382.9	353765	49939.5	175674	144275	288593	418778	214054
P14550	AKR1A1	Aldo-keto reductase family 1 member A1	1.523	1.516	2.284	0.993412	0.924461	0.991059	74115.7	123784	240044	304024	269354	224371	85409.3	468350	105487	49030.4
P02768	ALB	Serum albumin	1.969	0.572	1.127	0.959866	0.74277	0.657117	8.74943e+07	2.11873e+08	1.50376e+08	1.09616e+08	1.02938e+08	1.89818e+08	1.07482e+08	1.0678e+08	2.31019e+08	8.64534e+07
Q13740	ALCAM	CD166 antigen	0.01	0.01	3.809	5.05391e-17	5.15718e-17	0.846471						15657.9	15705.3	20020.4	5791.21
Q8IZ83	ALDH16A1	Aldehyde dehydrogenase family 16 member A1	6.636	1	7.223	0.238816	0.993279	0.517681	11438.1	4944.1	10980.1	42685.3	125171	19044.5	10370.5	36447.8	12717.2	20272.9
P04075	ALDOA	Fructose-bisphosphate aldolase A	1.45	3.439	2.685	0.976608	0.772961	0.996919	5.93683e+06	6.79979e+06	7.73032e+06	9.37106e+06	1.39819e+07	1.28068e+07	9.92593e+06	1.84519e+07	1.27148e+07	3.71031e+06
P09972	ALDOC	Fructose-bisphosphate aldolase C	1.696	0.729	2.511	0.993412	0.840366	0.989327	373096	418824	251454	592017	944341	828316	583514	841789	785460	242750
P20292	ALOX5AP	Arachidonate 5-lipoxygenase-activating protein	0.581	0.145	0.562	0.702971	0.322195	0.2902	123865	147151	109942	100720	120809	102841	115006	129646	784874	210607
Q01484	ANK2	Ankyrin-2	19.447	0.01	0.01	0.00951237	5.15718e-17	4.65686e-17	2466.81	28994.3	31867.5		7624.85				45233.4	1239.1
Q9HCJ1	ANKH	Progressive ankylosis protein homolog	1.105	1.218	0.897	0.949566	0.984745	0.731995	5243.69	1681.14		7832.18	1598.7	4627.78	2295.05		7268.63	1264.1
Q8IWZ3; O75179	ANKHD1; ANKHD17	Ankyrin repeat and KH domain-containing protein 1; Ankyrin repeat domain-containing protein 17	1.608	0.01	2.368	0.959866	5.15718e-17	0.975904	12506.4	20096.6	23350.3			24986.3	21856.4		13591.2	10387.9
Q5TYW2; Q5SQ80; Q5VUR7; Q4UJ75; Q5CZ79; Q8NF67	ANKRD20A1/2/3/4; ANKRD20A8P; ANKRD20A12P	Ankyrin repeat domain-containing protein 20A1/2/3/4; Ankyrin repeat domain-containing protein 20B; Putative ankyrin repeat domain-containing protein 20A12 pseudogene	100	100	100	5.05391e-17	5.15718e-17	4.65686e-17	43790.9	57173.2	53609.8	232727	124623	119331	65724.2	104360
Q9BTT0	ANP32E	Acidic leucine-rich nuclear phosphoprotein 32 family member E	0.798	1.773	2.582	0.843762	0.880243	0.967867	11584.6	30318.8	47507	98727	241957	45407.7	75523.8	241207	24775.8	15220.9
P04083	ANXA1	Annexin A1	0.412	0.627	1.181	0.570716	0.779312	0.686036	698420	903271	1.04773e+06	3.10065e+06	4.71477e+06	2.97447e+06	2.9614e+06	3.16611e+06	3.67408e+06	913244
P50995	ANXA11	Annexin A11	0.604	1.465	1.579	0.752797	0.999173	0.836508	2.17466e+06	2.87738e+06	6.6504e+06	9.33357e+06	1.20011e+07	6.50117e+06	5.36415e+06	1.29039e+07	5.2891e+06	3.71658e+06
P07355	ANXA2	Annexin A2	0.682	1.155	1.593	0.807406	0.944273	0.839646	7.03967e+06	8.65268e+06	1.45178e+07	1.79694e+07	2.72184e+07	1.82088e+07	2.00007e+07	2.74494e+07	1.77018e+07	5.79769e+06
P09525	ANXA4	Annexin A4	0.636	0.929	0.872	0.776277	0.889711	0.48116	4.05604e+06	3.71013e+06	3.67706e+06	1.20132e+07	1.34126e+07	1.15918e+07	6.52566e+06	1.00608e+07	7.13182e+06	1.92083e+06
P08758	ANXA5	Annexin A5	0.662	0.938	1.196	0.792417	0.892056	0.68966	4.53e+06	5.66065e+06	9.59557e+06	1.47648e+07	1.98102e+07	9.53901e+06	1.0517e+07	1.68345e+07	1.34814e+07	5.52889e+06
P08133	ANXA6	Annexin A6	0.625	0.96	1.153	0.766137	0.900566	0.669703	4.9977e+06	4.86205e+06	9.61634e+06	1.31413e+07	1.68014e+07	9.96745e+06	9.75162e+06	1.55764e+07	1.53977e+07	5.34556e+06
P20073	ANXA7	Annexin A7	0.709	1.422	1.55	0.818626	0.999173	0.832373	551400	753837	1.01561e+06	1.60641e+06	1.98636e+06	1.62585e+06	1.32269e+06	2.16709e+06	1.3853e+06	491893
O95782	AP2A1	AP-2 complex subunit alpha-1	0.833	1.387	1.458	0.843762	0.932251	0.83444	133968	149498	198541	185291	317483	271687	200085	258733	219941	77959
P63010	AP2B1	AP-2 complex subunit beta	1.316	0.282	1.68	0.960725	0.668331	0.906966	94673.1	106722	98127.1	121691	148820	170116	161981	194832	106297	23395.8
O14617	AP3D1	AP-3 complex subunit delta-1	100	100	100	5.05391e-17	5.15718e-17	4.65686e-17	2441.67		6963.14	10807.7	14052.6	15381.6	9943.29	17661.2		2387.32
Q92572	AP3S1	AP-3 complex subunit sigma-1	0.811	0.426	0.654	0.843762	0.612005	0.307038	663561	565489	512355	833548	856988	567098	544350	544629	1.22237e+06	579325
P13798	APEH	Acylamino-acid-releasing enzyme	0.01	1.119	1.249	5.05391e-17	0.997426	0.825628		54514.2		73507.5	188094	62514	80679.9	138000	100179
P27695	APEX1	DNA-(apurinic or apyrimidinic site) lyase	5.671	6.605	3.736	0.46302	0.395844	0.846069	101071	169295	150371	250427	272010	177796	90089.7	215957		24812.2
Q9HDC9	APMAP	Adipocyte plasma membrane-associated protein	0.412	0.072	0.228	0.570716	0.0498717	0.0156736	186164	169305	201690	117853	99574.6	158381	150859	84969.3	617393	344584
Q9NRW3	APOBEC3C	DNA dC->dU-editing enzyme APOBEC-3C	7.291	2.24	4.331	0.288041	0.819451	0.809029	122337	224812	160325	148490	232851	168502	107856	163053	74947.2	25626.9
Q0VD83	APOBR	Apolipoprotein B receptor	100	100	100	5.05391e-17	5.15718e-17	4.65686e-17	8055.91	5617.45	27445		71513.4	20976.6		22816.2
P02656	APOC3	Apolipoprotein C-III	1.82	0.664	1.57	0.977908	0.807981	0.834586	761169	585622	1.11882e+06	453604	1.15107e+06	663802	979989	1.34383e+06	713001	574813
P02649	APOE	Apolipoprotein E	0.549	0.542	0.559	0.699542	0.868473	0.4304	9861.06	11206.5	11218.2	20259.8	30587.8	16650.3	9216.11	15155.5	42250.5	16951.1
P02749	APOH	Beta-2-glycoprotein 1	2.712	0.081	1.149	0.902581	0.176312	0.740165	337420	386543	190242	157614	114573	326717	102664	199948	272721	106011
Q9BQE5	APOL2	Apolipoprotein L2	100	19.108	100	5.05391e-17	0.0851419	4.65686e-17	113398	118154	84837.1	143832	160123	108595	83733.6	155169	44659.2
P07741	APRT	Adenine phosphoribosyltransferase	1.508	0.185	3.782	0.99714	0.337713	0.871232	95681.7	101999	202361	294825	475610	113954	245278	310893	62258.9	59424.2
P62330	ARF6	ADP-ribosylation factor 6	1.716	0.897	3.973	0.949566	0.981078	0.832373	24717.5	25674.8	72558.9	21450.1	46346.5	39425.9	48017.6	70349.9	27045.9	12436.8
P05089	ARG1	Arginase-1	0.952	0.506	0.702	0.894546	0.868473	0.47347	128033	117152	108087	188743	131877	102913	159910	160612	232675	96448.8
Q07960	ARHGAP1	Rho GTPase-activating protein 1	100	100		5.05391e-17	5.15718e-17			3098.17		9974.15	29445.8
Q7Z6I6	ARHGAP30	Rho GTPase-activating protein 30	0.711	5.051	2.381	0.83516	0.572612	0.978899	20674.3	45801.7		120069	191315	88431.3	52366.8	79978.5		53507
Q92619	ARHGAP45	Rho GTPase-activating protein 45	0.768	1.965	1.102	0.83516	0.868473	0.753559	52045.7	88047.6		283978	299663	111629	86256.7	97778.4	156762	76504
P52565	ARHGDIA	Rho GDP-dissociation inhibitor 1	0.797	0.3	2.645	0.83516	0.705798	0.975904	67399.7	109340		75433.6	128164	114457	148740	216509	284453	57857.7
P52566	ARHGDIB	Rho GDP-dissociation inhibitor 2	0.648	1.314	1.018	0.781269	0.990448	0.584428	1.89682e+06	3.65404e+06	3.27828e+06	2.90623e+06	6.87574e+06	4.62265e+06	4.42095e+06	5.25951e+06	1.55557e+07	4.7309e+06
Q92888	ARHGEF1	Rho guanine nucleotide exchange factor 1	2.217	2.18	3.451	0.902581	0.868473	0.900625	53565.6	144984	266909	320057	421283	214318	156900	342679	35415	32260.8
Q8IVW6	ARID3B	AT-rich interactive domain-containing protein 3B	1.122	0.01	1.348	0.943241	5.15718e-17	0.834586	94035.3	116623	87173.5		281665	228226	113217	164895	254745	86403.6
O75915	ARL6IP5	PRA1 family protein 3	1.123	0.108	1.916	0.933781	0.325384	0.974728	60656.5	36926.5	65597.5	39437	54873.3	71019.4	57454.3	57713.5	39283	29661.9
O15143	ARPC1B	Actin-related protein 2/3 complex subunit 1B	1.719	2.608	2.29	0.992022	0.868473	0.968557	281857	337561	430848	989496	1.05248e+06	678301	229465	794072	592311	159638
O15145	ARPC3	Actin-related protein 2/3 complex subunit 3	1.064	0.675	2.613	0.926946	0.888758	0.988074	92122.2	112012	172732	284107	243436	158488	232892	405873	106424	82939.8
P59998	ARPC4	Actin-related protein 2/3 complex subunit 4	1.22	1.232	0.756	0.943333	0.953241	0.472879	148425	160069	159167	211757	297306	219408	74880.3	295795	169887	91499.7
O15511	ARPC5	Actin-related protein 2/3 complex subunit 5	0.725	0.953	1.416	0.822386	0.995298	0.850187	65516.7	113281	101919	170281	270099	94168.9	125186	100482	305280	100718
Q9BPX5	ARPC5L	Actin-related protein 2/3 complex subunit 5-like protein	0.797	0.445	1.019	0.860437	0.838951	0.749729	28672.1	28167.3	55901.4	32345	55690.6	38555.1	38185.2	66839.4	53320.7	29385
Q8N5I2	ARRDC1	Arrestin domain-containing protein 1	0.085	0.01	0.381	0.00528557	5.15718e-17	0.159123		41376.9			85679.7	45873.1	21064.2		203584	47464.1
O43681	ASNA1	ATPase ASNA1	100	100	100	5.05391e-17	5.15718e-17	4.65686e-17	34329.8	41198.5	54476.3	100384	101674	52110.1	33825.7	114799		11369.7
P31939	ATIC	Bifunctional purine biosynthesis protein PURH	1.756	3.199	3.655	0.988181	0.804046	0.901882	1.0922e+06	1.96025e+06	2.08755e+06	2.77151e+06	4.07308e+06	2.55355e+06	1.56939e+06	2.93937e+06	829445	252394
P05023	ATP1A1	Sodium/potassium-transporting ATPase subunit alpha-1	1.036	1.633	2.177	0.910019	0.986102	0.949527	5.36475e+06	6.28103e+06	6.94281e+06	8.73816e+06	1.17141e+07	1.41965e+07	1.11486e+07	1.54996e+07	1.14684e+07	3.2096e+06
P54709	ATP1B3	Sodium/potassium-transporting ATPase subunit beta-3	1.757	0.686	3.105	0.988181	0.817417	0.960912	1.24672e+06	1.5382e+06	2.22043e+06	1.25121e+06	2.50069e+06	2.85177e+06	3.11632e+06	4.25008e+06	2.53553e+06	734261
Q93084	ATP2A3	Sarcoplasmic/endoplasmic reticulum calcium ATPase 3	0.478	0.249	0.298	0.617975	0.650868	0.106935	17170	26215.3		16897.7	15837.6		10564.7	18033.2	76597.9	36440.6
P23634	ATP2B4	Plasma membrane calcium-transporting ATPase 4	0.52	0.675	0.937	0.692416	0.812462	0.533028	115111	176993	260507	1.02553e+06	2.08819e+06	1.03656e+06	782402	1.37138e+06	1.91062e+06	643567
P06576	ATP5F1B	ATP synthase subunit beta, mitochondrial	1.01	0.62	0.967	0.907728	0.899069	0.687916	75730.7	104401	48132.4	103109	163170	82855.6	121209	135470	124859	35744.1
P38606	ATP6V1A	V-type proton ATPase catalytic subunit A	1.339	2.993	4.939	0.99959	0.79795	0.702962	26912.5	55670.1	36017	48270.4	121237	117441	57429.4	88727.6	31875.7	4432.76
Q8WWM7	ATXN2L	Ataxin-2-like protein	6.344	1.471	6.737	0.57675	0.999173	0.594955	311130	171088	429356	1.24456e+06	1.51818e+06	806114	301800	723834	39747	10309
P61769	B2M	Beta-2-microglobulin	1.531	2.698	2.529	0.988181	0.864874	0.991059	6.52463e+06	4.60485e+06	6.73788e+06	1.31309e+07	1.98182e+07	9.87507e+06	8.58223e+06	1.52786e+07	6.81051e+06	2.43016e+06
Q9NWV8	BABAM1	BRISC and BRCA1-A complex member 1	2.551	4.134	2.336	0.862622	0.603742	0.991059	60678.4	107134	74117.6	271804	308273	146214	78488.4	99919.9	76035.7	29443.3
P46379	BAG6	Large proline-rich protein BAG6	100	100	100	5.05391e-17	5.15718e-17	4.65686e-17	4973.51	5095.29	16523.4	11555.2	16341.4	22010.4		20040.9
Q9P281	BAHCC1	BAH and coiled-coil domain-containing protein 1	1.644	1.387	3.582	0.99959	0.995298	0.905941	1.05865e+06	1.19409e+06	2.85527e+06	1.3671e+06	2.61601e+06	2.83466e+06	1.90598e+06	3537769	1.1148e+06	603728
O75531	BANF1	Barrier-to-autointegration factor	0.878	0.359	1.376	0.862622	0.531433	0.772234	411076	252008	2.27867e+06	2.27293e+06	3.28758e+06	843787	650634	2.79586e+06	216094	393680
Q9NR55	BATF3	Basic leucine zipper transcriptional factor ATF-like 3	100	100	100	5.05391e-17	5.15718e-17	4.65686e-17	59190.5	21573.1		113789	57051.9	325988	98020.5	180005
Q9UIG0	BAZ1B	Tyrosine-protein kinase BAZ1B	1.299	1.116	1.505	0.960725	0.995069	0.900625	84285.6	126440	54651.9	146342	157705	119246	34271.3	59479.8	33512	27314.7
Q9UIF9	BAZ2A	Bromodomain adjacent to zinc finger domain protein 2A	100			5.05391e-17					47184.7
P51572	BCAP31	B-cell receptor-associated protein 31	0.684	1.529	1.338	0.78613	0.924159	0.846471	19985.8	29348.4	27156.6	107669	101979	37670.6	46419.3	40623.9	79606.8	35684.9
P10415	BCL2	Apoptosis regulator Bcl-2	0.01	0.01	0.01	5.05391e-17	5.15718e-17	4.65686e-17									15398.2	8361.07
Q9BUT1	BDH2	3-hydroxybutyrate dehydrogenase type 2	0.442	0.497	1.018	0.57675	0.864874	0.729612	36894.4	23717.4		58474.5	146170	95237.7	36912.1	102971	71012.3	30952.8
Q9UBW5	BIN2	Bridging integrator 2	0.01	0.48	1.631	5.05391e-17	0.865489	0.911617				22152.5	42974.2	60447.5	10485.4	28643.1	52205.1	21133
Q9H3K6	BOLA2	BolA-like protein 2	1.601	0.425	1.593	0.986895	0.673403	0.900625	173946	62781.6	271195	429012	450999	133351	150626	301899	62554.1	32371.9
Q14137	BOP1	Ribosome biogenesis protein BOP1	3.703	0.266	6.068	0.82633	0.44116	0.666237	449900	378121	497439	504651	391798	617634	239888	822821	104418	50575.4
Q8TDN6	BRIX1	Ribosome biogenesis protein BRX1 homolog	9.159	5.693	5.21	0.14978	0.458911	0.711171	136141	206666	164301	206934	197680	190782	96838.4	210864	34642.1	15737.5
Q5VW32	BROX	BRO1 domain-containing protein BROX	1.14	0.284	2.9	0.940564	0.680346	0.964348	47223.4	109498	60180.1	95847	125929	181443	183595	150604	355561	62576.5
P35613	BSG	Basigin	1.219	1.716	3.576	0.944615	0.967786	0.905941	903827	1.34035e+06	1.23972e+06	2.17784e+06	2.6477e+06	3.87324e+06	2.83816e+06	3.59857e+06	1.59097e+06	421839
Q10589	BST2	Bone marrow stromal antigen 2	0.914	2.138	4.553	0.877609	0.905113	0.825101	730453	706032	1.28674e+06	1.70258e+06	2.32658e+06	1.7996e+06	2.63279e+06	2.80285e+06	1.43098e+06	574533
P20290	BTF3	Transcription factor BTF3	5.048	3.163	9.517	0.692416	0.807981	0.373981	572321	430369	587294	845038	678778	1.55866e+06	728941	993417	77492.6	46638.9
O00481; P78410; O00478	BTN3A1/2/3	Butyrophilin subfamily 3 member A1/2/3	0.01	0.01	0.01	5.05391e-17	5.15718e-17	4.65686e-17					10080.5				51439.3	11148.4
O43684	BUB3	Mitotic checkpoint protein BUB3	100	18.81	100	5.05391e-17	0.131709	4.65686e-17	34738.4	72340	58269.3	87731.1	125821	67899.4	36460.9	72258.1	28039.9
P41223	BUD31	Protein BUD31 homolog	100	100	100	5.05391e-17	5.15718e-17	4.65686e-17	24410.7	31580.2	20333.4	26532.5	43893.4	38179.6	25362	20705.2
Q13895	BYSL	Bystin	100	100	100	5.05391e-17	5.15718e-17	4.65686e-17	27383.3	66301.1	49312.4	156695	190819	99945.3	80498.6	77975.7
Q7L1Q6	BZW1	Basic leucine zipper and W2 domain-containing protein 1	1.976	0.139	4.33	0.923008	0.484923	0.805171	9267.71	14274.2	19800.9	22511.7	42342.3	33914.1	25260.5	19986.4	7073.06	6003.02
Q6UWD8	C16orf54	Transmembrane protein C16orf54	0.565	0.786	1.266	0.716567	0.868473	0.730708	177856	180611	651427	575397	1.22707e+06	549501	368072	1.14799e+06	1.0702e+06	752821
P01024	C3	Complement C3	100	100	100	5.05391e-17	5.15718e-17	4.65686e-17	3465			51478.7		10570.2	5379.53
P0C0L4	C4A	Complement C4-A	0.964	0.01	1.356	0.911506	5.15718e-17	0.872813	12120.2	12750.6				18073	14490.1		13681.8	10995.8
Q9H7E9	C8orf33	UPF0488 protein C8orf33	100	100	100	5.05391e-17	5.15718e-17	4.65686e-17	47100.5	67755.6	73044.8	94163.9	218471	91679.8	45614.2	85010
Q8WUQ7	CACTIN	Cactin	100	100	100	5.05391e-17	5.15718e-17	4.65686e-17	8606.75	14530.5	89916.7	41310.1	57742.8	31339.4	36020.9	51272.8
Q9HB71	CACYBP	Calcyclin-binding protein	4.972	2.661	5.628	0.640818	0.766578	0.68966	243823	142781	174659	215675	146849	220908	112282	343628	220385	59293.7
P27708	CAD	CAD protein	2.957	0.789	7.672	0.840463	0.868473	0.508643	82823	207053	278236	948127	944806	545258	253615	522701	42827	16626
P0DP25	CALM3	Calmodulin-3	1.102	2.104	2.166	0.925355	0.908667	0.94791	255274	346499	911269	718262	2.32123e+06	575870	847815	1.44227e+06	412915	196088
Q9NZT1	CALML5	Calmodulin-like protein 5	1.255	1.115	3.727	0.959866	0.997426	0.845846	38422.4	37387.8	34480.9	86474.7	67735.7	51787.7	89679.4	67414	87727.2	24755.7
P27797	CALR	Calreticulin	1.004	0.526	0.994	0.902581	0.74277	0.569512	698813	413882	416499	379321	250544	1.75793e+06	486010	1.57354e+06	939463	272471
P27824	CANX	Calnexin	1.727	0.39	1.272	0.992022	0.572612	0.731956	1.04734e+06	1.1259e+06	1.87281e+06	642665	852067	1.17205e+06	1.05743e+06	1.37166e+06	1.13676e+06	889787
Q01518	CAP1	Adenylyl cyclase-associated protein 1	0.42	0.773	0.983	0.579971	0.864652	0.565397	454466	302827	292383	1.44714e+06	1.37013e+06	544852	633920	927130	791237	162776
P04632	CAPNS1	Calpain small subunit 1	0.669	0.317	1.329	0.776277	0.628248	0.803074	145628	101331	192357	183698	341601	202572	159221	246963	240352	127782
Q14444	CAPRIN1	Caprin-1	100	100	100	5.05391e-17	5.15718e-17	4.65686e-17	33822.6		17978.5	67585.6	197249	124758	81691.8	35497.4
P52907	CAPZA1	F-actin-capping protein subunit alpha-1	0.738	7.535	1.622	0.834572	0.397914	0.845846	191501	244528	594622	562807	609882	391707	501515	761017	435678	228610
P47755	CAPZA2	F-actin-capping protein subunit alpha-2	1.844	0.934	2.863	0.926946	0.989347	0.921926	27525.4	18351	62548.8	42148.3	41704.5	27756.3	31467	89721.5	6973.15	11307.3
P47756	CAPZB	F-actin-capping protein subunit beta	0.426	0.678	0.803	0.586134	0.814499	0.434255	717070	923350	924265	1.26951e+06	2.68636e+06	1.57489e+06	1.24795e+06	2.02104e+06	3.03915e+06	804156
Q86X55	CARM1	Histone-arginine methyltransferase CARM1	100	100	100	5.05391e-17	5.15718e-17	4.65686e-17	8868.94	11712.5	35322.2	44234.6	30643.4	24990.3	15405.8	63174.4		5202.57
P31944	CASP14	Caspase-14	0.74	1.646	0.01	0.813013	0.919001	4.65686e-17	58175.2	46103.2	85353.1	14657.6	56205.6		61831.8		157866	40050.9
P20810	CAST	Calpastatin	0.01	2.182	0.976	5.05391e-17	0.868473	0.730958		9687.8		68024.7	71500.4	29451	15429.6	29988.5	68859.8	16271.7
P04040	CAT	Catalase	0.7	0.724	0.609	0.78613	0.935592	0.413767	24913.9	45570.9	50307.1	134307	122463	78092.1	81358.7	98271.2	191447	39444.6
P22681	CBL	E3 ubiquitin-protein ligase CBL	0.01	1.343	0.999	5.05391e-17	0.952919	0.730958			18737	73075.3	132308	41979.1	31025.1	52255.1	61547.6	31941.4
Q13191	CBLB	E3 ubiquitin-protein ligase CBL-B	0.102	1	2.633	0.0133808	0.999173	0.96158	5119.44			15397.3	30234.6	14800.6	12415.8	10033.1	8327.78	4852.35
Q13185	CBX3	Chromobox protein homolog 3	3.163	0.485	3.906	0.855489	0.66861	0.877908	232832	404395	438540	751486	1.20659e+06	600132	519639	815341	125050	54644.5
Q8IX12	CCAR1	Cell division cycle and apoptosis regulator protein 1	100	100	100	5.05391e-17	5.15718e-17	4.65686e-17	23031.5	30316.4	28502.4	57127	73086.7	66458.6	31711.8	31925.2
Q8N163	CCAR2	Cell cycle and apoptosis regulator protein 2	100	100	100	5.05391e-17	5.15718e-17	4.65686e-17	23143.8	10820.9	47736.8	84565.8	68976.6	38125.2	34867.2	50332.9		1416.14
O60826	CCDC22	Coiled-coil domain-containing protein 22	0.01	100	100	5.05391e-17	5.15718e-17	4.65686e-17				18890.8	40340.9	16539.5	12724.2	19748.8		3632.87
A6NI79	CCDC69	Coiled-coil domain-containing protein 69	0.29	1.644	0.2	0.279025	0.919001	0.031325	6813.17	19514.3	33448.1	58204.5	64357.5	33973.4		34295.1	40033.4	12471.6
P55774	CCL18	C-C motif chemokine 18	0.854	0.352	1.222	0.843762	0.761152	0.770028	135627	145070	112625	131340	87131	184085	167546	103292	138067	141124
P10147; P16619	CCL3; CCL3L1	C-C motif chemokine 3; C-C motif chemokine 3-like 1	100	100	100	5.05391e-17	5.15718e-17	4.65686e-17	15057	30728.1	21534.7	19698.4	49005.6	36340	57190.7	44898.3
P13501	CCL5	C-C motif chemokine 5	0.087	0.283	0.067	0.0200647	0.405261	4.20468e-05	87448.3	134261	181705	194724	118817	52215.6	37543.2	187674	2.86627e+06	3.36871e+06
P32246	CCR1	C-C chemokine receptor type 1	100	14.214	100	5.05391e-17	0.15775	4.65686e-17	39273.5	69916.7	42227.6	86712.9	146106	66373.2	55656.7	54397.3	48535.3
P78371	CCT2	T-complex protein 1 subunit beta	2.858	4.664	4.399	0.89003	0.629706	0.836871	2.43747e+06	2.73137e+06	3.48494e+06	4.68031e+06	5.72517e+06	4.3876e+06	2.66575e+06	4.24727e+06	1.13881e+06	506033
P49368	CCT3	T-complex protein 1 subunit gamma	2.564	3.028	4.269	0.912468	0.819451	0.845846	3.43297e+06	4.62008e+06	6.16519e+06	8.75406e+06	9.64101e+06	7.67379e+06	4.82021e+06	7.953e+06	1.88847e+06	911965
P50991	CCT4	T-complex protein 1 subunit delta	2.398	3.773	4.7	0.926946	0.737985	0.81201	1.45219e+06	2.01455e+06	2.3091e+06	2.87868e+06	3.61396e+06	3.02546e+06	1.65788e+06	3.13125e+06	921382	363150
P48643	CCT5	T-complex protein 1 subunit epsilon	2.611	3.492	4.523	0.910019	0.766578	0.827549	1.45464e+06	1.84729e+06	2.42065e+06	3.66827e+06	4.16437e+06	2.94496e+06	1.64469e+06	3.09578e+06	832484	289240
P40227	CCT6A	T-complex protein 1 subunit zeta	2.104	2.49	3.209	0.949566	0.868473	0.94791	1.44906e+06	2.15732e+06	2.53447e+06	2.21965e+06	3.70564e+06	2.72126e+06	1.67786e+06	2.82742e+06	1.04224e+06	439433
Q99832	CCT7	T-complex protein 1 subunit eta	1.605	2.162	2.933	0.994594	0.903211	0.974728	1.22359e+06	1.89349e+06	2.11491e+06	2.29655e+06	3.91237e+06	2.52492e+06	1.42523e+06	2.82176e+06	1.0203e+06	307055
P50990	CCT8	T-complex protein 1 subunit theta	2.744	2.329	3.494	0.900755	0.882716	0.910093	3.83471e+06	5.55332e+06	4.74148e+06	8.38144e+06	7.13447e+06	7.57685e+06	4.8689e+06	7.10407e+06	4.24069e+06	1.96735e+06
O95971	CD160	CD160 antigen	0.088	0.971	0.01	0.00422446	0.993774	4.65686e-17	14760.9	11213.1		37981.4	61505.3		9602.95		285477	40503.7
P06729	CD2	T-cell surface antigen CD2	0.419	0.398	0.514	0.578024	0.580035	0.176662	627327	800449	707196	1.82691e+06	2.30471e+06	1.33901e+06	801634	1.46696e+06	4.98845e+06	1.43958e+06
Q8TD46	CD200R1	Cell surface glycoprotein CD200 receptor 1	0.466	1.251	0.973	0.536805	0.950376	0.68966	32602.7	74412.6	73214.1	176612	479230	84097.3	102808	169566	150358	48995.3
Q15762	CD226	CD226 antigen	100		100	5.05391e-17		4.65686e-17	16055.2	20632.3				101835	217841	172271
Q9BZW8	CD244	Natural killer cell receptor 2B4	0.01	0.93	0.677	5.05391e-17	0.995298	0.452625			104764	90053.5	127369	52591.9		188149	109499	86488.3
P11049	CD37	Leukocyte antigen CD37	0.821	0.294	1.274	0.840463	0.691408	0.831323	16599.8	25749.1	52221.8	47726.1	79572.3	52126.1	32267	92461.1	183580	26050.2
P28907	CD38	ADP-ribosyl cyclase/cyclic ADP-ribose hydrolase 1	1.142	0.168	1.243	0.929438	0.190583	0.720035	2.25044e+06	2.74303e+06	2.90038e+06	972743	1.38553e+06	2.29704e+06	2.06259e+06	2.59145e+06	6.63993e+06	1.73275e+06
P07766	CD3E	T-cell surface glycoprotein CD3 epsilon chain	0.82	0.284	0.994	0.855489	0.71122	0.730044	28327.5	30896.8		12647.2	23237.7	39307.7	31992.6		50324.7	36646.8
O15446	CD3EAP	DNA-directed RNA polymerase I subunit RPA34	100	100	100	5.05391e-17	5.15718e-17	4.65686e-17	28410.6	27039.5	24696.8	58778.6	103169	67638.6		64684.2
P16070	CD44	CD44 antigen	0.632	0.542	1.716	0.773136	0.727281	0.867596	2.44635e+06	3.01763e+06	5.89285e+06	7.63294e+06	1.10255e+07	9.10704e+06	8.60577e+06	1.05269e+07	1.22587e+07	4.68568e+06
Q08722	CD47	Leukocyte surface antigen CD47	1.271	0.524	3.994	0.949566	0.728953	0.870751	174187	223085	209045	332197	529787	740612	506475	668603	786602	156557
P09326	CD48	CD48 antigen	1.654	0.525	2.973	0.997624	0.71122	0.974728	1.9345e+06	2.36974e+06	2.52451e+06	2.3649e+06	3.38615e+06	4.60758e+06	3.64449e+06	4.76392e+06	3.89746e+06	1.15682e+06
P19397	CD53	Leukocyte surface antigen CD53	0.493	0.269	1.352	0.645981	0.57438	0.787496	28392.5	52470.7	62674	124043	209959		116260	187588	522266	88451.7
P30203	CD6	T-cell differentiation antigen CD6	0.102	0.424	0.01	0.0217908	0.8023	4.65686e-17	136655			84712	169801				225932	128886
P08962	CD63	CD63 antigen	1.036	0.615	2.835	0.903607	0.772961	0.980847	126701	274642	194447	589910	552962	552240	498479	679987	1.0766e+06	175551
P09564	CD7	T-cell antigen CD7	0.548	1.554	1.162	0.699542	0.995069	0.676877	735999	1.12349e+06	2.88909e+06	7.52728e+06	9.20031e+06	2.68337e+06	2.24068e+06	5.15861e+06	5.4518e+06	2.2289e+06
P60033	CD81	CD81 antigen	0.421	0.224	0.839	0.579971	0.304346	0.461355	140812	254145	253063	283984	339178	326782	1.03244e+06	1.11034e+06	2.6671e+06	495722
Q9NPY3	CD93	Complement component C1q receptor	0.498	1.975	4.498	0.646685	0.90816	0.813526	25722.3	51000.1	31451	326009	580039	273164	309803	396592	105597	37114.5
P48960	CD97	CD97 antigen	1.237	0.863	1.577	0.947337	0.868473	0.836028	546382	817507	972933	718357	1.10996e+06	1.24046e+06	842286	1.14976e+06	1.05947e+06	511527
P14209	CD99	CD99 antigen	0.368	0.196	0.796	0.401046	0.279798	0.559083	50050.5	46780.4	135228	255408	809458	125144	96868.4	280606	244071	119572
Q16543	CDC37	Hsp90 co-chaperone Cdc37	1.893	1.497	3.975	0.972742	0.997426	0.871232	416684	466543	717162	1.31605e+06	1.34394e+06	993292	679549	1.03357e+06	307042	98262
O60508	CDC40	Pre-mRNA-processing factor 17	100	1	100	5.05391e-17	0.995298	4.65686e-17	13271.7	11614.5	33674.3	36177.7		12192.1	11565.3	46601.5		15136.1
P60953	CDC42	Cell division control protein 42 homolog	0.742	1.14	1.497	0.83516	0.942891	0.818098	1.139e+06	1.49668e+06	2.47482e+06	3.27016e+06	6.55802e+06	3.16031e+06	2.4177e+06	4.67978e+06	5.12256e+06	1.4077e+06
Q9NRR8	CDC42SE1	CDC42 small effector protein 1	0.46	46.814	1.132	0.570716	0.0225185	0.779895	30058.4	12555.1	55620.8	143297	111323	138581	61796.8	105451		22700.3
Q9NRR3	CDC42SE2	CDC42 small effector protein 2	0.39	1.73	3.139	0.393871	0.942891	0.907649		11535.2	157705	370167	487333	171893	117325	341056	94080.2	34493.4
Q12864	CDH17	Cadherin-17	0.134	0.059	0.223	0.0638838	0.0147808	0.0127441	70913.4	63994.9	102877	399306	403526	84554.4	135987	373761	1.75841e+06	768306
P06493	CDK1	Cyclin-dependent kinase 1	3.571	0.912	7.372	0.840463	0.885221	0.537955	230579	315051	683496	639827	943367	602645	484975	826835	63663.1	56973.3
P24941	CDK2	Cyclin-dependent kinase 2	100	100	100	5.05391e-17	5.15718e-17	4.65686e-17	66430.8	108964	483393	623457	599760	347719	175782	525024
Q00535	CDK5	Cyclin-dependent-like kinase 5	100	100	100	5.05391e-17	5.15718e-17	4.65686e-17	13521	31377.6	27797.1	94628.9	89094.8	47554.9	25272.7	55336.7		5862.42
Q00534	CDK6	Cyclin-dependent kinase 6	3.818	0.215	6.586	0.65276	0.602606	0.547296	13777.5	26313.3	41525.3	42248.3	44237.9	44328.3	36666.9	44095.7		5728.24
Q8N726	CDKN2A	Tumor suppressor ARF	100	100	100	5.05391e-17	5.15718e-17	4.65686e-17	34805.6	55007.9	34624.2	23117.8		30840.9		26649.8
Q15517	CDSN	Corneodesmosin	0.054	0.01	1.157	0.000802868	5.15718e-17	0.809029	10891.9					33255	17523.4		62984.8	10025.9
Q9UKY7	CDV3	Protein CDV3 homolog	2.701	1.604	19.53	0.835187	0.895977	0.0554997		42846.1	47014.7	169656	468801	335384	72879.7	109114	126372	13184.6
P13688	CEACAM1	Carcinoembryonic antigen-related cell adhesion molecule 1	2.372	0.95	3.911	0.926946	0.908075	0.877864	479383	622852	521891	307073	510976	962490	934526	777404	319008	173374
O95319	CELF2	CUGBP Elav-like family member 2	2.498	6.191	3.304	0.851725	0.389528	0.892528	17768.4	77115.4	81107.3	274066	257754	99688.4	76679.1	182260	49966.8	7817.76
P23528	CFL1	Cofilin-1	1.287	1.776	1.601	0.951178	0.953241	0.845191	5.01078e+06	5.93405e+06	5.59374e+06	9.97175e+06	1.03369e+07	9.23873e+06	6.05209e+06	9.71721e+06	1.1476e+07	3.51547e+06
Q8N884	CGAS	Cyclic GMP-AMP synthase	100	100	100	5.05391e-17	5.15718e-17	4.65686e-17	86142.2	221830	101372	236063	235733	154745
Q13112	CHAF1B	Chromatin assembly factor 1 subunit B	100	100	100	5.05391e-17	5.15718e-17	4.65686e-17	18830.6	22946.3	23691.7	73455.2	75409.5	50336	25274.3	30709.2
Q96JM3	CHAMP1	Chromosome alignment-maintaining phosphoprotein 1	3.66	0.01	10.404	0.692416	5.15718e-17	0.330807	12829.6	10194.1	17523.6	7972.81		29125.3	23404.5	25364.7		2314.75
Q9Y6H1	CHCHD2	Coiled-coil-helix-coiled-coil-helix domain-containing protein CHCHD2	100	27.85	100	5.05391e-17	0.093899	4.65686e-17	32264.3	31357.7	21148.1	80401	72968.7	85380.6	31833.5	40779	11721.8
Q14839	CHD4	Chromodomain-helicase-DNA-binding protein 4	100	100	100	5.05391e-17	5.15718e-17	4.65686e-17	62123.7	98604.4	101009	277587	165827	92225	55591	197031
Q9HD42	CHMP1A	Charged multivesicular body protein 1a	0.917	0.822	3.247	0.894546	0.976074	0.905941	77997.8	65912.8	64257	139217	157904	30686.9	148622	183484	171880	65779
Q9BY43	CHMP4A	Charged multivesicular body protein 4a	0.01	100	100	5.05391e-17	5.15718e-17	4.65686e-17				24428.9	53210.7	18860.1	24707.6	23658.2		7971.4
Q9NZZ3	CHMP5	Charged multivesicular body protein 5	0.353	0.259	0.53	0.317146	0.676633	0.308218	58672.9	88824.7	52061.1	8575.62	88433.2	81478.5	158334	181913	200099	34585.1
Q9UHD1	CHORDC1	Cysteine and histidine-rich domain-containing protein 1	2.527	0.351	2.948	0.851725	0.758164	0.911287	52878.7	74243.2	95132	148975	167606	84177	64548.9	97463.9	33454.8	16183.8
Q9NPF2	CHST11	Carbohydrate sulfotransferase 11	19.714	0.01	100	0.00762192	5.15718e-17	4.65686e-17	31350.3	17513.3				100043	71848	31988.9		3745.35
Q9Y3Y2	CHTOP	Chromatin target of PRMT1 protein	100	100	100	5.05391e-17	5.15718e-17	4.65686e-17	37197.4	23758.6		61244.9		106222
Q6FI81	CIAPIN1	Anamorsin	100	100	100	5.05391e-17	5.15718e-17	4.65686e-17	26611.5	30845.5	36040.3	73242.4	128253	64895.7	35267.4	75403.3
Q99828	CIB1	Calcium and integrin-binding protein 1	0.14	0.142	0.458	0.0534106	0.188963	0.14422	39855.4	22154.4	129722	139585	376962	140147	115357	233619	1.12116e+06	247125
Q8N5K1	CISD2	CDGSH iron-sulfur domain-containing protein 2	0.537	0.01	0.457	0.692416	5.15718e-17	0.311269	18117.6	26946.1	25190.2			18673	27314.5	25347.6	57546	16979.5
Q92478	CLEC2B	C-type lectin domain family 2 member B	1.276	4.675	2.597	0.949566	0.628248	0.996919	408361	586977	318854	1.2281e+06	1.53336e+06	1.01773e+06	929360	1.06378e+06	1.28612e+06	373502
O00299	CLIC1	Chloride intracellular channel protein 1	0.556	0.576	0.797	0.704468	0.744159	0.428643	4.2231e+06	7.24837e+06	6.39829e+06	6.02697e+06	1.09085e+07	7.72628e+06	7.15732e+06	1.26892e+07	1.35378e+07	4.24033e+06
P54105	CLNS1A	Methylosome subunit pICln	2.12	0.131	0.176	0.898699	0.412488	0.0194888	27792.6	29924	65717.9	97021.7	34696.9	72307.5		87171.9		10885.9
Q9H4D0	CLSTN2	Calsyntenin-2	0.01	7.681	0.511	5.05391e-17	0.54062	0.383295				6155.83	51777.9			39810.8
P09496	CLTA	Clathrin light chain A	1.754	9.764	4.991	0.988181	0.287641	0.780792	665887	517385	2.34934e+06	5.40045e+06	6.14246e+06	2.85706e+06	2.09886e+06	3.67802e+06	397640	265004
P09497	CLTB	Clathrin light chain B	2.552	2.961	4.682	0.860648	0.77394	0.813526	86297.6	96497.4	170349	323786	476840	359509	325030	369105	98094.6	37243.1
Q00610	CLTC	Clathrin heavy chain 1	0.929	1.844	2.52	0.884727	0.942891	0.990738	2.90135e+06	4.01411e+06	9.6055e+06	1.62116e+07	1.95632e+07	1.05142e+07	8.12355e+06	1.94027e+07	5.08071e+06	2.56277e+06
P10909	CLU	Clusterin	100	100	100	5.05391e-17	5.15718e-17	4.65686e-17	30431.7	36292	35584.7	93216.4	82853.1	100022	109729	111654
Q8NFW8	CMAS	N-acylneuraminate cytidylyltransferase	2.219	2.502	3.281	0.882914	0.862488	0.891722	39569.4	50616	35637.2	70107.8	60164.2	73796.6	26602.3	62507.2	31684.8	18958.1
P30085	CMPK1	UMP-CMP kinase	1.495	0.132	2.223	0.982961	0.396308	0.997481	38083.1	33165.2	72458.3	54058.1	90914.2	68602.3	33566.4	65045.2	17196.4	15684.2
Q5EBM0	CMPK2	UMP-CMP kinase 2, mitochondrial	2.172	0.976	1.857	0.949566	0.924461	0.940904	224023	450980	329958	412673	591224	217857	181833	237388	52696.4	3040.09
Q9BQ75	CMSS1	Protein CMSS1	100	18.259	100	5.05391e-17	0.145114	4.65686e-17	60803.5	79062.6	67260.8	114672	123360	117805	66658.5	98326.1
Q9NX76	CMTM6	CKLF-like MARVEL transmembrane domain-containing protein 6	0.01	1.356	1.339	5.05391e-17	0.954484	0.861377				33303.9	70226.1	26384.8		40679.5	27764.9	9657.31
P62633	CNBP	Cellular nucleic acid-binding protein	4.356	7.838	6.658	0.760245	0.376164	0.605127	387396	767397	760788	837064	989117	711400	251092	856855	18098.1
Q96KP4	CNDP2	Cytosolic non-specific dipeptidase	1	6.728	9.288	0.929438	0.563067	0.375512			18456	8605.57	15428.7	13165.2		20388.6	21495.9
Q99439	CNN2	Calponin-2	1.714	0.231	2.14	0.949566	0.54569	0.996257	29876.7	30852.5	121390	263855	317206	85175.3	44687.3	356685	17530.6	23874.9
Q92600	CNOT9	CCR4-NOT transcription complex subunit 9	100	100	100	5.05391e-17	5.15718e-17	4.65686e-17	34590.1	56513.8		56503.3	138643	65721.7	65769.7	86633.4
P09543	CNP	2',3'-cyclic-nucleotide 3'-phosphodiesterase	1.341	0.128	3.417	0.954867	0.278784	0.916272	120744	244134	301710	196729	314797	380754	274901	403356	180883	83687.5
Q9Y2B0	CNPY2	Protein canopy homolog 2	1.431	0.01	1.671	0.993412	5.15718e-17	0.922907	31463	22076.4			32728.8	36279.8	23959.6	28241.3	32585.8	14750.8
Q05707	COL14A1	Collagen alpha-1(XIV) chain	4.225	7.881	3.376	0.562653	0.48253	0.875755	127202	30277.4	14929	1.01907e+06	26267	184975	68066.3	10310.7	81121.4	12609.1
P39060	COL18A1	Collagen alpha-1(XVIII) chain	100	100	100	5.05391e-17	5.15718e-17	4.65686e-17	12078			103990		14555.5	6807.15
P12111	COL6A3	Collagen alpha-3(VI) chain	2.879	3.993	3.08	0.83516	0.74277	0.911617	158375	185287	80934.7	340926		188691	96879.7	241223	77852.3	12424.5
P53621	COPA	Coatomer subunit alpha	1.52	0.57	3.298	0.982961	0.74277	0.940667	105386	209549	466216	1.16482e+06	1.13281e+06	472207	300977	719171	90228	66667.7
P53618	COPB1	Coatomer subunit beta	100	100	100	5.05391e-17	5.15718e-17	4.65686e-17			98701.7	48488.7	74327.5	43785.4	15314.8	66069.9
Q9Y678	COPG1	Coatomer subunit gamma-1	1.138	1.121	1.628	0.943333	0.995069	0.900625	56662.4	144444	192322	262691	355727	180949	99948.7	255397	35762.8	25423
Q9UNS2	COPS3	COP9 signalosome complex subunit 3	2.221	4.167	3.35	0.876945	0.625145	0.874488	27176.6	27251.2	32285.3	164113	165833	74607.8	33195.8	76525.8	44539.8	10196.3
P61923	COPZ1	Coatomer subunit zeta-1	0.952	0.258	1.133	0.907813	0.633585	0.800587	30280.3	19515.4	40471.6	52666.5	104421	32218.9	37457.2	111185	40067.4	17033.3
P31146	CORO1A	Coronin-1A	1.594	2.318	2.669	0.993412	0.883492	0.997275	1.80938e+07	1.68263e+07	2.863e+07	5.3694e+07	4.97531e+07	3.41227e+07	2.1528e+07	4.45775e+07	2.17161e+07	9.43352e+06
P57737	CORO7	Coronin-7	0.487	1.308	1.393	0.669198	0.989347	0.780792	81573.9	190946	611381	835565	1.05515e+06	645649	358332	1.01113e+06	255237	183169
Q14019	COTL1	Coactosin-like protein	0.534	0.452	0.303	0.67162	0.772961	0.0859093	81266.5	81713.3	82315.4	212928	373714	107957	108410	229191	468902	139226
O75976	CPD	Carboxypeptidase D	14.593	100	100	0.0257337	5.15718e-17	4.65686e-17	10795.7	19561.4		53130.8	65253.6	24125.2	34525.1	41900.9		7634.75
Q99829	CPNE1	Copine-1	1.036	2.367	1.813	0.910019	0.874348	0.891722	542526	879036	2.24227e+06	3.26203e+06	6.10974e+06	2.34705e+06	2.11858e+06	4.54742e+06	1.42139e+06	573978
P36551	CPOX	Oxygen-dependent coproporphyrinogen-III oxidase, mitochondrial	1.186	1.042	0.977	0.949566	0.995298	0.683768	93566.2	92319.2	124105	115844	159742	123255	95027.5	152427	143967	104328
Q16630	CPSF6	Cleavage and polyadenylation specificity factor subunit 6	3.15	0.099	2.686	0.75417	0.322195	0.94791	28644.5	29031.6	51790.6	24513	72680.9	30017.1	19998.3	34687.2	7634.07	7660.83
Q8N684	CPSF7	Cleavage and polyadenylation specificity factor subunit 7	2.369	7.801	3.774	0.894546	0.341089	0.845846	134521	181235	129341	262112	204212	157494	67681.8	182526	34863.8	8472.79
P46109	CRKL	Crk-like protein	19.026	2.952	8.409	0.0069985	0.74277	0.398468	8606.75	77025.4	32754.1	128261	301858	114328	90984.5	187612	34149.8	8361.4
O75534	CSDE1	Cold shock domain-containing protein E1	100	100	100	5.05391e-17	5.15718e-17	4.65686e-17	23528.4	96720.5	40411.5	359995	237015	123732	58773.4	94103.2
P55060	CSE1L	Exportin-2	2.191	0.454	3.035	0.914658	0.819451	0.921926	126777	127661	236320	214694	357733	220892	150642	194047	80557.2	25018.4
P41240	CSK	Tyrosine-protein kinase CSK	0.725	2.696	1.786	0.79948	0.74277	0.921926	68472.9	76753.1	94612.6	329802	261583	172969	101770	158646	136241	43668.2
P68400; Q8NEV1	CSNK2A1; CSNK2A3	Casein kinase II subunit alpha; Casein kinase II subunit alpha 3	1.075	0.432	0.842	0.926946	0.819451	0.618652	122489	117464	188191	112663	90980.6	88442.1	76338.4	148687	30542	70896.5
P67870	CSNK2B	Casein kinase II subunit beta	1.709	0.264	1.579	0.993412	0.370537	0.836508	610906	809517	524097	715357	801020	610598	523134	670054	537657	277789
O76096	CST7	Cystatin-F	0.415	1.056	0.616	0.45869	0.995298	0.409319	36708.2	24596.3	24416.3	140960	103484	66023.2	29287.5	54267.2	150942	70110.3
P33240	CSTF2	Cleavage stimulation factor subunit 2	8.223	11.876	11.318	0.19641	0.215702	0.265934	83596.9	167607	209680	446139	576152	240214	153895	239051		6268.92
P17812	CTPS1	CTP synthase 1	1.152	1.868	2.126	0.931679	0.938635	0.936243	393550	298161	860344	840127	1.28212e+06	955484	647711	1.00293e+06	358413	199647
P53634	CTSC	Dipeptidyl peptidase 1	1.894	0.092	1.439	0.940564	0.278784	0.877889	63132.2	70463.8	66550.1	39174.3	44292	60308.3	46347.3	97413.2	60819.4	28615.3
P56202	CTSW	Cathepsin W	1.385	0.098	1.636	0.961133	0.1226	0.846471	267934	313570	277224	273988	190187	547567	331823	401451	294715	203089
Q7L576	CYFIP1	Cytoplasmic FMR1-interacting protein 1	0.505	0.427	1.311	0.599512	0.817417	0.845846	26392.9		51103.4	33689.8	46102.5	66930.2	33208.2	79121.2	89175.1	26061.3
Q96F07	CYFIP2	Cytoplasmic FMR1-interacting protein 2	0.783	0.273	1.313	0.836791	0.412488	0.748546	177843	248096	202559	264364	390109	417411	270504	397846	898063	255711
Q9UIA0	CYTH4	Cytohesin-4		100	100		5.15718e-17	4.65686e-17				65879.4	54932.9	31500.9	20467	49536.5
P14868	DARS	Aspartate--tRNA ligase, cytoplasmic	2.446	1.084	5.522	0.925355	0.935353	0.729612	350732	529889	591470	701864	689490	761998	459042	741157	89418.9	52491.6
Q96EP5	DAZAP1	DAZ-associated protein 1	4.056	0.354	3.495	0.793472	0.526328	0.910093	1.17594e+06	1.22595e+06	1.13005e+06	2.72286e+06	2.28667e+06	1.85209e+06	893773	1.28615e+06	416934	210302
P07108	DBI	Acyl-CoA-binding protein	0.01	0.01	1	5.05391e-17	5.15718e-17	0.571483							939389
Q9UJU6	DBNL	Drebrin-like protein	1.626	1.254	1.271	0.995805	0.976074	0.735095	370895	231594	270293	556704	432807	248956	348838	290020	473857	126006
P81605	DCD	Dermcidin	0.741	0.21	0.661	0.818626	0.480972	0.407152	120357	98779.4	352395	157950	131393	116298	142201	115730	247832	190681
Q9H773	DCTPP1	dCTP pyrophosphatase 1	100	100	100	5.05391e-17	5.15718e-17	4.65686e-17			7194.07		22501.4			7143.32
Q16531	DDB1	DNA damage-binding protein 1	0.55	0.574	1.441	0.702971	0.868473	0.874488	37174.9	37794.1	73161.5	78559.6	116383	101580	71918.4	114133	93913.8	1709.95
Q92841	DDX17	Probable ATP-dependent RNA helicase DDX17	1.75	2.755	2.518	0.988181	0.86206	0.990738	625071	1.08259e+06	1.16121e+06	1.88589e+06	1.83461e+06	1.35096e+06	741802	1.57356e+06	676271	367957
Q9NVP1	DDX18	ATP-dependent RNA helicase DDX18	100	100	100	5.05391e-17	5.15718e-17	4.65686e-17	27380.8	57751.6	63544.8	45732.7	59011.3	66801
Q9NUU7; Q9UMR2	DDX19A; DDX19B	ATP-dependent RNA helicase DDX19A; ATP-dependent RNA helicase DDX19B		100			5.15718e-17					155673
Q9NR30	DDX21	Nucleolar RNA helicase 2	13.211	16.002	9.987	0.170309	0.119242	0.34794	934628	1.49578e+06	1.36189e+06	1.05819e+06	1.22551e+06	1.39269e+06	826704	1.28585e+06	60539.9	54753.5
Q13838	DDX39B	Spliceosome RNA helicase DDX39B	2.749	0.369	4.117	0.900204	0.543808	0.863001	452615	465710	911713	971501	1.02006e+06	773589	374722	805224	119327	194056
O00571	DDX3X	ATP-dependent RNA helicase DDX3X	2.72	0.287	4.291	0.902581	0.412488	0.845846	309393	397280	449573	714755	754068	703830	324861	681692	35117	10151.5
Q9H0S4	DDX47	Probable ATP-dependent RNA helicase DDX47	100	100	100	5.05391e-17	5.15718e-17	4.65686e-17	23771.8	22500.1		116162	78453.7	38537.4	19551.1
P17844	DDX5	Probable ATP-dependent RNA helicase DDX5	3.27	1.773	4.677	0.84455	0.953241	0.813526	1.77307e+06	2.8751e+06	2.8029e+06	3.63285e+06	4.72796e+06	3.76363e+06	2.19455e+06	3.56345e+06	879175	408637
Q9H4E7	DEF6	Differentially expressed in FDCP 6 homolog	0.61	2.31	1.179	0.72913	0.884567	0.762002	54462.4	77405.5	10752	565600	693714	193698	238595	132181	287832	99553.1
P35659	DEK	Protein DEK	0.968	1.69	1.396	0.898699	0.900566	0.86718	37247	46225.7	89221.2	98148.9	116966	65097.8	43950	123939	65679.7	40199.4
O43143	DHX15	Pre-mRNA-splicing factor ATP-dependent RNA helicase DHX15	2.66	2.525	4.291	0.903607	0.868473	0.845846	321767	551750	490517	610886	783387	678978	393836	740538	111727	88044.1
O60231	DHX16	Pre-mRNA-splicing factor ATP-dependent RNA helicase DHX16	100	100	100	5.05391e-17	5.15718e-17	4.65686e-17	27495	68673.3	30039.4	73332.4	101608	84966.7	48378.2
Q7L2E3	DHX30	ATP-dependent RNA helicase DHX30	100	100	100	5.05391e-17	5.15718e-17	4.65686e-17		26029.9		97021	227570	51922.7	38895.3	121860
Q08211	DHX9	ATP-dependent RNA helicase A	3.478	3.206	5.078	0.83516	0.802844	0.769066	1.79609e+06	2.10675e+06	2.40277e+06	3.86033e+06	3.35679e+06	3.40844e+06	1.94954e+06	2.90073e+06	516837	322901
O60610	DIAPH1	Protein diaphanous homolog 1	0.715	0.067	1.784	0.792417	0.128515	0.918404	88361.2	170750	103774	216046	257305	240121	202020	252557	91752.7	17660.2
Q9P265	DIP2B	Disco-interacting protein 2 homolog B		100	100		5.15718e-17	4.65686e-17				28239.5	80849	21271.6	26528.1	26699.1
Q9Y2L1	DIS3	Exosome complex exonuclease RRP44	100	7.877	100	5.05391e-17	0.393315	4.65686e-17	44140.2	77595.5	87984.6	136837	128917	115159	62441.9	126349
O60832	DKC1	H/ACA ribonucleoprotein complex subunit DKC1	3.019	0.322	2.191	0.866453	0.468181	0.953305	1.00998e+06	1.12914e+06	1.05566e+06	1.33044e+06	982906	829524	659261	1.16856e+06	326376	240892
Q9UGM3	DMBT1	Deleted in malignant brain tumors 1 protein	3.89	0.459	6.107	0.692416	0.844268	0.584428	65462.6	90093	108074	108175	169665	171296	85056	118013	28713.3	14331.8
P31689	DNAJA1	DnaJ homolog subfamily A member 1	5.934	4.891	9.525	0.631605	0.616519	0.373899	361463	458538	711220	875587	858581	772642	500249	879577	35883.9	61691.6
O60884	DNAJA2	DnaJ homolog subfamily A member 2	3.307	0.158	3.975	0.843762	0.172692	0.871232	557978	736594	863899	1.23739e+06	1.28832e+06	1.08235e+06	647512	934382	261136	148891
P25685	DNAJB1	DnaJ homolog subfamily B member 1	3.054	0.47	4.59	0.813013	0.861499	0.764417	80062.2	160026	156475	120225	185506	153942	109398	201202	43351.1	18707.1
Q9UBS4	DNAJB11	DnaJ homolog subfamily B member 11	3.08	0.456	4.721	0.761333	0.854605	0.753559	46543	42958.7	37117.1	28460.5	38636.2	104896	53187.1	95235.3	70633	11593
Q99615	DNAJC7	DnaJ homolog subfamily C member 7	100	8.846	100	5.05391e-17	0.367717	4.65686e-17	61327.4	107330	111605	93504.2	156029	134620	97162.3	151368
O00429	DNM1L	Dynamin-1-like protein	100	100	100	5.05391e-17	5.15718e-17	4.65686e-17	18446.3	15263.9		56480.2	64636.2	44189.3	28499.9	50628.5
P50570	DNM2	Dynamin-2	1.801	4.528	3.478	0.943241	0.646549	0.914049	46001.8	58522.1	254551	585951	979146	375734	317890	642657	57225.9	9680.48
Q92608	DOCK2	Dedicator of cytokinesis protein 2	1	100	100	0.900755	5.15718e-17	4.65686e-17			79137	157820	193277	88288	55427.2	114645		33471.3
P27487	DPP4	Dipeptidyl peptidase 4	0.511	0.499	0.821	0.667798	0.819451	0.456134	150039	173249	206445	194193	202387	313945	274044	517484	547241	146582
Q16555	DPYSL2	Dihydropyrimidinase-related protein 2	1.253	2.298	1.38	0.949566	0.884567	0.809029	85153.6	199346	130102	412819	632541	236048	171201	258482	400918	114092
Q9BPU6	DPYSL5	Dihydropyrimidinase-related protein 5	0.715	0.834	0.473	0.822386	0.868473	0.14336	2.29496e+07	2.59114e+07	1.78757e+07	4.46418e+07	3.10533e+07	2.0307e+07	1.27935e+07	1.66259e+07	6.05275e+07	3.01269e+07
Q9Y295	DRG1	Developmentally-regulated GTP-binding protein 1	3.028	0.866	4.12	0.792417	0.954484	0.809029	34040.6	67975.2	78425.4	62185.8	83919	67425.6	74700.9	124754	14932	18658.2
Q08554	DSC1	Desmocollin-1	1.466	0.127	1.603	0.99714	0.34158	0.900625	176854	62218	80554.1	184554	84962.8	87414.2	232985	152240	199532	57794
Q02413	DSG1	Desmoglein-1	0.796	0.378	0.773	0.840463	0.557091	0.409319	528912	325371	532661	694707	374693	484133	581916	448700	659221	374003
P15924	DSP	Desmoplakin	1.113	0.503	0.798	0.925355	0.864874	0.434491	328551	209547	249291	203637	141450	184299	446715	284518	408625	135261
P33316	DUT	Deoxyuridine 5'-triphosphate nucleotidohydrolase, mitochondrial	10.604	14.409	20.769	0.265974	0.146885	0.0526297	579754	704281	765182	1.05526e+06	1.4241e+06	1.31715e+06	905828	1.58084e+06	84795.1	31545.1
Q14204	DYNC1H1	Cytoplasmic dynein 1 heavy chain 1	0.875	0.15	1.939	0.896382	0.572266	0.974728	22736.2	35310.5	45986.6	94666.2		60815.3	26707.3	50661.5	60602.6	6776.08
Q9Y6G9	DYNC1LI1	Cytoplasmic dynein 1 light intermediate chain 1	100	100	100	5.05391e-17	5.15718e-17	4.65686e-17	23865.7	87525.6	26373	205697	270244	122046	53473.1	65122.9		12311
P63167	DYNLL1	Dynein light chain 1, cytoplasmic	100	100	100	5.05391e-17	5.15718e-17	4.65686e-17	85100.5	112853	275170	308903	380179	162087	256908	320980		26573.6
Q99848	EBNA1BP2	Probable rRNA-processing protein EBP2	5.539	0.981	6.692	0.448776	0.999173	0.543516	41646.1	121124	185367	118572	211867	177647	102579	174995		6268.35
P42892	ECE1	Endothelin-converting enzyme 1	100	100	100	5.05391e-17	5.15718e-17	4.65686e-17	80059.1	66878.9	95848.8	38034		119940	68178.3	99045.7
P68104	EEF1A1	Elongation factor 1-alpha 1	5.293	9.008	8.235	0.692416	0.322871	0.465796	3.08578e+07	5.35262e+07	4.80193e+07	8.18991e+07	8.23954e+07	7.52732e+07	4.76724e+07	6.97347e+07	1.13038e+07	5.5447e+06
Q8N6R0	EEF1AKNMT	eEF1A lysine and N-terminal methyltransferase	3.765	0.257	3.321	0.692416	0.732423	0.896978	7483.35	10949.6	11172.5	29025.1	19631.6	23697.7	7802.12	26622.4		2417.35
P24534	EEF1B2	Elongation factor 1-beta	18.634	7.096	24.69	0.0902995	0.370537	0.0296489	333515	361830	572713	376662	1.21278e+06	593224	543734	669906	14911.7
P29692	EEF1D	Elongation factor 1-delta	2.516	1.972	4.091	0.919116	0.931368	0.865946	2.23132e+06	2.40774e+06	2.26023e+06	3.90994e+06	6.00328e+06	4.21706e+06	3.02976e+06	4.66243e+06	1.51814e+06	936963
P26641	EEF1G	Elongation factor 1-gamma	2.652	4.552	4.923	0.904321	0.642761	0.787282	1.87028e+06	2.44556e+06	2.73827e+06	4.19749e+06	5.7906e+06	5.34355e+06	2.39263e+06	4.39353e+06	1.21415e+06	461767
P13639	EEF2	Elongation factor 2	4.648	4.402	4.791	0.722602	0.662281	0.805201	1.08635e+07	1.48664e+07	2.26666e+07	1.93463e+07	2.08285e+07	2.40548e+07	1.20345e+07	2.30246e+07	4.42052e+06	2.4089e+06
Q96C19	EFHD2	EF-hand domain-containing protein D2	0.93	0.684	1.252	0.894546	0.861499	0.807118	22608.4	66798.4	133740	394983	399615	180343	79850.8	315099	285454	95953.2
Q15029	EFTUD2	116 kDa U5 small nuclear ribonucleoprotein component	2.22	0.842	2.392	0.943241	0.868473	0.975259	444310	751984	770916	793456	1.09164e+06	969874	527056	1.04249e+06	256557	90960.3
Q8N3D4	EHBP1L1	EH domain-binding protein 1-like protein 1	1.256	0.77	3.128	0.949566	0.862527	0.960116	246248	569078	450040	1.87819e+06	3.0755e+06	1.05249e+06	960963	1.31999e+06	321226	74208.4
Q9H4M9	EHD1	EH domain-containing protein 1	0.383	0.299	0.703	0.520273	0.433182	0.34794	741712	1.0852e+06	1.29741e+06	1.18945e+06	1.79134e+06	1.81942e+06	1.88959e+06	2.12232e+06	2.93337e+06	1.1321e+06
Q9H223	EHD4	EH domain-containing protein 4	1.997	0.42	4.954	0.959866	0.603742	0.782908	961842	1.73714e+06	1.85771e+06	1.08336e+06	2.03185e+06	3.62443e+06	3.33381e+06	3.52825e+06	986487	314306
P47813; O14602	EIF1AX; EIF1AY	Eukaryotic translation initiation factor 1A, X-chromosomal; Eukaryotic translation initiation factor 1A, Y-chromosomal	3.028	6.123	3.676	0.866453	0.4334	0.900625	341028	310897	432110	499787	301395	731580	325587	361729	92307.9	78178.6
Q9BY44	EIF2A	Eukaryotic translation initiation factor 2A	100	7.118	29.697	5.05391e-17	0.42589	0.0176127	76779	154789	141683	283596	749529	300119	206185	200432		8503.91
P19525	EIF2AK2	Interferon-induced, double-stranded RNA-activated protein kinase	100	100	100	5.05391e-17	5.15718e-17	4.65686e-17	91630.9	52753	75451.9	58306.1	34666.3	74035.2	12761.6	30934.9		6050.7
Q9NR50	EIF2B3	Translation initiation factor eIF-2B subunit gamma	1.207	0.01	1.165	0.959866	5.15718e-17	0.824615	13728.7	14730.4	55758.8	14382.5		18332.1	11484.8	14281	6310.47	10145.7
Q9UI10	EIF2B4	Translation initiation factor eIF-2B subunit delta	100	100	100	5.05391e-17	5.15718e-17	4.65686e-17	25937.1		29738.3	68836.6	57386.3	56374		31762.2
P05198	EIF2S1	Eukaryotic translation initiation factor 2 subunit 1	2.664	11.877	3.792	0.907813	0.208932	0.896978	295668	301632	294052	428655	501845	396896	292734	452472	171181	47501.7
P20042	EIF2S2	Eukaryotic translation initiation factor 2 subunit 2	4.442	0.539	6.174	0.752797	0.85215	0.657159	283337	368203	310819	242873	418850	492811	302589	421207	110010	37189.4
P41091	EIF2S3	Eukaryotic translation initiation factor 2 subunit 3	2.528	0.658	3.696	0.917297	0.804046	0.900625	699823	1.05365e+06	998743	925921	1.30711e+06	1.24921e+06	751755	1.23551e+06	551455	123006
Q14152	EIF3A	Eukaryotic translation initiation factor 3 subunit A	3.239	0.975	7.235	0.846145	0.903428	0.547296	487601	635208	926987	875568	1.00069e+06	1.11867e+06	650482	1.15877e+06	117278	60113.7
P55884	EIF3B	Eukaryotic translation initiation factor 3 subunit B	0.01	14.488	0.01	5.05391e-17	0.238722	4.65686e-17				38399.2	38297.8				20687.1
Q99613	EIF3C	Eukaryotic translation initiation factor 3 subunit C	8.182	1.712	6.439	0.411781	0.967809	0.626432	557132	837264	978912	1.52343e+06	1.38104e+06	1.6916e+06	855227	1.76242e+06	70913.3	48350.2
O15371	EIF3D	Eukaryotic translation initiation factor 3 subunit D	6.983	4.225	8.748	0.523442	0.683402	0.427618	1.16537e+06	1.56897e+06	2.21601e+06	2.85876e+06	2.51622e+06	3.40066e+06	1.72421e+06	2.9147e+06	157080	165055
P60228	EIF3E	Eukaryotic translation initiation factor 3 subunit E	8.114	4.621	10.442	0.359983	0.62501	0.32252	192034	262641	229906	362430	439308	395638	282872	383864	92582.8	26918.5
O00303	EIF3F	Eukaryotic translation initiation factor 3 subunit F	2.64	0.072	3.226	0.853281	0.172412	0.905941	102684	138038	214865	122323	191928	205953	48072.6	250333	11987.7	2667.98
O15372	EIF3H	Eukaryotic translation initiation factor 3 subunit H	5.491	4.698	6.447	0.669198	0.616519	0.625367	302412	383465	305843	453107	662869	566312	214222	414189	63153.9
Q13347	EIF3I	Eukaryotic translation initiation factor 3 subunit I	18.92	8.251	6.748	0.0125357	0.302624	0.52968	89489.6	67694.2	140374	336619	143721	97324.9	133339	229328	28445.5	6575.4
Q9UBQ5	EIF3K	Eukaryotic translation initiation factor 3 subunit K	100	100	100	5.05391e-17	5.15718e-17	4.65686e-17	286460	193063	610554	418979	672894	496880	247852	758280
Q9Y262	EIF3L	Eukaryotic translation initiation factor 3 subunit L	4.948	0.701	7.388	0.692416	0.868473	0.535416	195769	264668	484345	318109	528870	436942	207427	549299	41171.7	29199
P60842	EIF4A1	Eukaryotic initiation factor 4A-I	4.401	5.336	8.563	0.757794	0.57438	0.438965	1.56345e+06	2.09022e+06	3.44248e+06	4.25404e+06	4.88674e+06	3.94254e+06	2.51235e+06	5.75033e+06	387391	266968
Q14240	EIF4A2	Eukaryotic initiation factor 4A-II	1.695	2.768	2.089	0.960725	0.774663	0.984841	52123	53211.7	116186	128389	109265	77814.2	51806.1	129841	52458.8	33530
P38919	EIF4A3	Eukaryotic initiation factor 4A-III	2.408	0.102	2.98	0.89003	0.283279	0.921926	134623	123807	159096	176396	150616	171419	93421.8	203726	32131.4	16255.4
P23588	EIF4B	Eukaryotic translation initiation factor 4B	13.856	100	100	0.0407592	5.15718e-17	4.65686e-17		3845.32	51186.1	13860.8	24731.5	6056.58		44427.3		1664.61
Q04637	EIF4G1	Eukaryotic translation initiation factor 4 gamma 1	5.69	1.157	7.12	0.668164	0.945134	0.559083	206273	335287	489783	865529	973878	814317	471388	1.01685e+06	142351	28471.9
P78344	EIF4G2	Eukaryotic translation initiation factor 4 gamma 2	0.896	4.718	1.692	0.864003	0.62501	0.863001	165064	132736	495900	849068	652371	469313	268610	407154	82731	76212.5
Q15056	EIF4H	Eukaryotic translation initiation factor 4H	1.018	20.116	5.075	0.926946	0.133007	0.68966	17990.4	11724.2	102078	107844	149886	77559.9	61134	205721	30137.2	12393.7
P55010	EIF5	Eukaryotic translation initiation factor 5	2.566	2.674	5.73	0.859605	0.762071	0.632464	68290.4	105692	108807	207323	251811	184728	94362.8	184558	45414.4
P63241; Q9GZV4	EIF5A; EIF5A2	Eukaryotic translation initiation factor 5A-1; Eukaryotic translation initiation factor 5A-2	2.811	2.458	3.8	0.894546	0.868473	0.896978	422500	518751	528860	709474	695911	656455	554113	777692	275366	70428.8
O60841	EIF5B	Eukaryotic translation initiation factor 5B	100	8.232	100	5.05391e-17	0.263832	4.65686e-17	107699	210932	261029	212998	412921	173314	171729	304070
P56537	EIF6	Eukaryotic translation initiation factor 6	3.535	0.458	3.316	0.83516	0.637474	0.929109	320292	477298	579871	596326	698047	770382	617583	918877	136398	62887.6
Q15717	ELAVL1	ELAV-like protein 1	2.122	1.631	3.002	0.954639	0.981078	0.974728	254006	189593	397648	532683	462914	463466	243935	644272	268658	76301.8
Q92556; Q96JJ3	ELMO1; ELMO2	Engulfment and cell motility protein 1; Engulfment and cell motility protein 2	0.812	0.258	1.245	0.866453	0.716199	0.845846	9187.22	18612.2	19254.5	27348.4	18237.7	17062.3	12768.3	39129.5	19307.8	8828.62
Q15370	ELOB	Elongin-B	100	100	100	5.05391e-17	5.15718e-17	4.65686e-17		20158.8	29270.5	94924.8	126997	26247.4	26761.5	77889.6
Q9BW60	ELOVL1	Elongation of very long chain fatty acids protein 1	1.337	0.01	1.022	0.992022	5.15718e-17	0.782908	4818.14	3883.96	4557.31			4456.3	3974.94	5748.75	6143.47	2414.35
Q9HB03	ELOVL3	Elongation of very long chain fatty acids protein 3	17.74	12.195	10.129	0.106666	0.137921	0.344939	165683		474453	118133	375293	65419.6		688466	89820.2
Q9NYP7	ELOVL5	Elongation of very long chain fatty acids protein 5	1.217	0.036	1.095	0.974616	0.150362	0.813526	23638.7	25839.9	19752.7		9547.08	25770.6	16933.7	18751.5	33148.4	12204.9
Q6PCB8	EMB	Embigin	0.325	0.107	1.345	0.344456	0.337793	0.861426		30272.2	16962.3	57701.1		38555.1	52138.9	82136.1	56743.9
Q9HC35	EML4	Echinoderm microtubule-associated protein-like 4	1.977	1.316	1.705	0.963529	0.991016	0.86718	260385	303802	239245	1.14664e+06	1.25179e+06	402107	234386	342336	219207	123200
Q05BV3	EML5	Echinoderm microtubule-associated protein-like 5	1.234	0.523	4.748	0.957387	0.868473	0.745431	85818.1	28612.7	105802	54840.8	30019.6	74834	126852	143147	118668	27487.7
O94919	ENDOD1	Endonuclease domain-containing 1 protein	100	100	100	5.05391e-17	5.15718e-17	4.65686e-17		2529.84		11863.3	10415.3	8575.14	10329.1	4314.88
P06733	ENO1	Alpha-enolase	0.97	1.486	1.888	0.898508	0.999173	0.900625	1.50769e+07	1.4653e+07	2.5469e+07	3.02026e+07	3.53968e+07	3.22956e+07	2.3582e+07	3.99772e+07	1.87716e+07	8.09007e+06
Q9NPA8	ENY2	Transcription and mRNA export factor ENY2	2.524	0.286	5.713	0.843762	0.74277	0.663588	14408.4	12837.7	21526.9	33336	27070.2	30391	23476.2	29630	3312.2	4227.89
P11171	EPB41	Protein 4.1	0.324	0.537	0.734	0.325405	0.868473	0.465796	47372	98820	40413.1	175850	219389	181400	79417.4	231626	389605	115388
P07814	EPRS	Bifunctional glutamate/proline--tRNA ligase	3.223	1.947	6.079	0.84873	0.935188	0.666237	469154	731655	1.08432e+06	1.78289e+06	1.93376e+06	1.31482e+06	828253	1.58696e+06	163406	98905.6
Q96RT1	ERBIN	Erbin	0.01	0.877	1.592	5.05391e-17	0.970385	0.906966				34451.4	86510.7	36824.1	27263.9		44401.7	12928.5
P84090	ERH	Enhancer of rudimentary homolog		100			5.15718e-17						144208
P30040	ERP29	Endoplasmic reticulum resident protein 29	0.669	0.684	0.98	0.792417	0.924444	0.684074	77833.4	71677.2	80552.2	75151.9	89811.9	65692.4	89507.1	118657	207139	93947.1
P10768	ESD	S-formylglutathione hydrolase	3.385	8.019	100	0.718468	0.440632	4.65686e-17		14619.3	17872.4	25846.1	132108	30287.5	13883.8	27156.7
Q14674	ESPL1	Separin	1	100	100	0.926946	5.15718e-17	4.65686e-17	21606.3			30803.4	32403.2	55146.6	18882.4	30346.2		4719.82
Q9BSJ8	ESYT1	Extended synaptotagmin-1	0.333	0.313	0.463	0.279025	0.724242	0.25679	34103.4	67408.1	55615.8	160149	185105	68962.8	67529.7	144997	184799	53440.4
P22794	EVI2A	Protein EVI2A	0.01	0.333	0.905	5.05391e-17	0.761152	0.680185				17158.4	42082.2	13195.5	14838.8	17960.4	58298.2	16870.8
Q9UI08	EVL	Ena/VASP-like protein	0.577	4.17	0.691	0.722109	0.691408	0.326433	175592	172584	195749	961386	1.30889e+06	239161	163206	379049	680857	290726
Q01844	EWSR1	RNA-binding protein EWS	1.632	2.01	3.32	0.997047	0.918139	0.929109	273587	201750	544195	389085	461100	516610	384936	656750	250044	126389
Q01780	EXOSC10	Exosome component 10	100	6.336	100	5.05391e-17	0.54119	4.65686e-17	41366.6	72795.9	65746.3	81699.8	102448	89652.7	54862	84707.9
Q5RKV6	EXOSC6	Exosome complex component MTR3	5.577	2.124	6.881	0.506592	0.886868	0.569512	189293	225950	207865	466368	412480	304020	174520	303455	53295.1	7696.79
Q96B26	EXOSC8	Exosome complex component RRP43	100	3.664	100	5.05391e-17	0.772961	4.65686e-17	16866.7	24587.8	27782.6		35377.4	14841.2	11352.4	26742.5
Q06265	EXOSC9	Exosome complex component RRP45	100	100	100	5.05391e-17	5.15718e-17	4.65686e-17	42320	65752.2	34160.8	36421.3		35924.4	42257.9	39765.7
Q99504	EYA3	Eyes absent homolog 3		100	100		5.15718e-17	4.65686e-17				67843.6	103617		25842.9	27530.4
P15311	EZR	Ezrin	0.66	0.569	1.182	0.792417	0.74277	0.686036	823377	1.14278e+06	1.97633e+06	1.2255e+06	1.62745e+06	2.41581e+06	2.38292e+06	3.33779e+06	3.45791e+06	1.02311e+06
Q9Y624	F11R	Junctional adhesion molecule A	0.447	0.658	0.55	0.562525	0.886868	0.326433	59549.7	87034.1	82147.3	222196	240412	105028	80374.3	198229	223873	106852
P00734	F2	Prothrombin	0.095	0.01	0.01	0.00591519	5.15718e-17	4.65686e-17		15512			18509.4				59886.4	14193
Q01469	FABP5	Fatty acid-binding protein 5	1.117	1.403	2.45	0.925355	0.995298	0.980358	222423	259588	374817	436679	419684	497464	396398	539664	248770	62209.2
P16930	FAH	Fumarylacetoacetase	0.726	0.689	0.757	0.835187	0.919001	0.569512	14752.2	16291.2	54053.8	26479.8	63616.5	27507.1	21837.2	52752.6	51212.2	18637.5
Q9BZQ8	FAM129A	Protein Niban	0.975	1.419	2.572	0.89003	0.999173	0.995388	212643	203227	557877	874246	1.4866e+06	907839	1.01224e+06	862114	318869	103315
Q9GZU8	FAM192A	PSME3-interacting protein	100	100	100	5.05391e-17	5.15718e-17	4.65686e-17	17567.3		31307	73292.7	89766.8	85263.4	34215.4	62338.3
Q92520	FAM3C	Protein FAM3C	2.507	2.981	4.262	0.920534	0.823251	0.845916	1.18808e+06	929688	1.23707e+06	1.75972e+06	1.62526e+06	2.02044e+06	927863	1.78513e+06	755636	267044
Q9NUQ9	FAM49B	Protein FAM49B	0.364	0.589	0.763	0.405146	0.868473	0.489991	65790.7	141617	121449	233601	410226	159776	189341	394849	522581	105400
Q52LJ0	FAM98B	Protein FAM98B	100	100	100	5.05391e-17	5.15718e-17	4.65686e-17	13322.1	29558.3		51888.2		48622.8	22677.6	39163.1
Q9Y285	FARSA	Phenylalanine--tRNA ligase alpha subunit	3.292	0.205	5.963	0.84455	0.26771	0.677148	242950	301504	314748	591009	613911	643875	348974	502375	89655	49074
Q9NSD9	FARSB	Phenylalanine--tRNA ligase beta subunit	2.53	0.782	2.359	0.861239	0.954484	0.996919	112563	203674	148236	162287	201838	257251	114105	194803	85438.7	27757.9
P25445	FAS	Tumor necrosis factor receptor superfamily member 6	100	8.85	100	5.05391e-17	0.285676	4.65686e-17		66381.3	98203.2	79438.3	128918	183632	56669.8	193858	114686
P49327	FASN	Fatty acid synthase	3.127	3.07	7.07	0.861122	0.816908	0.565703	3.15966e+06	5.25466e+06	7.5033e+06	8.54623e+06	1.17503e+07	9.63913e+06	6.07533e+06	1.13966e+07	1.16005e+06	455977
P62861	FAU	40S ribosomal protein S30	6.547	1.364	7.404	0.570716	0.999173	0.534967	458419	542877	668834	354301	525608	1.20693e+06	632820	945059	74518.6	80345.6
P22087	FBL	rRNA 2'-O-methyltransferase fibrillarin	4.621	2.622	4.052	0.726295	0.868473	0.867596	1.34302e+06	1.1692e+06	1.49669e+06	2.13718e+06	1.50772e+06	1.91678e+06	866959	1.43477e+06	206711	187423
Q9NRD1	FBXO6	F-box only protein 6	100	100	100	5.05391e-17	5.15718e-17	4.65686e-17	89995.8	153720	103422	320292	228521	201981	83858	102703		24496
O14526	FCHO1	F-BAR domain only protein 1	0.667	0.511	6.108	0.813013	0.878909	0.625075	12203.8		21001.1	29663.2	21175	29004.5	16828	29272.4		2834.73
O60667	FCMR	Fas apoptotic inhibitory molecule 3	0.01	0.01	0.01	5.05391e-17	5.15718e-17	4.65686e-17					14015.7				75909.8	38828.8
P37268	FDFT1	Squalene synthase	100	100	100	5.05391e-17	5.15718e-17	4.65686e-17	29130.2	50592.2	34838.9	49361.4	105659	58797.9	53670.8	81159.6
P39748	FEN1	Flap endonuclease 1	5.027	15.858	3.691	0.686066	0.121248	0.900625	169943	263070	441197	671872	643051	431348	210199	596778	16459.5	33477
Q86UX7	FERMT3	Fermitin family homolog 3	1.499	3.663	2.54	0.982458	0.74277	0.99268	426970	486094	1.06834e+06	1.49225e+06	1.56793e+06	1.10022e+06	735716	1.79675e+06	624243	290473
Q6ZV73	FGD6	FYVE, RhoGEF and PH domain-containing protein 6	100	0.01	0.01	5.05391e-17	5.15718e-17	4.65686e-17	30023.6	24109.4	23174.4							59390.1
Q9NYL4	FKBP11	Peptidyl-prolyl cis-trans isomerase FKBP11	1.799	0.072	1.312	0.955992	0.188963	0.845846	76161.8	83731.6	87816	27493.2	27340.8	66371.2	92002.8	83579.6	92096.7	50095.3
Q02790	FKBP4	Peptidyl-prolyl cis-trans isomerase FKBP4	6.066	3.774	5.248	0.615954	0.737985	0.753559	572459	550816	492227	1.11876e+06	1.00594e+06	872458	634042	808661	200820	44167.6
Q13451	FKBP5	Peptidyl-prolyl cis-trans isomerase FKBP5	1.8	5.143	1.941	0.959866	0.590248	0.905941	118437	180989	174192	1.47995e+06	1.07004e+06	370414	75532.3	362756	29931.9	47995
Q5D862	FLG2	Filaggrin-2	0.699	0.916	3.956	0.813013	0.931368	0.872813	128032	150337	139396	313633	77511.9	105371	464822	187058	623746	127011
Q13045	FLII	Protein flightless-1 homolog	1.711	3.095	2.968	0.965418	0.716571	0.914049	91860	143860	128202	277371	338901	193156	130155	123023	68929.4	27276.2
P21333	FLNA	Filamin-A	1.404	1.792	1.74	0.965418	0.949043	0.870751	1.33334e+07	1.88121e+07	2.00817e+07	2.73272e+07	3.37977e+07	1.9991e+07	1.28777e+07	2.16833e+07	1.62116e+07	7.42515e+06
O75955	FLOT1	Flotillin-1	0.52	0.663	1.393	0.692416	0.807981	0.780792	1.17852e+06	1.76906e+06	1.65902e+06	2.95958e+06	3.83191e+06	5.15059e+06	3.86922e+06	5.53821e+06	4.9084e+06	1.45482e+06
Q14254	FLOT2	Flotillin-2	0.366	0.644	1.165	0.48513	0.792152	0.677338	274604	296587	494838	808267	812637	1.01582e+06	1.10142e+06	1.19609e+06	1.18976e+06	366402
Q9Y5Y0	FLVCR1	Feline leukemia virus subgroup C receptor-related protein 1	100	100	100	5.05391e-17	5.15718e-17	4.65686e-17	17487.1	16664.9	12173.7	11239.5	36243.6	45870.4	57286.8	48417.7		5291.88
O95466	FMNL1	Formin-like protein 1	0.912	0.621	1.357	0.876945	0.77394	0.765719	144094	296685	683240	661250	1.16857e+06	654142	619162	827857	606776	173691
P02751	FN1	Fibronectin	0.572	0.593	0.541	0.71958	0.761152	0.20102	3.64547e+06	7.6253e+06	6.4731e+06	9.21871e+06	8.59317e+06	6.63137e+06	4.84127e+06	6.11794e+06	1.32853e+07	1.03995e+07
O94915	FRYL	Protein furry homolog-like	0.253	0.214	1.371	0.200208	0.655358	0.867596		15276.3	38082.8	11655.8	14265.3	17792.4	37847.2	84644.2	18283.6	15317.2
P02792	FTL	Ferritin light chain	2.406	0.153	8.576	0.884574	0.438017	0.449146	100580	59229	203919	163804	112122	271880	195706	292786	15919.5	20456.6
Q9C0B1	FTO	Alpha-ketoglutarate-dependent dioxygenase FTO	1.17	1.255	1.148	0.959866	0.983665	0.813526	14428.6	20555.1		36288.8	74297.3	39752.7		40410	21034.2
Q96AE4	FUBP1	Far upstream element-binding protein 1	1.367	2.428	2.31	0.959866	0.868473	0.973192	238736	308433	348257	748434	1.10086e+06	580423	443508	633355	298149	142425
Q96I24	FUBP3	Far upstream element-binding protein 3	100	100	100	5.05391e-17	5.15718e-17	4.65686e-17		12005.9		55729.1	80140.4	45872.5	20836.7	10286.8
P35637	FUS	RNA-binding protein FUS	100	12.82	100	5.05391e-17	0.177746	4.65686e-17	87104.8	85339.6	94608	104606	169852	141319	84525.7	224845	72894.6
O15117	FYB1	FYN-binding protein 1	1.328	0.467	1.139	0.954639	0.74277	0.663588	52799.7	60026.1	51752.2	146803	300143	170367	130665	163732	402245	129060
Q13283	G3BP1	Ras GTPase-activating protein-binding protein 1	100	100	100	5.05391e-17	5.15718e-17	4.65686e-17		56015.9	209216	179049	131298	142117	137781	228658
P11413	G6PD	Glucose-6-phosphate 1-dehydrogenase	1.353	3.491	1.723	0.959866	0.766578	0.869639	559381	612887	1.2514e+06	1.65069e+06	1.74927e+06	921339	508882	1.29551e+06	1.24342e+06	329843
O14976	GAK	Cyclin-G-associated kinase	1.337	1.06	6.314	0.992285	0.995298	0.590419	8677.06	12432.5	33815.8	232416	361697	36168.9	27567.2	51369.1	5831.11	6216.62
Q14376	GALE	UDP-glucose 4-epimerase	100	100	100	5.05391e-17	5.15718e-17	4.65686e-17	6311.84			36425.9		48339.5	8879.38
Q14697	GANAB	Neutral alpha-glucosidase AB	0.716	0.62	1.158	0.822386	0.818923	0.668455	212467	236365	373931	287798	178678	398052	225620	261799	516178	279330
P04406	GAPDH	Glyceraldehyde-3-phosphate dehydrogenase	1.469	2.439	2.698	0.977908	0.868473	0.996257	2.02871e+07	3.02677e+07	3.43009e+07	4.68615e+07	8.08769e+07	4.82379e+07	3.92099e+07	5.68741e+07	3.37773e+07	1.1618e+07
Q14C86	GAPVD1	GTPase-activating protein and VPS9 domain-containing protein 1	0.01	100	100	5.05391e-17	5.15718e-17	4.65686e-17				67753.1	111511	36870.1		55775.5		10222.4
Q9NY12	GAR1	H/ACA ribonucleoprotein complex subunit 1	3.12	0.677	3.102	0.861239	0.814499	0.960912	622474	484635	797405	1.23223e+06	822443	813620	524896	630781	43367.5	122412
P41250	GARS	Glycine--tRNA ligase	100	100	100	5.05391e-17	5.15718e-17	4.65686e-17	50686.6	38540	35944	61460.3		60994.7	35257.5	67574.2
P22102	GART	Trifunctional purine biosynthetic protein adenosine-3	2.722	4.815	4.615	0.901042	0.621291	0.822072	528912	937304	1.32691e+06	1.56937e+06	2.59343e+06	1.34967e+06	975284	1.75161e+06	314217	170122
Q86YP4	GATAD2A	Transcriptional repressor p66-alpha	100	100	100	5.05391e-17	5.15718e-17	4.65686e-17	69445.7	54446.6	30742.5	250955	259563	141515	74020.6	36437.1
Q8WXI9	GATAD2B	Transcriptional repressor p66-beta	11.876	32.397	5.527	0.0625066	0.0498319	0.663813	7607.87		11291.8	85425.2	109874	36116.4			9203.89
P32455	GBP1	Guanylate-binding protein 1	6.726	1.745	4.265	0.550991	0.897009	0.845862	763199	717196	547649	294061	278062	649889	229042	507588	156213	58752.1
P32456	GBP2	Guanylate-binding protein 2	1.187	0.879	3.53	0.932642	0.870942	0.906966	166229	248450	459602	1.50634e+06	1.3789e+06	730426	636603	988947	203621	66625.7
Q96PP8	GBP5	Guanylate-binding protein 5	2.776	10.847	5.088	0.894546	0.243924	0.756449	107067	233361	364589	1.24283e+06	1.47038e+06	237945	215616	738882	72964.4	54874.6
P02774	GC	Vitamin D-binding protein	1.23	1.283	1.555	0.945747	0.98493	0.832734	759922	969585	907809	1.07717e+06	1.19249e+06	1.05012e+06	764080	1.08552e+06	1.35369e+06	435718
Q92616	GCN1	eIF-2-alpha kinase activator GCN1	100	100	100	5.05391e-17	5.15718e-17	4.65686e-17	43680.4		35881.2	112257	99450.7	51597.5	48608
P50395	GDI2	Rab GDP dissociation inhibitor beta	0.956	0.618	1.644	0.894546	0.784618	0.846471	176289	221991	358438	300407	557287	458081	369696	812770	567732	185692
Q9NWU2	GID8	Glucose-induced degradation protein 8 homolog	100	100		5.05391e-17	5.15718e-17				11571.6	8962.79	43017.7
Q96F15	GIMAP5	GTPase IMAP family member 5	2.102	0.906	2.571	0.925355	0.993279	0.970191	58006.4	97193.2	72149.5	88244.6	112053	111966	95606.6	47149.1	108251	38670.7
Q6P9H5	GIMAP6	GTPase IMAP family member 6	100	100	100	5.05391e-17	5.15718e-17	4.65686e-17		18961.2	38083.8	47000.3		26137.5	11245.4	26039.5
P48060	GLIPR1	Glioma pathogenesis-related protein 1	1.341	0.887	1.569	0.977908	0.984961	0.905941	41587	37889.2	31805.4	90061.1	128334	45753.2	35807.2	72481.5	114870	23475
Q9H4G4	GLIPR2	Golgi-associated plant pathogenesis-related protein 1	0.291	1.258	0.471	0.336362	0.977332	0.142067	240433	389945	441818	1.04829e+06	1.39711e+06	731190	552821	1.0726e+06	4.03463e+06	1.11789e+06
Q04760	GLO1	Lactoylglutathione lyase	1.284	0.392	1.891	0.959866	0.77394	0.900625	50589.7	88043.9	110018	46454.6	365469	214330	286261	389220	360572	56978.8
P15104	GLUL	Glutamine synthetase		100	100		5.15718e-17	4.65686e-17				38020.1	136038	21164.3		23217.1
Q49A26	GLYR1	Putative oxidoreductase GLYR1		100			5.15718e-17					27877.4	29278.6
O60234	GMFG	Glia maturation factor gamma	0.963	0.6	1.464	0.896382	0.883492	0.889081	40145.5	42337.2	28368.1	56353	67269.9	45909.1	51962.6	47819.5	106229	36522.6
P49915	GMPS	GMP synthase [glutamine-hydrolyzing]	3.131	1.761	4.271	0.799803	0.872611	0.80491	97622.1	174088	272074	205861	365808	174614	152512	322582	23934.4	7521.62
Q14344	GNA13	Guanine nucleotide-binding protein subunit alpha-13	0.598	0.373	0.986	0.746778	0.62501	0.566929	116131	181703	286226	62672.2	331460	436153	238787	483113	935879	302741
P04899	GNAI2	Guanine nucleotide-binding protein G(i) subunit alpha-2	0.474	0.368	0.645	0.656955	0.543153	0.299078	1.47252e+06	2.15801e+06	3.20774e+06	2.3009e+06	4.22575e+06	3.78889e+06	4.17543e+06	6.06479e+06	8.19157e+06	3.89954e+06
P08754	GNAI3	Guanine nucleotide-binding protein G(k) subunit alpha	1.39	0.077	3.445	0.959866	0.0975271	0.918404	125729	258880	346661	227348	376770	393621	330593	524256	219009	95888.5
P09471	GNAO1	Guanine nucleotide-binding protein G(o) subunit alpha	0.263	2.851	0.281	0.280692	0.846803	0.0292063		67763.9	49655.6	25469.9	104028	48474.4	86078.6	198509	1.8095e+06	447611
P63092; Q5JWF2	GNAS	Guanine nucleotide-binding protein G(s) subunit alpha isoforms short; Guanine nucleotide-binding protein G(s) subunit alpha isoforms XLas	1.428	0.335	2.88	0.973711	0.491618	0.975904	190164	258642	236900	216389	478063	436181	433884	632158	818043	113054
P62873	GNB1	Guanine nucleotide-binding protein G(I)/G(S)/G(T) subunit beta-1	0.385	0.443	0.782	0.523417	0.62501	0.414578	659377	835303	1013520	1.27677e+06	1.91588e+06	1.67757e+06	1.32142e+06	2.52451e+06	3.47401e+06	852340
P62879	GNB2	Guanine nucleotide-binding protein G(I)/G(S)/G(T) subunit beta-2	0.683	0.69	0.837	0.808162	0.818923	0.460421	733344	1.18878e+06	1.47589e+06	1.50052e+06	2.88142e+06	1.88388e+06	1.78334e+06	3.35624e+06	3.35157e+06	911817
P36915	GNL1	Guanine nucleotide-binding protein-like 1	3.49	4.267	5.68	0.692416	0.692356	0.643441	27147.7	45036.9	40100.7	64910.7	89757.5	69371.9	33071.1	42701.7	17204.3	10723.9
Q9BVP2	GNL3	Guanine nucleotide-binding protein-like 3	100	100	100	5.05391e-17	5.15718e-17	4.65686e-17	21735	38519.5			28590.1	50292	13801.7	33977.4
P22749	GNLY	Granulysin	0.138	0.22	0.208	0.069384	0.296555	0.00973808	3.43343e+06	5.4287e+06	4.42483e+06	6.28052e+06	7.8511e+06	6.1614e+06	3.93805e+06	5.77148e+06	4.44315e+07	2.91109e+07
Q7Z5G4	GOLGA7	Golgin subfamily A member 7	1.012	4.419	3.066	0.910019	0.590909	0.906966	54445.2	68667.2	30785.2	161378	177015	132483	115079	108934	186950	30523
Q9Y625	GPC6	Glypican-6	0.678	0.74	0.489	0.792417	0.942891	0.260851	52412.9	63910.8	53753.1	167826	73820.4	88960.1	7926.24	138794	256510	78396.2
P06744	GPI	Glucose-6-phosphate isomerase	1.159	0.784	2.15	0.929962	0.871108	0.943515	217497	173337	648189	269993	568870	412468	426539	596979	295743	186662
P32249	GPR183	G-protein coupled receptor 183			100			4.65686e-17						21985.8	18932.2	47009.6
Q15743	GPR68	Ovarian cancer G-protein coupled receptor 1	0.01	0.01	0.01	5.05391e-17	5.15718e-17	4.65686e-17					30141.3				71574.3	12338.4
Q6ZVF9	GPRIN3	G protein-regulated inducer of neurite outgrowth 3	0.73	4.542	2.242	0.823022	0.586714	0.995388	82625.5	144822	152364	353292	937748	156783	136241	567747	59814.4	119974
Q13098	GPS1	COP9 signalosome complex subunit 1	9.418	15.239	13.536	0.0949878	0.224054	0.195617	10302.9	11520.2		40694.6	37270.6	25777.2	12404.7		19817.2
Q86YR5	GPSM1	G-protein-signaling modulator 1	0.01	0.01	45.089	5.05391e-17	5.15718e-17	0.00262227						144907	278079	126656		6345.86
Q9Y4H4	GPSM3	G-protein-signaling modulator 3	0.036	0.053	1.426	0.000173502	0.198079	0.900625	2855.69		52576.5	8669.48	71410	6108.04	1994.46	47790.8	3979.75	1439.3
Q9H772	GREM2	Gremlin-2		6.905	100		0.584665	4.65686e-17			39032	8523.64	26179.8	109962	100859	55367.4
Q9UBQ7	GRHPR	Glyoxylate reductase/hydroxypyruvate reductase	0.695	0.646	0.794	0.78613	0.904507	0.588221	34701.6	48744.9	62098.2	104106	186885	48431.4	43234.7	84724.9	128435	34330.1
P25098	GRK2	Beta-adrenergic receptor kinase 1	0.177	0.242	0.31	0.0612065	0.572612	0.0949176	14756.4	29463.8	58118.9	200443	335716	102893	86712.1	139552	37146.6	137967
P34947; P43250	GRK5; GRK6	G protein-coupled receptor kinase 5; G protein-coupled receptor kinase 6	0.713	0.237	1.832	0.83516	0.632541	0.960912	12389	19820.8	21754.7	24679.5	43095.8	38550.1	31427.8	39601.2	29643.9	14115
P57764	GSDMD	Gasdermin-D	100	100	100	5.05391e-17	5.15718e-17	4.65686e-17	2467.25	2166.08	16166.8	17757.3	26430.8	7197.94	4234.51	10995.8		1647.76
P49840	GSK3A	Glycogen synthase kinase-3 alpha	100	100	100	5.05391e-17	5.15718e-17	4.65686e-17	23831.3	40053.1	58388	107036	107218	56643.9	31989	69109.7		8891.16
P06396	GSN	Gelsolin	1.05	0.675	0.913	0.912468	0.864652	0.517132	242204	307822	245715	266380	281227	319291	166901	211625	390407	179680
P15170	GSPT1	Eukaryotic peptide chain release factor GTP-binding subunit ERF3A	4.04	0.588	4.814	0.606115	0.886868	0.740165	34546.1	31610.6	54053.3	65438.6	28789.2	51052	30428.4	83186.2	3403.12	6503.26
P00390	GSR	Glutathione reductase, mitochondrial	0.546	9.695	1.015	0.697775	0.36501	0.743572	5782.04	13476.3		19076.3	70803.9	13416.7	18774	34339.6	123227	19667.1
P09211	GSTP1	Glutathione S-transferase P	0.553	0.457	0.732	0.702971	0.635511	0.374771	597772	820241	1.29679e+06	1.04132e+06	1.48114e+06	790121	939625	1.9438e+06	4.19896e+06	1.03149e+06
P78347	GTF2I	General transcription factor II-I		100	100		5.15718e-17	4.65686e-17				140273	137884	49575.9
O00178	GTPBP1	GTP-binding protein 1	100	100	100	5.05391e-17	5.15718e-17	4.65686e-17	22012	94165.7	69514.5	106232	122152	101777	62976.4	67738.3
Q9NYZ3	GTSE1	G2 and S phase-expressed protein 1	100	100	100	5.05391e-17	5.15718e-17	4.65686e-17		25930.2	22848.4	60207.2	69687.8	37572.9	20624.5	24416.2
P46976	GYG1	Glycogenin-1	0.713	1.547	2.087	0.83516	0.935188	0.99268	10487.1	10551	31100.1	42337.5	43958.5	32263.5	24954.3	70311.2	30954.7	12300.6
P12544	GZMA	Granzyme A	0.997	0.051	1.166	0.902581	0.00962561	0.678143	758403	831679	737784	335302	380669	1.04375e+06	734284	1.07236e+06	1.83773e+06	639318
P10144	GZMB	Granzyme B	12.389	10.22	33.046	0.194851	0.269036	0.0101464	7.84278e+06	7.72587e+06	8.21268e+06	1.29959e+07	1.09307e+07	4.97861e+07	2.07905e+07	2.89243e+07	717542	434730
P20718	GZMH	Granzyme H	2.291	0.404	8.186	0.933781	0.585552	0.470627	413554	576628	623044	826100	666458	2.78877e+06	1.12002e+06	1.86153e+06	77818.9	24526.4
P49863	GZMK	Granzyme K	0.647	0.434	0.447	0.781269	0.616519	0.123378	2.98049e+06	4.40673e+06	2.66998e+06	2.69238e+06	2.48735e+06	4.01013e+06	2.37407e+06	3.72712e+06	1.59365e+07	5.71215e+06
P51124	GZMM	Granzyme M	4.787	2.88	12.934	0.518385	0.805956	0.168985	63501.2	40204.2	68142.2	57637.4	43753.4	207842	85548.6	70865.9	22635	31522.9
Q92522	H1FX	Histone H1x	0.087	0.077	0.063	0.00429975	0.209978	0.000390975	33850.1			40127.3			9583.93		76532	24789.5
Q71UI9; P0C0S5	H2AFV; H2AFZ	Histone H2A.V; Histone H2A.Z	0.975	1.149	1.033	0.898699	0.943389	0.594955	5.50233e+06	5.17284e+06	9.18995e+06	8.28251e+06	1.27471e+07	5.10753e+06	4.21984e+06	1.22066e+07	7.52808e+06	4.60975e+06
P16104	H2AFX	Histone H2AX	0.971	1.831	0.184	0.898508	0.943389	0.00537619	152437	1.315e+06	3.26816e+06	608292	3.40123e+06	196957	149970	2.28699e+06	356670	549655
O75367	H2AFY	Core histone macro-H2A.1	0.878	2.052	0.625	0.862622	0.917237	0.279903	3.47044e+06	3.90144e+06	4.90314e+06	5.47654e+06	7.79087e+06	3.46956e+06	2.28258e+06	4.27961e+06	7.63763e+06	4.1853e+06
P84243	H3F3A	Histone H3.3	0.745	0.703	0.746	0.83516	0.868473	0.390734	128361	404234	1.51542e+06	259153	1.34585e+06	170095	159077	924156	313395	199923
Q14520	HABP2	Hyaluronan-binding protein 2	1.234	1.145	0.659	0.959866	0.989617	0.461355	69248.3	78856.9	52493.8	104250	80016.3	48167.8	33487.6	51059.8	102943	53096.9
Q8TDQ0	HAVCR2	Hepatitis A virus cellular receptor 2	0.01	3.119	2.607	5.05391e-17	0.74277	0.960912				128894	109120	48013	79551.1	44265.3	49215	32290.1
P69905	HBA1	Hemoglobin subunit alpha	0.574	0.961	0.537	0.719821	0.900566	0.197784	570140	338368	636299	1.31412e+06	1.02232e+06	529414	386748	983433	2.04793e+06	761946
P68871	HBB	Hemoglobin subunit beta	0.887	3.675	1.505	0.876945	0.751003	0.870751	90310.3	79949.8	187894	604740	467607	146888	143802	202140	129492	98294.8
P51610	HCFC1	Host cell factor 1	1.93	4.876	2.759	0.940564	0.612005	0.94791	71301.5	115744	30407.8	445244	466675	143085	81167	63715.4	78846.3	19225.4
P14317	HCLS1	Hematopoietic lineage cell-specific protein	0.152	0.821	0.56	0.0427963	0.868473	0.212363	53327.9	68652.2	88796.8	762865	1.31032e+06	363578	149841	580499	747124	147589
Q92769	HDAC2	Histone deacetylase 2	3.017	0.241	4.132	0.845232	0.543808	0.845846	174458	215306	248811	332692	273128	368970	189927	290583	34186.3	38409.4
Q8WUI4	HDAC7	Histone deacetylase 7	100	100	100	5.05391e-17	5.15718e-17	4.65686e-17			29866	56849	69299			54029.3
P51858	HDGF	Hepatoma-derived growth factor	0.972	0.01	2.872	0.912421	5.15718e-17	0.929109		21356.4	38835		53720.3	45731.2	9565.18	79081.7	22425.6	18261.4
Q9P2D3	HEATR5B	HEAT repeat-containing protein 5B	0.734	0.259	0.833	0.833712	0.363383	0.456134	373330	644098	520323	547037	597715	692552	384765	1.28417e+06	921891	385514
Q9BYK8	HELZ2	Helicase with zinc finger domain 2	11.838	1	1.752	0.214013	0.986739	0.871551	79122.8	242254	127343	35260.6	52125.8	248824	186211	252450	611595	175665
Q9BTY7	HGH1	Protein HGH1 homolog	100	100	100	5.05391e-17	5.15718e-17	4.65686e-17		939.717	21111	17406.1	34249.1	9283.31	2246.58	19138.8
P49773	HINT1	Histidine triad nucleotide-binding protein 1	1.253	44.057	9.272	0.959866	0.0122499	0.345498	43039		235954	278996	212263	199319	47354.5	79941.2		5301.28
Q02539	HIST1H1A	Histone H1.1	1.855	5.593	3.639	0.949566	0.436568	0.870424	56002.4	72049.6	128761	254762	145042	133067	35479.5	171146	51505.2	102488
P16401	HIST1H1B	Histone H1.5	0.727	0.611	0.464	0.82633	0.772961	0.136831	5.17452e+07	4.94021e+07	4.44836e+07	8.1684e+07	7.26558e+07	4.25556e+07	2.51106e+07	4.33744e+07	1.40557e+08	6.2549e+07
P16403	HIST1H1C	Histone H1.2	0.622	0.814	0.44	0.761595	0.868473	0.118205	1.06426e+08	1.24646e+08	9.27531e+07	2.63451e+08	2.07952e+08	8.77825e+07	4.74669e+07	9.12916e+07	3.03357e+08	1.74652e+08
P16402	HIST1H1D	Histone H1.3	0.67	0.805	0.398	0.798623	0.868473	0.089365	3.0227e+06	2.76954e+06	3.62994e+06	5.26657e+06	4.68434e+06	1.92998e+06	1.13838e+06	4.46067e+06	7.26183e+06	3.48529e+06
P10412	HIST1H1E	Histone H1.4	1.129	0.12	0.672	0.925355	0.332586	0.435681	117332	142900	226576	3779.2	394919	97672	45404.3	257135	257055	118473
P04908	HIST1H2AB	Histone H2A type 1-B/E	1.198	1.503	0.865	0.940564	0.996976	0.476043	9.46078e+06	9.12855e+06	3.85923e+07	1.72998e+07	1.79889e+07	1.04717e+07	7.46449e+06	1.87504e+07	5.39422e+06	8.87105e+06
Q99878	HIST1H2AJ	Histone H2A type 1-J	0.91	1.124	0.809	0.876945	0.938271	0.436368	6.72225e+08	7.70716e+08	7.4244e+08	8.69847e+08	1.06169e+09	6.26832e+08	4.3707e+08	6.62774e+08	1.20697e+09	7.90515e+08
P33778; P23527; Q16778	HIST1H2BB/O; HIST2H2BE	Histone H2B type 1-B/O; Histone H2B type 2-E	0.801	0.357	0.521	0.840463	0.528149	0.182267	6.88616e+06	3.94908e+06	4.45609e+06	4.92516e+06	1.94926e+06	3.26895e+06	4.08097e+06	4.02346e+06	1.39224e+07	8.21124e+06
P62807; P58876; Q93079; Q99879; Q99877; Q5QNW6	HIST1H2BC/D/H/M/N; HIST2H2BF	Histone H2B type 1-C/E/F/G/I/D/H/M/N; Histone H2B type 2-F	0.773	0.849	0.702	0.83516	0.868473	0.34794	1.81664e+07	1.89563e+07	1.798e+07	2.92124e+07	3.79876e+07	1.74524e+07	6.64965e+06	1.79973e+07	3.80116e+07	2.56293e+07
O60814	HIST1H2BK	Histone H2B type 1-K	1.022	1.152	0.793	0.907813	0.943712	0.425891	5.82626e+08	5.95538e+08	6.00086e+08	6.93323e+08	7.49889e+08	4.62717e+08	3.08788e+08	5.74497e+08	1.27182e+09	7.37623e+08
P68431	HIST1H3A	Histone H3.1	0.764	0.615	0.416	0.83516	0.772961	0.101095	212078	1.06181e+06	5.31682e+06	262991	5.47835e+06	246278	245221	3.10894e+06	469342	597616
P62805	HIST1H4A	Histone H4	1.129	1.206	0.996	0.926946	0.960364	0.569512	3.75937e+08	3.48372e+08	4.00434e+08	5.9983e+08	4.05349e+08	3.18787e+08	2.0591e+08	4.30167e+08	6.40986e+08	4.95674e+08
Q6FI13	HIST2H2AA3	Histone H2A type 2-A	1.363	2.226	0.855	0.959866	0.895182	0.472879	306486	6.95288e+06	3.48435e+07	590654	5.51879e+07	563651	1.05679e+06	1.0705e+07	937350	391719
Q8IUE6	HIST2H2AB	Histone H2A type 2-B	0.721	1.161	0.684	0.823025	0.945826	0.335687	3.76545e+06	4.52259e+06	9.16555e+06	7.34914e+06	1.09721e+07	4.65748e+06	3.64088e+06	5.97767e+06	4.48079e+06	4.50795e+06
Q6DN03; Q6DRA6	HIST2H2BC; HIST2H2BD	Putative histone H2B type 2-C; Putative histone H2B type 2-D	0.01	0.01	0.01	5.05391e-17	5.15718e-17	4.65686e-17									77317
Q71DI3	HIST2H3A	Histone H3.2	0.783	0.739	0.584	0.836791	0.84729	0.240069	2.6521e+08	2.66593e+08	2.37267e+08	3.61203e+08	1.93301e+08	2.18516e+08	1.40297e+08	3.01221e+08	6.32307e+08	2.93357e+08
Q8N257	HIST3H2BB	Histone H2B type 3-B	0.622	3.362	0.718	0.761595	0.77771	0.361212	409953	426405	561687	464825	1.13201e+06	387118	97760.9	419311	837722	639428
P13746	HLA-A	HLA class I histocompatibility antigen, A-11 alpha chain	1.538	2.02	2.547	0.988181	0.920162	0.99268	2.95656e+07	4.24219e+07	5.11827e+07	5.26819e+07	6.39166e+07	6.10931e+07	6.80304e+07	8.40135e+07	5.9096e+07	2.13529e+07
P04439	HLA-A	HLA class I histocompatibility antigen, A-3 alpha chain	1.828	0.691	3.868	0.977908	0.818923	0.887052	417954	502550	1.75428e+06	1.01149e+06	688135	1.36282e+06	1.37216e+06	1.63065e+06	293380	271623
P30481	HLA-B	HLA class I histocompatibility antigen, B-44 alpha chain	2.721	2.329	5.821	0.901042	0.882716	0.68966	7.07149e+06	7.76369e+06	1.58704e+07	1.2365e+07	1.49376e+07	1.63746e+07	1.83938e+07	2.09334e+07	5.23646e+06	2.98783e+06
P01889	HLA-B	HLA class I histocompatibility antigen, B-7 alpha chain	1.829	2.248	3.029	0.977908	0.892056	0.969719	7.37845e+06	9.81898e+06	1.39887e+07	1.48331e+07	1.79039e+07	1.51382e+07	1.82381e+07	2.0552e+07	1.06944e+07	3.75e+06
Q31612	HLA-B	HLA class I histocompatibility antigen, B-73 alpha chain		100	100		5.15718e-17	4.65686e-17				22471.3	191189			47232.5
P10321	HLA-C	HLA class I histocompatibility antigen, Cw-7 alpha chain	1.638	2.489	3.321	0.99959	0.868473	0.929109	2.15401e+06	2.84161e+06	4.98563e+06	4.63482e+06	5.84332e+06	5.9514e+06	6.82519e+06	7.37822e+06	1.88563e+06	1.05044e+06
Q29960	HLA-C	HLA class I histocompatibility antigen, Cw-16 alpha chain	1.873	1.616	4.598	0.974616	0.987901	0.82385	579235	425723	1.98105e+06	1.08966e+06	1.49924e+06	1.41253e+06	1.10716e+06	2.12898e+06	528712	231050
P13747	HLA-E	HLA class I histocompatibility antigen, alpha chain E	1.184	1.344	3.102	0.933781	0.938271	0.960932	103279	149879	329461	195638	264168	275424	399751	454684	172870	100647
P17096	HMGA1	High mobility group protein HMG-I/HMG-Y	1.836	4.191	2.1	0.977908	0.688097	0.929109	4.27672e+06	3.85126e+06	4.78121e+06	4.80685e+06	5.66335e+06	4.5306e+06	2.12858e+06	4.96967e+06	4.53682e+06	2.32986e+06
P09429	HMGB1	High mobility group protein B1	2.009	1.098	1.382	0.959866	0.935592	0.775333	2.33638e+06	2.90992e+06	3.50538e+06	3.02181e+06	3.38533e+06	2.15341e+06	1.4679e+06	3.17925e+06	2.69333e+06	1.16481e+06
P26583	HMGB2	High mobility group protein B2	1.814	1.12	0.92	0.979519	0.938271	0.523669	912752	790339	1.1989e+06	1.38898e+06	1.3034e+06	794431	351409	954953	1.27283e+06	432705
P05204	HMGN2	Non-histone chromosomal protein HMG-17	0.738	1.545	0.405	0.834572	0.995298	0.0935766	347923	203616	220326	1.09888e+06	1.0624e+06	230925	57961	403061	804083	331248
O00479	HMGN4	High mobility group nucleosome-binding domain-containing protein 4	0.01	1	0.01	5.05391e-17	0.995298	4.65686e-17				34732.7						19118.4
Q13151	HNRNPA0	Heterogeneous nuclear ribonucleoprotein A0	1.39	0.371	0.766	0.980591	0.607423	0.525268	79149.8	101160	56650.8	457839	457481	228170	118226	168073	33904.1	33437.4
P09651	HNRNPA1	Heterogeneous nuclear ribonucleoprotein A1	2.603	5.743	5.158	0.910019	0.54119	0.762428	1.28111e+06	1.35025e+06	2.0006e+06	7.07391e+06	5.90598e+06	3.46195e+06	1.17704e+06	4.61349e+06	636697	260714
P22626	HNRNPA2B1	Heterogeneous nuclear ribonucleoproteins A2/B1	1.89	4.348	3.045	0.973111	0.668331	0.967867	1.48015e+06	1889614	1.70811e+06	3.99838e+06	4.00503e+06	3.77335e+06	2.08233e+06	3.09324e+06	1.28446e+06	625885
P51991	HNRNPA3	Heterogeneous nuclear ribonucleoprotein A3	1.486	1.357	3.145	0.992022	0.995298	0.958777	143844	166128	325748	1.42177e+06	1.30551e+06	542404	260396	679808	101445	69071.4
Q99729	HNRNPAB	Heterogeneous nuclear ribonucleoprotein A/B	2.26	0.473	3.751	0.940564	0.656524	0.900625	296897	317107	311185	888552	930685	708271	255227	600333	171830	35920.5
P07910	HNRNPC	Heterogeneous nuclear ribonucleoproteins C1/C2	3.794	8.276	4.177	0.818626	0.355324	0.857075	2.3895e+06	2.56267e+06	2.41196e+06	6.91769e+06	5.86877e+06	3.53762e+06	2.39504e+06	4.74591e+06	747938	339749
Q14103	HNRNPD	Heterogeneous nuclear ribonucleoprotein D0	2.321	1.482	3.273	0.932642	0.999173	0.936243	1.03382e+06	1.09466e+06	1.44199e+06	2.00684e+06	2.20081e+06	1.76208e+06	1.06426e+06	1.6786e+06	790546	342931
O14979	HNRNPDL	Heterogeneous nuclear ribonucleoprotein D-like	2.365	0.775	4.06	0.92818	0.864652	0.867596	524590	588970	1.00466e+06	1.30284e+06	1.40082e+06	841219	438962	1.11584e+06	190145	79420.9
P52597	HNRNPF	Heterogeneous nuclear ribonucleoprotein F	100	100	3.255	5.05391e-17	5.15718e-17	0.894501	10213.1		16614.1	234394	58411	89705.8		25444.2
P31943	HNRNPH1	Heterogeneous nuclear ribonucleoprotein H	2.628	6.28	5.423	0.907813	0.491448	0.736468	1.1053e+06	1.38444e+06	1.7159e+06	3.38765e+06	3.24503e+06	3.40239e+06	1.87797e+06	2.8011e+06	2.11475e+06	763765
P55795	HNRNPH2	Heterogeneous nuclear ribonucleoprotein H2	2.166	1.712	7.089	0.883577	0.903211	0.500137	8346.77	21903.2	61150.3	165355	113525	65247.1	38967.9	95941.3	6573.96	5656.22
P31942	HNRNPH3	Heterogeneous nuclear ribonucleoprotein H3	3.026	0.445	7.718	0.866453	0.62501	0.508643	1.24252e+06	1.43569e+06	1.5217e+06	2.34001e+06	1.66963e+06	2.04168e+06	1.12561e+06	1.86776e+06	4.1368e+06	723857
P61978	HNRNPK	Heterogeneous nuclear ribonucleoprotein K	2.755	4.581	3.84	0.898699	0.638269	0.891722	1.4773e+06	2.0546e+06	2.23421e+06	5.40574e+06	6.36037e+06	3.36842e+06	2.18934e+06	3.44089e+06	833818	349297
P14866	HNRNPL	Heterogeneous nuclear ribonucleoprotein L	2.101	3.569	4.339	0.949566	0.758408	0.845846	2.76091e+06	3.5801e+06	4.51546e+06	7.30527e+06	6.71755e+06	5.8031e+06	2.8171e+06	5.87646e+06	2.7995e+06	1.38521e+06
P52272	HNRNPM	Heterogeneous nuclear ribonucleoprotein M	2.59	7.506	3.493	0.9104	0.399845	0.910093	5.52925e+06	9.0528e+06	9.01968e+06	2.44969e+07	2.53741e+07	1.57706e+07	9.24938e+06	1.7582e+07	3.5907e+06	2.5508e+06
O43390	HNRNPR	Heterogeneous nuclear ribonucleoprotein R	3.216	4.009	3.979	0.849489	0.71122	0.872813	184223	351237	419212	450990	444758	352371	322544	657325	129607	74108
Q00839	HNRNPU	Heterogeneous nuclear ribonucleoprotein U	4.379	2.485	3.788	0.760245	0.868473	0.896978	1.01021e+07	1.38724e+07	1.7365e+07	1.63008e+07	1.47631e+07	1.90039e+07	8.89663e+06	1.73622e+07	3.27023e+06	2.39745e+06
Q9BUJ2	HNRNPUL1	Heterogeneous nuclear ribonucleoprotein U-like protein 1	1.862	0.967	2.94	0.976505	0.903194	0.974728	389139	634649	798571	1.57326e+06	1.18968e+06	1.14676e+06	414102	1.21721e+06	370662	143478
Q1KMD3	HNRNPUL2	Heterogeneous nuclear ribonucleoprotein U-like protein 2	2.063	0.523	1.686	0.955992	0.71122	0.862661	361180	619963	682007	710663	500065	574222	338829	809614	240114	203715
Q5SSJ5	HP1BP3	Heterochromatin protein 1-binding protein 3	0.461	0.352	0.305	0.63822	0.57438	0.0483447	127124	174993	129485	250939	297007	131912	60313.7	171720	368963	240418
P00492	HPRT1	Hypoxanthine-guanine phosphoribosyltransferase	1.661	0.73	3.871	0.949566	0.935188	0.83444	23955.9	23806.8	45851.3	39825.8	66388.4	57381.8	44809.8	46845.9		11910.2
P02790	HPX	Hemopexin	1.552	1.142	2.251	0.990853	0.942891	0.961243	2.25372e+06	2.14045e+06	3.62718e+06	2.24091e+06	1.92452e+06	3.70398e+06	2.32365e+06	2.88883e+06	1.17016e+06	1.07047e+06
Q86YZ3	HRNR	Hornerin	1.17	1.327	0.995	0.933781	0.993279	0.569512	4.8752e+06	2.44816e+06	3.96594e+06	6.06898e+06	3.86338e+06	3.26928e+06	3.55904e+06	5.88341e+06	4.53341e+06	2.73183e+06
P07900	HSP90AA1	Heat shock protein HSP 90-alpha	1.69	1.493	3.007	0.993412	0.997778	0.973839	1.39374e+06	1.7781e+06	2.48538e+06	1.7424e+06	2.10107e+06	2.29845e+06	1.94675e+06	2.77743e+06	1.30381e+06	449305
P08238	HSP90AB1	Heat shock protein HSP 90-beta	3.788	3.687	5.979	0.819617	0.74277	0.677148	1.92813e+07	2.17368e+07	3.31295e+07	2.97627e+07	3.08615e+07	3.59324e+07	2.32317e+07	3.96737e+07	8.25671e+06	3.42228e+06
Q58FF7	HSP90AB3P	Putative heat shock protein HSP 90-beta-3	100	100	100	5.05391e-17	5.15718e-17	4.65686e-17	16205.8	39161.3	25071.1	76711.3	54055.1	115534	168848	104869
P14625	HSP90B1	Endoplasmin	0.585	0.341	0.597	0.727775	0.501355	0.252905	648265	738337	555386	474747	245550	648690	513080	905776	2.08701e+06	483625
P34932	HSPA4	Heat shock 70 kDa protein 4	1.702	0.439	1.906	0.965418	0.838951	0.949527	37735	149296	137507	148480	232020	215966	150463	232316	103018	29922.1
P11021	HSPA5	Endoplasmic reticulum chaperone BiP	1.263	1.083	1.107	0.949566	0.935188	0.645555	5.77254e+06	5.8693e+06	4.42357e+06	3.04203e+06	3.42488e+06	5.99874e+06	4.37334e+06	5.25605e+06	8.34596e+06	3.82391e+06
P11142	HSPA8	Heat shock cognate 71 kDa protein	2.666	1.886	3.657	0.903423	0.938271	0.901882	1.97943e+07	2.87659e+07	3.21512e+07	3.0763e+07	4.19863e+07	3.42548e+07	2.33334e+07	3.87202e+07	1.26568e+07	5.07961e+06
P38646	HSPA9	Stress-70 protein, mitochondrial	3.192	0.391	1.902	0.851725	0.758164	0.940667	251554	360546	351410	208880	277222	194787	114220	293605	107999	83012.9
P04792	HSPB1	Heat shock protein beta-1	0.064	0.01	1.265	0.00112956	5.15718e-17	0.836871	10279.9		122736	16533.3		22486.4	19274.2	90655.9	62758.2	25211.3
P10809	HSPD1	60 kDa heat shock protein, mitochondrial	0.802	0.742	0.966	0.83516	0.935592	0.623237	147134	188897	189852	194090	277349	207358	154087	225992	268656	109287
P61604	HSPE1	10 kDa heat shock protein, mitochondrial	1.128	0.626	1.432	0.925355	0.903428	0.83872	193754	185074	149055	94355	157041	193221	200519	166509	170473	107551
P98160	HSPG2	Basement membrane-specific heparan sulfate proteoglycan core protein	0.01	1	0.01	5.05391e-17	1	4.65686e-17
Q92598	HSPH1	Heat shock protein 105 kDa	5.737	2.298	8.618	0.652438	0.886424	0.436368	1.72952e+06	2.20331e+06	2.91977e+06	3.14182e+06	3.67826e+06	3.97343e+06	2.8003e+06	4.33941e+06	468002	288703
O43719	HTATSF1	HIV Tat-specific factor 1	5.221	7.054	5.113	0.388305	0.448218	0.718882	31307	62834.5	43878.9	127830	103179	74381.3	39739.3	50332.3	20492.1	10003.2
Q7Z6Z7	HUWE1	E3 ubiquitin-protein ligase HUWE1	1.243	0.284	3.58	0.980591	0.695808	0.861651	7373.46	23997.6	31587.3	46349.6	86021.4	40241.4	29447.4	41608.4	10123	8464.03
Q96D96	HVCN1	Voltage-gated hydrogen channel 1	0.328	0.757	0.479	0.41044	0.857968	0.14859	267336	312934	199479	1.25713e+06	1.55317e+06	418933	407218	530237	1.74533e+06	739478
Q9Y4L1	HYOU1	Hypoxia up-regulated protein 1	0.84	0.01	1.309	0.862034	5.15718e-17	0.845846	34254.4	35898.6	47152.2			61873.3	54394	42603.7	66592.6	35510.1
P05362	ICAM1	Intercellular adhesion molecule 1	1.588	1.669	2.681	0.993412	0.977332	0.996919	4.70856e+06	6.97211e+06	5.04266e+06	5.45377e+06	9.4737e+06	9.61784e+06	9.28058e+06	8.72647e+06	5.67552e+06	1.91051e+06
Q16666	IFI16	Gamma-interferon-inducible protein 16	1.599	0.926	2.645	0.993548	0.888758	0.998922	175807	377889	361591	1.06805e+06	1.3146e+06	456085	328981	401547	148053	72985.3
P80217	IFI35	Interferon-induced 35 kDa protein	100	100	100	5.05391e-17	5.15718e-17	4.65686e-17	33664.1		29588.8	42297.7	57837.5	42448		45030.8
P13164	IFITM1	Interferon-induced transmembrane protein 1	2.192	1.029	4.275	0.945018	0.918139	0.845846	1.83804e+06	2.37549e+06	4.99744e+06	2.83485e+06	4.207e+06	4.44153e+06	3.37412e+06	5.63673e+06	2.03887e+06	1.07101e+06
P01579	IFNG	Interferon gamma	11.483	0.844	15.56	0.046399	0.986739	0.111492	74852.2	55497.5	55162.6			142584	78148.4	24259.9		2298.78
P11717	IGF2R	Cation-independent mannose-6-phosphate receptor	1.274	5.73	2.26	0.959866	0.541948	0.974728	26478	120511	215854	616265	919929	274366	235467	427348	168993	78344
Q16270	IGFBP7	Insulin-like growth factor-binding protein 7	0.572	1.901	0.698	0.699542	0.868473	0.511724	13118.7	12392.6		121590	132749	17337.9	29721.6	41567	72234.6	44655.8
P01876; P01877	IGHA1; IGHA2	Immunoglobulin heavy constant alpha 1; Immunoglobulin heavy constant alpha 2	1.998	0.01	0.01	0.933781	5.15718e-17	4.65686e-17	50444.2		250693						49225
Q969P0	IGSF8	Immunoglobulin superfamily member 8	0.771	0.976	3.693	0.83516	0.903428	0.900625	975851	1.6387e+06	2.00726e+06	1.7599e+06	2.49465e+06	5.02296e+06	3.83808e+06	4.5664e+06	1.67105e+06	649887
Q14005	IL16	Pro-interleukin-16	0.39	0.535	0.334	0.532507	0.724387	0.0557266	126015	132570	134955	249979	280988	191266	56178.3	76909.9	786717	350947
Q9HBE4	IL21	Interleukin-21		100	100		5.15718e-17	4.65686e-17				156347	98845.8	163275	63875.1	70572.7
P01589	IL2RA	Interleukin-2 receptor subunit alpha	1.394	0.01	3.461	0.99959	5.15718e-17	0.874488	29777.6	44155.3	20048.3			153380	171226	94072.7	39395.1	9592.81
P14784	IL2RB	Interleukin-2 receptor subunit beta	0.446	0.203	1.72	0.581616	0.563067	0.921926	11596.6	30230.6	41026.3	40230.8	117689	94302	121509	94441.5	69487	29434.6
Q12905	ILF2	Interleukin enhancer-binding factor 2	1.822	0.419	1.442	0.959996	0.79468	0.857572	91584.9	156795	242390	175640	303152	194413	94190.4	331808	85763.6	73814.7
Q12906	ILF3	Interleukin enhancer-binding factor 3	2.882	2.299	2.519	0.83516	0.817417	0.98293	131570	108042	125001	169323	273396	191996	85655.1	283355	78579.1	39950.2
Q13418	ILK	Integrin-linked protein kinase	0.969	0.407	3.106	0.925355	0.807981	0.905941	15835.2	37370.4	25170.3	69897	92418.8	61615.3	55594.1	73011.6	32988.2	5594.52
P12268	IMPDH2	Inosine-5'-monophosphate dehydrogenase 2	2.328	0.24	2.984	0.932298	0.341248	0.974728	380190	550650	697954	526800	597737	620577	360770	895594	35949.8	42434.3
Q92835	INPP5D	Phosphatidylinositol 3,4,5-trisphosphate 5-phosphatase 1	19.007	1	0.01	0.00896119	0.993279	4.65686e-17	63091.7		26801.6		60852.4				29795.3
P01308	INS	Insulin	1.055	0.919	0.345	0.92757	0.988028	0.153676	20973.8	45790	75027.6	27563.4	112244	31070.2	10511.3	68549.9	33930.7	31371.6
Q8TEX9	IPO4	Importin-4	2.389	0.01	3.275	0.862622	5.15718e-17	0.900625	7728.67	11327	11233.8			25365.3	17005.5	15478.7	5519.25	5676.71
O95373	IPO7	Importin-7	3.709	3.708	7.158	0.692416	0.766578	0.537955	8466.11	11906.2	19999.1	14604.7	30279.2	21338.9	18559.5	17488.3	4454.51	2667.83
P46940	IQGAP1	Ras GTPase-activating-like protein IQGAP1	0.699	0.942	1.47	0.813013	0.893805	0.809029	1.1892e+06	1.27777e+06	2.24996e+06	1.983e+06	3.06456e+06	3.43347e+06	3.13622e+06	4.87271e+06	3.9598e+06	1.04208e+06
Q13576	IQGAP2	Ras GTPase-activating-like protein IQGAP2	1.251	0.462	1.527	0.944615	0.642761	0.822829	100128	191642	204178	435556	518083	347905	235329	534497	783218	179769
Q15306	IRF4	Interferon regulatory factor 4	100	100	100	5.05391e-17	5.15718e-17	4.65686e-17	3455.67	3589.87	73758.4	102160	116145	20804.6	61140.1	163921
P53990	IST1	IST1 homolog	0.223	0.184	0.802	0.113052	0.588438	0.577618	10528.2	57310.2	22183.7		35428.4	95429	147575	43546.9	115439	28695.9
P56199	ITGA1	Integrin alpha-1	0.267	0.209	1.121	0.288858	0.337713	0.648532	50696.4	37642.1	34141.7	145705	183137	186363	170470	263280	790854	148187
P13612	ITGA4	Integrin alpha-4	0.622	5.337	1.508	0.761595	0.57438	0.822072	144496	165698	283161	393001	364124	635403	313150	844045	1.04557e+06	285941
P23229	ITGA6	Integrin alpha-6	0.72	1.913	1.844	0.808961	0.868473	0.960912	22783.9	42010.1		146981	244994	58396.8	54026	84380.9	86893.3	30142.9
P20701	ITGAL	Integrin alpha-L	0.55	0.41	0.676	0.701276	0.59155	0.326764	2.05249e+06	2.81626e+06	3650515	4.68419e+06	5.88214e+06	4.06808e+06	3.23395e+06	5.61349e+06	1.11307e+07	3.57139e+06
P05556	ITGB1	Integrin beta-1	0.431	0.561	1.398	0.593188	0.741303	0.780792	927639	1.52903e+06	2.07048e+06	3.65044e+06	6.11547e+06	4.78456e+06	4.03952e+06	5.16375e+06	9.24857e+06	2.97642e+06
P05107	ITGB2	Integrin beta-2	0.821	2.899	0.953	0.84455	0.838951	0.544543	6.22245e+06	8.0698e+06	9.56461e+06	1.47734e+07	2.29257e+07	1.1819e+07	9.0928e+06	1.58735e+07	2.39962e+07	9.75078e+06
P16144	ITGB4	Integrin beta-4	4.287	0.01	1	0.593188	5.15718e-17	0.760222		38986.5	18161.1				21006.8
P26010	ITGB7	Integrin beta-7	1.451	0.528	2.092	0.976608	0.711679	0.929109	441939	664887	554621	497295	788018	719655	512713	725292	455877	182340
P19823	ITIH2	Inter-alpha-trypsin inhibitor heavy chain H2	1.01	1.049	1.19	0.925355	1	0.81664	31902.9	41633.9		60496.6	37902.1	46803.4	36115.2	29040.5	98191.7	28008.6
Q9BY32	ITPA	Inosine triphosphate pyrophosphatase	0.899	0.091	1.321	0.902581	0.243924	0.846471	30196.4	25245.7	86793.3	94503.7	148406	63754.1	46741.1	146594	21648.5	11582.8
P01591	JCHAIN	Immunoglobulin J chain	0.921	1.345	1.203	0.864003	0.999173	0.729612	94725.7	122181	239091	274980	325346	197496	118953	311907	231218	110315
Q9UK76	JPT1	Jupiter microtubule associated homolog 1	1	2.465	2.805	0.92992	0.819451	0.929109	14064.4		117324	115542	218529	81900.2	78257	238254	18469.4	19327.8
Q15046	KARS	Lysine--tRNA ligase	1.368	1.366	3.004	0.977908	0.935188	0.90848	71531.7	134095	140805	179957	266948	151971	30016.5	158265	33154.5
Q13303	KCNAB2	Voltage-gated potassium channel subunit beta-2	100	100	100	5.05391e-17	5.15718e-17	4.65686e-17	7477.96	10405.2	41025.7	28334.2	39534.7	38471.5	10097.7	57237.5
P63252	KCNJ2	Inward rectifier potassium channel 2	0.028	0.03	0.875	3.33516e-05	0.0574794	0.65595			18778.5		29853.8	40879.6	26041.3	35463		30612
Q07666	KHDRBS1	KH domain-containing, RNA-binding, signal transduction-associated protein 1	1.35	3.392	2.25	0.959866	0.77394	0.961243	323384	344818	337640	1.2825e+06	1.08154e+06	738339	332576	794806	452926	213973
Q92945	KHSRP	Far upstream element-binding protein 2	2.299	3.229	3.097	0.933781	0.79795	0.960934	971708	1.46525e+06	1.68705e+06	2.50015e+06	3.66978e+06	2.23783e+06	1.51712e+06	2.18272e+06	582952	447571
O00139; Q8N4N8	KIF2A; KIF2B	Kinesin-like protein KIF2A; Kinesin-like protein KIF2B	100	100	100	5.05391e-17	5.15718e-17	4.65686e-17		43352.4	33209.2	27752.5	43011.9	33455.7	29357	41262.4
P33176	KIF5B	Kinesin-1 heavy chain	2.846	2.269	4.219	0.83516	0.815575	0.808991	55683.4	65146.9	85687.5	180711	243880	97475.2	77998.7	133328	90055	19024.4
P26715	KLRC1	NKG2-A/NKG2-B type II integral membrane protein	0.162	0.281	0.357	0.101979	0.400653	0.0617638	44717.8	123301	56568.1	810080	514199	136630	121598	256306	1.42455e+06	379327
Q13241	KLRD1	Natural killer cells antigen CD94	0.01	0.129	0.963	5.05391e-17	0.363383	0.702934				24841.9	103593	14551.5	24691.3	33884.4	218308	26388.1
P52292	KPNA2	Importin subunit alpha-1	5.117	0.629	6.47	0.69657	0.781373	0.624581	284369	444808	373463	648305	990777	699840	504316	679929	63537.7	9931.38
Q14974	KPNB1	Importin subunit beta-1	2.021	0.155	2.688	0.959866	0.188963	0.995388	393377	464722	564332	495072	490746	372378	291059	441916	163140	82397.4
P01116	KRAS	GTPase KRas	1.613	1	2.472	0.996389	0.908667	0.983208	477736	625440	748646	1.11559e+06	1.6954e+06	1.18919e+06	1.10974e+06	1.62639e+06	1.3821e+06	514619
Q8IVT5	KSR1	Kinase suppressor of Ras 1	1.043	1.817	2.839	0.926385	0.935592	0.960912	55787.7	141145	193211	435985	493744	238879	168930	377849	35953	55649.6
P11279	LAMP1	Lysosome-associated membrane glycoprotein 1	1.098	0.562	2.596	0.933781	0.872381	0.975904	84084.9	68688	47774.8	149048	126356	164028	131145	110745	300145	51974.9
P13473	LAMP2	Lysosome-associated membrane glycoprotein 2	2.034	2.122	5.228	0.907813	0.868473	0.682398	32825.2	15995.7	54078.7	51649.9	30120.5	52673.5	91316.1	69180.6	27528.5	17972.5
P28838	LAP3	Cytosol aminopeptidase	1.3	0.765	2.435	0.954639	0.86206	0.978726	969960	1.21256e+06	1.40357e+06	818110	1.32046e+06	1.91954e+06	1.40028e+06	2.51114e+06	1.06636e+06	416209
Q6PKG0	LARP1	La-related protein 1	100	100	100	5.05391e-17	5.15718e-17	4.65686e-17	162997	228447	61476.3	218501	353442	348220	119924	191705
Q9P2J5	LARS	Leucine--tRNA ligase, cytoplasmic	3.565	3.124	4.777	0.71958	0.738462	0.73204	67017.2	107592	133373	141717	147246	183355	107402	139966	19133	21769.2
Q14847	LASP1	LIM and SH3 domain protein 1	0.51	0.633	0.66	0.692416	0.784725	0.31209	364398	383311	283740	1.38131e+06	1.45523e+06	349222	344497	557222	2.46778e+06	618071
O43561	LAT	Linker for activation of T-cells family member 1	1	100	100	0.9104	5.15718e-17	4.65686e-17			137497	37956.3	36129.1	49800.5	8845.91	157415		7209.08
Q9GZY6	LAT2	Linker for activation of T-cells family member 2	100	10.224	100	5.05391e-17	0.279798	4.65686e-17	15724.6	53323.6	60744.6	156539	179799	216879	252421	278155
Q8IWV1	LAX1	Lymphocyte transmembrane adapter 1	0.01	0.453	0.01	5.05391e-17	0.868473	4.65686e-17									28104	12298.2
P06239	LCK	Tyrosine-protein kinase Lck	0.659	0.457	1.286	0.769316	0.673403	0.741316	14764.6	103888	452044	250718	545115	197518	168711	562300	326167	183654
P13796	LCP1	Plastin-2	0.544	1.009	0.711	0.697775	0.912726	0.353212	2.18567e+06	3.46424e+06	4.54032e+06	4.87637e+06	1.07935e+07	6.0775e+06	6.53223e+06	8.9304e+06	1.3855e+07	3.94598e+06
Q13094	LCP2	Lymphocyte cytosolic protein 2	1.294	1.039	1.459	0.965418	0.942891	0.845846	99013.4	127597	342093	366111	491760	345229	101632	228562	139847	70346.4
P00338	LDHA	L-lactate dehydrogenase A chain	1.42	1.439	2.792	0.972241	0.999173	0.987002	996837	1.61392e+06	1.49354e+06	1.98793e+06	3.94575e+06	3.0596e+06	2.4266e+06	6.43112e+06	4.31397e+06	571727
Q9BYZ2	LDHAL6B	L-lactate dehydrogenase A-like 6B	100	100		5.05391e-17	5.15718e-17				7009.75		16376
P07195	LDHB	L-lactate dehydrogenase B chain	0.784	1.15	1.927	0.836791	0.943634	0.905941	624498	441236	942434	1.07484e+06	2.30217e+06	1.99069e+06	1.77305e+06	2.69102e+06	1.02867e+06	260696
P09382	LGALS1	Galectin-1	0.983	3.798	1.144	0.900996	0.736659	0.666237	1.4777e+06	2.43085e+06	3.78723e+06	5.94044e+06	6.90951e+06	2.93464e+06	2.02554e+06	5.55108e+06	6.06912e+06	2.0887e+06
Q8NHL6	LILRB1	Leukocyte immunoglobulin-like receptor subfamily B member 1	0.376	0.243	0.492	0.506592	0.336225	0.158889	84334.6	71576.8	112515	209369	487311	151773	165371	264857	982295	338634
Q8N423	LILRB2	Leukocyte immunoglobulin-like receptor subfamily B member 2	0.482	0.278	0.665	0.624634	0.666622	0.436368	71861	71176.5	47995	71181.8	74395	65068.3	79265.2	72258.5	289331	122708
Q9BT23	LIMD2	LIM domain-containing protein 2	1.781	1.593	2.751	0.959866	0.892056	0.95878	62871.9	84887.9	50031.1	184790	201689	174886	105912	102894	131156	39609.5
Q12907	LMAN2	Vesicular integral-membrane protein VIP36	2.161	0.355	3.194	0.912792	0.766578	0.900625	79895.4	71852	121937	95861.3	86349.4	94737.8	76995.9	160152	118041	27666.3
P20700	LMNB1	Lamin-B1	1.066	1.703	1.264	0.917516	0.970017	0.730072	614231	592820	1.12974e+06	3.40124e+06	3.68792e+06	1.57784e+06	955508	2.05463e+06	1.02233e+06	455716
Q9UIQ6	LNPEP	Leucyl-cystinyl aminopeptidase	0.73	1.499	1.125	0.834572	0.935188	0.792252	24373.8	22188.2	32457.2	100764	91600.5	30625.9	27616.5	42390.3	76013.7	25264.4
O60711	LPXN	Leupaxin	1.204	0.699	3.042	0.949566	0.864874	0.947906	54723.1	73454	487811	409799	454162	264838	157682	564859	65787.4	46648.5
Q96II8	LRCH3	Leucine-rich repeat and calponin homology domain-containing protein 3	5.258	5.122	4.915	0.455163	0.66861	0.741316	3164.06		8980.55	22548.7	11219.5		4021.46	9163.94
Q14114	LRP8	Low-density lipoprotein receptor-related protein 8	100	100	100	5.05391e-17	5.15718e-17	4.65686e-17	20167.7	37536.9		23699.7	20205.1	46749.6	25285.8	41776.2
Q8N1G4	LRRC47	Leucine-rich repeat-containing protein 47	2.584	5.74	3.481	0.840463	0.576436	0.872813	8203.65	15850.6	11337.4	39925.2	45913.2	17832.2	17247.3	30082.9	7865.58	5098.77
Q8N9N7	LRRC57	Leucine-rich repeat-containing protein 57	0.938	0.01	0.61	0.903607	5.15718e-17	0.48877	7415.8	9132.47	9670.96			10531.1	4797.21	19695.5	25344	8091.47
Q96CX6	LRRC58	Leucine-rich repeat-containing protein 58	0.666	0.102	1.712	0.811565	0.341248	0.947906	10305.5	10699.1	19600	23297.2	45366.5	16393.9	22206.6	26353.9	6887.5	13345.6
Q96AG4	LRRC59	Leucine-rich repeat-containing protein 59	100	100	100	5.05391e-17	5.15718e-17	4.65686e-17			33926	5925.22	15999.7	11304.9		25278
Q32MZ4	LRRFIP1	Leucine-rich repeat flightless-interacting protein 1	20.129	100	15.06	0.00658854	5.15718e-17	0.108261	23636.3	106114		290333	257235	119902	47976.7			21766.1
Q9H089	LSG1	Large subunit GTPase 1 homolog			100			4.65686e-17						29105.5	19223.9	13526.6
Q9Y4Z0	LSM4	U6 snRNA-associated Sm-like protein LSm4	4.124	0.747	7.13	0.669198	0.903211	0.543516	137552	232039	163582	397136	382075	419571	257730	311858	45314.7	24635.3
P33241	LSP1	Lymphocyte-specific protein 1	0.527	0.697	0.749	0.692416	0.819451	0.390734	617653	632086	619297	1.57975e+06	2.47155e+06	1.0504e+06	780507	1.14501e+06	2.68845e+06	960978
P02788	LTF	Lactotransferrin	100	1	100	5.05391e-17	0.995298	4.65686e-17	35355.2	19708.7	205173		16774.9	19439.7	17101.7	30082.7	41745
Q9Y383	LUC7L2	Putative RNA-binding protein Luc7-like 2	9.857	100	13.445	0.0942224	5.15718e-17	0.15555	54737.2	74529.5	158255	70491.1	135975	105316	77317.4	205510		28215.2
Q9HBG7	LY9	T-lymphocyte surface antigen Ly-9	0.071	0.01	0.098	0.00166332	5.15718e-17	0.00280639	18530.7						21149.1		62209.7	22675.8
Q9NX58	LYAR	Cell growth-regulating nucleolar protein	2.959	0.027	2.139	0.781109	0.0912603	0.995388	48090.3	49407.9	94443.6		26705.9	44260.4	28844	56824.4	5816.13	13875.8
P07948	LYN	Tyrosine-protein kinase Lyn	0.564	0.796	1.73	0.716445	0.868473	0.870424	196713	582092	223165	879023	1.43354e+06	889935	772158	1.13835e+06	1.39399e+06	392699
P61626	LYZ	Lysozyme C	0.291	0.01	0.01	0.234205	5.15718e-17	4.65686e-17	15479.4		236448						90607.9	16857.7
P20645	M6PR	Cation-dependent mannose-6-phosphate receptor	0.991	0.885	1.629	0.902581	0.983026	0.906966	52337.7	53841.4	110961	113431	153839	110557	71454.5	211450	144973	45140.6
P33908	MAN1A1	Mannosyl-oligosaccharide 1,2-alpha-mannosidase IA	100	100	100	5.05391e-17	5.15718e-17	4.65686e-17	44246.4	72557.2	71014.5	61512.4	69987.1		52801.6	139409
Q16584	MAP3K11	Mitogen-activated protein kinase kinase kinase 11	100	24.623	100	5.05391e-17	0.0820145	4.65686e-17	125187	132048	239008	189446	72250.4	303175	90062.9	191039	35334
P27816	MAP4	Microtubule-associated protein 4	1.12	0.094	1.129	0.956422	0.294599	0.824615	28577.4	15558.5		31529.1		14936.7	13683.4	34990	40273.3	12471.6
Q3KQU3	MAP7D1	MAP7 domain-containing protein 1	100	100	100	5.05391e-17	5.15718e-17	4.65686e-17	83923.9	83591.9	97504.2	105288	125807	145172	58600.3	95732
P28482	MAPK1	Mitogen-activated protein kinase 1	0.704	2.441	1.209	0.781109	0.783213	0.808991	37164		97652.2	252247	276360	94871.4	42834.5	103397	90085.2	51722.8
P27361	MAPK3	Mitogen-activated protein kinase 3	1.575	1.678	1.881	0.987913	0.886424	0.960715	52768.2	77829.7	90988.5	199533	189109	145745	82226.8	125297	55067.1	24339.6
Q15691	MAPRE1	Microtubule-associated protein RP/EB family member 1	0.864	0.311	2.051	0.861863	0.447276	0.921926	653956	354237	895150	1.25448e+06	1.69236e+06	855412	549122	1.23216e+06	684883	299988
P56192	MARS	Methionine--tRNA ligase, cytoplasmic	3.741	0.477	5.133	0.823022	0.661263	0.765021	467019	633171	852870	687362	905935	922601	508795	987232	153681	128559
P31153	MAT2A	S-adenosylmethionine synthase isoform type-2	1.535	1.395	2.17	0.993303	0.947903	0.997275	55404.9	88094.5	120775	118979	136498	86599.2	71222.4	181498	48454.1
Q9NZL9	MAT2B	Methionine adenosyltransferase 2 subunit beta	1.183	2.026	2.545	0.949566	0.914803	0.998013	102879	103390	184902	338523	646870	285592	142686	363571	100099	54746.6
P43243	MATR3	Matrin-3	2.104	1.134	6.325	0.949566	0.942891	0.642396	272637	507515	734487	2.30206e+06	2.493e+06	1.12825e+06	789973	1.41564e+06	145132	103694
O95983	MBD3	Methyl-CpG-binding domain protein 3	100	100	100	5.05391e-17	5.15718e-17	4.65686e-17	7134.88		16182.9	26856.9	20734.8	16110	12103	26992.1		3832.88
P49736	MCM2	DNA replication licensing factor MCM2	1.903	1.392	1.691	0.943241	0.996069	0.86718	152842	188768	371653	600573	670639	456304	223432	591228	8187.12	12553.3
P25205	MCM3	DNA replication licensing factor MCM3	2.593	8.973	6.5	0.897003	0.341248	0.624581	203574	199239	315616	559090	486677	456976	257917	352533	39894.9	70093.9
P33991	MCM4	DNA replication licensing factor MCM4	1.581	0.236	4.092	0.993412	0.32851	0.865946	278984	403306	638263	1.20951e+06	1.31222e+06	785659	427453	976083	37895.9	2419.44
P33992	MCM5	DNA replication licensing factor MCM5	100	11.404	100	5.05391e-17	0.224383	4.65686e-17	110436	287497	612865	580948	981920	682031	488616	1.22487e+06
Q14566	MCM6	DNA replication licensing factor MCM6	3.337	1.317	5.191	0.778315	0.938271	0.735095	126093	161060	181633	271417	343078	263329	147158	274450	17515.5
P33993	MCM7	DNA replication licensing factor MCM7	2.652	0.471	4.608	0.843762	0.728631	0.805171	72315.2	169672	221442	460041	432958	321420	173138	326180	8674.47	12478.2
Q9BTE3	MCMBP	Mini-chromosome maintenance complex-binding protein	100	12.551	100	5.05391e-17	0.201439	4.65686e-17	95325.6	125581	124348	106908	249926	113782	57878.3	155461
P40926	MDH2	Malate dehydrogenase, mitochondrial	0.659	0.271	0.757	0.792417	0.54569	0.398431	246253	396804	318794	164656	285329	375844	362200	444500	593888	213718
P51608	MECP2	Methyl-CpG-binding protein 2	0.754	0.136	0.01	0.83516	0.518423	4.65686e-17	20068.1	32384			18160.7		17179.3		45393.3	18937.8
Q0VG99	MESP2	Mesoderm posterior protein 2	4.557	0.144	4.15	0.56639	0.516713	0.822072	16466.6	13402.4	14799.8	19425.8	40686.8	16290.1	9857.58	12789.3	3072.33	2444.25
Q96S19	METTL26	Methyltransferase-like 26	1	11.853	100	0.925355	0.297538	4.65686e-17		9203.35		19285.3	42149.9	12901.3	9023.85	22118.9	15521.3
Q08431	MFGE8	Lactadherin	100	17.137	100	5.05391e-17	0.231957	4.65686e-17	13981.8	20638.6	23218.3	29930.9	20806.6	30718.6	15948.3	20708.4	11525.6
P26572	MGAT1	Alpha-1,3-mannosyl-glycoprotein 2-beta-N-acetylglucosaminyltransferase	2.58	0.088	4.369	0.843663	0.389528	0.802853	9182.28	8631.73	10498.7	10495.5	10994.7	20383.3	11807.4	13035.3		2781.04
Q10469	MGAT2	Alpha-1,6-mannosyl-glycoprotein 2-beta-N-acetylglucosaminyltransferase	7.325	8.093	10.748	0.221558	0.412488	0.254455	21127.9	51826.1		38918.4	35990.3	55106.5		34547.9	67192.7
P14174	MIF	Macrophage migration inhibitory factor	0.833	1.742	1.502	0.840463	0.935592	0.889081	36739.5	56979.4	404241	215888	707805	85627.6	86078.1	598223	119426	61498.1
Q15049	MLC1	Membrane protein MLC1	0.242	0.01	0.407	0.145503	5.15718e-17	0.219323	11916.4	68622.2				24308.5	28535.2		84084	22674.1
Q14165	MLEC	Malectin	0.873	0.01	1.01	0.877609	5.15718e-17	0.73663	25993.5	23251.4	27211.8			36406.5	16215.6	32283.1	50791.4	36580.8
Q8TAP9	MPLKIP	M-phase-specific PLK1-interacting protein		100	100		5.15718e-17	4.65686e-17				43413.9	32883.1	30604.8	12523.4
Q9Y605	MRFAP1	MORF4 family-associated protein 1	100	100	100	5.05391e-17	5.15718e-17	4.65686e-17	25556.8	39765.3	37662.9	129727	133435	51461.1	48847	64867.5
Q9UKD2	MRTO4	mRNA turnover protein 4 homolog	0.416	0.391	0.354	0.57675	0.604454	0.0625404	230755	299577	266767	359047	276572	415840	197540	388620	346669	280036
P52701	MSH6	DNA mismatch repair protein Msh6	100	100	100	5.05391e-17	5.15718e-17	4.65686e-17	17509.1	39271.4	13965.6	38274.1	58677	44603.9	26690.7	43157.1
P26038	MSN	Moesin	0.8	0.951	2	0.840463	0.897397	0.911287	9.97655e+06	1.30542e+07	1.43637e+07	1.48647e+07	1.95527e+07	2.50028e+07	2.45907e+07	3.03788e+07	4.79461e+07	1.38782e+07
P80297	MT1X	Metallothionein-1X	0.01	9.309	100	5.05391e-17	0.297158	4.65686e-17				52271.8	175076		33954.3	56976	68204.3
P02795	MT2A	Metallothionein-2	2.201	2.595	3.274	0.925355	0.86206	0.914049	134924	153158	68609	300538	551147	287725	135001	226305	166136	43730.5
O94776	MTA2	Metastasis-associated protein MTA2	100	100	100	5.05391e-17	5.15718e-17	4.65686e-17	57405.5	52440	54791.4	299179	57196.6	182994	66962.1	264102		4068.96
P11586	MTHFD1	C-1-tetrahydrofolate synthase, cytoplasmic	2.534	2.78	4.386	0.917211	0.857194	0.83872	1.41894e+06	2.08307e+06	2.84182e+06	3.18762e+06	3.99254e+06	2.90279e+06	1.79707e+06	3.29713e+06	970615	413820
P58546	MTPN	Myotrophin	0.461	0.961	0.744	0.581616	0.995298	0.526621	34634.3		121446	108974	521724	37785.5	48497.7	192125	128254	67078.1
Q7Z5P9	MUC19	Mucin-19	100	100	100	5.05391e-17	5.15718e-17	4.65686e-17			33770.3	77128.4	52297.7	59158.6		28031.7
Q96EY5	MVB12A	Multivesicular body subunit 12A	0.111	8.833	7.649	0.0136309	0.482222	0.467738	27530.3			29505.2		33162.2	51253	28900.3	37859.8	6894.36
Q9H7P6	MVB12B	Multivesicular body subunit 12B	0.01	0.355	0.441	5.05391e-17	0.766578	0.202531				99491.9	127131	65178.3	42880.7		316850	65808.2
P20591	MX1	Interferon-induced GTP-binding protein Mx1	20.54	3.791	14.415	0.0609736	0.737666	0.151707	2.70694e+06	3.28012e+06	2.50599e+06	500027	652626	1.95577e+06	1.62187e+06	1.44285e+06	172417	108768
Q9BQG0	MYBBP1A	Myb-binding protein 1A		100			5.15718e-17					37350.7	18010.2
Q7Z406	MYH14	Myosin-14	0.01	0.067	0.01	5.05391e-17	0.279798	4.65686e-17		21885			19520.5			23960.4	46100.9	16260
P35579	MYH9	Myosin-9	0.937	1.115	0.989	0.887256	0.938271	0.569404	8.65492e+06	1.07477e+07	1.33816e+07	1.58031e+07	1.85438e+07	1.16211e+07	1.01527e+07	1.66257e+07	1.59893e+07	5.86299e+06
P19105; O14950	MYL12A; MYL12B	Myosin regulatory light chain 12A; Myosin regulatory light chain 12B	1.006	0.994	1.189	0.902581	0.90816	0.687916	305341	220223	399015	643032	519378	375117	343859	521066	444556	191986
P60660	MYL6	Myosin light polypeptide 6	0.819	1.182	1.008	0.843762	0.952919	0.577618	1.40736e+06	901515	3.44642e+06	2.52449e+06	1.11005e+07	1.85689e+06	1.18226e+06	6.97297e+06	1.95762e+06	1.36473e+06
O00160	MYO1F	Unconventional myosin-If	0.79	0.433	0.784	0.839976	0.616519	0.416799	366057	634657	675165	1.04344e+06	985407	595436	306253	897054	770939	353147
B0I1T2	MYO1G	Unconventional myosin-Ig	0.709	0.414	0.807	0.818626	0.596351	0.436368	345764	893620	668580	470410	728455	712375	552197	1.64393e+06	2.838e+06	755510
Q9UM54	MYO6	Unconventional myosin-VI	100	100	100	5.05391e-17	5.15718e-17	4.65686e-17	20974.5	25284	44733.7	77640.5	48005.3	29423.2	18642.9	59483		3640.73
Q13459	MYO9B	Unconventional myosin-IXb	13.383	1	0.01	0.0365266	0.996976	4.65686e-17	8349.22	14817.6			27365				7954.13
Q9NZM1	MYOF	Myoferlin	0.915	0.42	1.286	0.877609	0.670126	0.73663	238894	257225	31799.1	302247	61958.2	499755	323105	133749	553801	191414
Q8WU39	MZB1	Marginal zone B- and B1-cell-specific protein	0.631	0.224	0.717	0.760245	0.590248	0.519796	81843.2	28146.7	54666.2	77326.1	92590.9	78040.3	25658.6	113600	69397.4	20324
P41227	NAA10	N-alpha-acetyltransferase 10	3.672	10.309	11.597	0.669198	0.322871	0.205779	23001.2	38433.9	73491.4	97425.4	111373	87981.3	33794.7	87368.4	10686.8	10034.7
Q9BXJ9	NAA15	N-alpha-acetyltransferase 15, NatA auxiliary subunit	4.568	7.386	6.987	0.718468	0.354008	0.569512	133387	286652	282497	326819	383479	450378	224682	543820	43009.5	20995.5
Q9GZZ1	NAA50	N-alpha-acetyltransferase 50	23.249	1	21.171	0.00321108	0.997778	0.0490439	50136.4	58898	52210.3	161462	133773	130829	45553.3	54671.5		6572.49
Q13765	NACA	Nascent polypeptide-associated complex subunit alpha	1.729	1.125	4.704	0.959866	0.986739	0.809807	219656	160869	117714	336705	244805	514900	409640	461328	10191.3	8356.94
P43490	NAMPT	Nicotinamide phosphoribosyltransferase	1.291	1.26	3.161	0.949566	0.948431	0.955666	183368	263115	250636	202781	338662	692274	552828	771416	199989	71430.1
Q9NR45	NANS	Sialic acid synthase	2.609	0.595	5.918	0.83516	0.886868	0.65595	19303.3	13101	26456.6	55574.1	37687.4	45151.5	24003	24884.5		4173.48
P55209	NAP1L1	Nucleosome assembly protein 1-like 1	3.661	0.119	5.202	0.834572	0.0956835	0.757485	678466	996393	1.34075e+06	1.27142e+06	1.11311e+06	1.04009e+06	1.21854e+06	1.69596e+06	226656	183258
Q99733	NAP1L4	Nucleosome assembly protein 1-like 4	1.83	3.231	2.685	0.977908	0.79795	0.996919	367096	392391	566169	829649	1.30881e+06	632216	450067	488684	254146	178332
P54920	NAPA	Alpha-soluble NSF attachment protein	0.949	0.567	1.532	0.884574	0.771436	0.825222	199398	306382	233694	368135	494734	366928	377610	571767	391627	109543
Q99747	NAPG	Gamma-soluble NSF attachment protein	100	100	100	5.05391e-17	5.15718e-17	4.65686e-17		13730.7		13397.6	41573.2	17258.2	34417.3	31952.5
O43776	NARS	Asparagine--tRNA ligase, cytoplasmic	2.325	0.26	4.097	0.902581	0.593615	0.845846	110942	193170	408602	239821	379369	275896	204673	418491	42431.1	17918
P49321	NASP	Nuclear autoantigenic sperm protein	0.01	1	100	5.05391e-17	1	4.65686e-17						15298	19386.8	25043.2
Q9H0A0	NAT10	RNA cytidine acetyltransferase	4.182	0.175	1.238	0.781109	0.366546	0.718882	380334	481299	470349	347792	350527	587858	280537	480428	6096.23	47441.9
P61601; P84074; P37235	NCALD; HPCA; HPCAL	Neurocalcin-delta; Neuron-specific calcium-binding protein hippocalcin; Hippocalcin-like protein 1	100	100	26.607	5.05391e-17	5.15718e-17	0.0405338	3276.89	4354.96	8834.14	9946.09	10698.5		18116	12457.4		2633.09
P13591	NCAM1	Neural cell adhesion molecule 1	0.26	0.59	0.591	0.276815	0.758408	0.246489	176481	305768	261011	954409	1.56447e+06	550928	430257	651317	1.31532e+06	336964
Q15021	NCAPD2	Condensin complex subunit 1	3.698	0.544	7.764	0.686066	0.868473	0.449925	34536	65994.6	112117	301926	286334	173284	113144	170169	5247.3	4463.19
P55160	NCKAP1L	Nck-associated protein 1-like	0.01	0.01	0.01	5.05391e-17	5.15718e-17	4.65686e-17									26936.1
P19338	NCL	Nucleolin	2.198	8.731	3.565	0.944763	0.332723	0.906966	1.12946e+06	1.38462e+06	1.64423e+06	2.65097e+06	2.72158e+06	2.80236e+06	1.46115e+06	2.52131e+06	278911	181825
Q92542	NCSTN	Nicastrin	0.679	0.317	0.979	0.803993	0.74277	0.719905	24123.5	32251.3	38157.5	26619.5	50556.3	35966.9	55183.5	64213.5	95058	31756.2
Q92597	NDRG1	Protein NDRG1	0.01	0.363	0.666	5.05391e-17	0.74277	0.450262				85829	156233		43756.4	19468	377420	96468.3
Q15843	NEDD8	NEDD8	0.765	0.773	1.738	0.84455	0.935353	0.930577	34388	28093.4	75223.8	69185.8	100080	89354.7	53098.5	82489.6		31434.2
Q13469	NFATC2	Nuclear factor of activated T-cells, cytoplasmic 2	3.234	1.66	2.677	0.842661	0.900566	0.975904	232634	335780	197171	180165	119873	233236	282160	243631	122745	46704.9
Q9NX24	NHP2	H/ACA ribonucleoprotein complex subunit 2	5.393	10.683	10.343	0.506592	0.276843	0.299561	93615.1	127455	304973	629552	472097	482507	186552	126870	34457.2	20327.6
Q9NVX2	NLE1	Notchless protein homolog 1	100	100	100	5.05391e-17	5.15718e-17	4.65686e-17	25914.8	42727.7	52681.6	35028.6	52626.2	46855.9	28078.8	67691.2
P15531	NME1	Nucleoside diphosphate kinase A	1.476	0.074	3.202	0.988181	0.213503	0.90387	4635.49	4673.39			52117.1	16071.6	8189.45	24798.9		2632
P22392	NME2	Nucleoside diphosphate kinase B	1.88	0.66	3.055	0.974616	0.805667	0.965744	859312	1.25525e+06	1.20487e+06	1.40817e+06	2.46062e+06	2.19498e+06	2.01617e+06	3.0533e+06	2.33123e+06	587038
P30419	NMT1	Glycylpeptide N-tetradecanoyltransferase 1	0.07	3.679	2.495	0.0017686	0.755766	0.974728			64061.6	44267.4	29025.6	24101.6	23278.8	33027	13604.9
Q15233	NONO	Non-POU domain-containing octamer-binding protein	3.551	1.309	2.443	0.83516	0.989347	0.978899	376484	435521	647569	2.69142e+06	2.25498e+06	951630	553461	1.19052e+06	142701	93892.4
Q9NPE3	NOP10	H/ACA ribonucleoprotein complex subunit 3	2.311	0.272	1.715	0.933781	0.384523	0.867596	711260	782803	551513	862182	559177	795611	341959	692373	88438.3	77132
P46087	NOP2	Probable 28S rRNA (cytosine(4447)-C(5))-methyltransferase	8.598	0.334	8.493	0.379578	0.74277	0.436368	230007	328750	372746	224358	156545	337326	264678	306967	17604.1	10716.3
O00567	NOP56	Nucleolar protein 56	2.703	2.18	1.863	0.902581	0.892821	0.900625	398650	474311	506487	413845	399273	544281	318592	447748	118452	117889
Q9Y2X3	NOP58	Nucleolar protein 58	3.764	3.544	2.108	0.822386	0.62501	0.929109	321021	481757	455560	242796	416587	295053	152341	300504	75032	79596.5
P46531	NOTCH1	Neurogenic locus notch homolog protein 1	2.265	1.325	2.799	0.901042	0.999173	0.983208	73020.8	113093	40599.8	281700	513673	340519	160016	274555	268743	35573.2
Q04721	NOTCH2	Neurogenic locus notch homolog protein 2	0.811	2.382	2.914	0.83516	0.871718	0.974728	153729	248539	342467	671195	1.29759e+06	792751	827219	778178	192218	52085
P06748	NPM1	Nucleophosmin	2.239	2.888	2.049	0.940564	0.839943	0.921926	1.83636e+06	2.26492e+06	2.79825e+06	3.49774e+06	4.51169e+06	3.04862e+06	2.05899e+06	3.37305e+06	1.51456e+06	869689
Q9Y639	NPTN	Neuroplastin	0.688	1.008	1.424	0.808623	0.912726	0.793467	80723.5	109544	437321	466093	728766	405951	299151	758153	488237	181149
P01111	NRAS	GTPase NRas	0.791	3.175	2.354	0.842597	0.708977	0.983208	57733	107228	69391.9	217116	366895	234938	177144	490297	475168	116259
Q9UHY1	NRBP1	Nuclear receptor-binding protein	1	100	100	0.925355	5.15718e-17	4.65686e-17			23296.9	6768.11	28615.9	10975.1		19494.7		1683.54
P46459	NSF	Vesicle-fusing ATPase	1.182	1.717	2.537	0.959866	0.918139	0.974728	24252.1	19722.9		54648.7	94005.1	41326.8	33257.1	55398.2	35996	13488.5
Q08J23	NSUN2	tRNA (cytosine(34)-C(5))-methyltransferase		100			5.15718e-17					78203	95138.7
Q96P11	NSUN5	Probable 28S rRNA (cytosine-C(5))-methyltransferase	1.455	0.349	1.685	0.973711	0.736659	0.872813	159216	237643	178038	64144.9	151110	192586	34816.7	170934	208030	188431
P53384	NUBP1	Cytosolic Fe-S cluster assembly factor NUBP1	1	24.336	18.355	0.926946	0.108685	0.0974758		15421.9		67706.7	90071.1	30921.5	15856.4		12928.2
Q9Y5Y2	NUBP2	Cytosolic Fe-S cluster assembly factor NUBP2	2.388	0.15	6.781	0.843762	0.400128	0.519796	42397.1	44146.5	125806	203230	239477	138433	142644	141700		10876.4
Q9H1E3	NUCKS1	Nuclear ubiquitous casein and cyclin-dependent kinase substrate 1	0.01	12.357	100	5.05391e-17	0.294599	4.65686e-17				34947.2	28336.8	48520.7	13714.3	35736.5	25881.3
Q9Y266	NUDC	Nuclear migration protein nudC	3.671	4.802	7.275	0.696514	0.62501	0.472879	28932.9	83812.6	87539.5	57109.9	47846.4	69454.8	91745.6	176809	13447.4	8154.74
Q6ZVK8	NUDT18	8-oxo-dGDP phosphatase NUDT18	0.314	0.046	0.031	0.316782	0.119197	4.8707e-05		1785.43	43465.2		38588			15891.8	4759.64
O43809	NUDT21	Cleavage and polyadenylation specificity factor subunit 5	100	100	100	5.05391e-17	5.15718e-17	4.65686e-17		4046.09	21068.4		27450.9			14391.6
Q8N1F7	NUP93	Nuclear pore complex protein Nup93	3.569	0.082	3.115	0.823022	0.106041	0.960912	228593	202871	239983	319298	391118	408994	136010	331782	95072.7	38651.7
Q15646	OASL	2'-5'-oligoadenylate synthase-like protein	5.676	3.873	3.331	0.656955	0.728192	0.910093	384001	621005	263899	635896	659511	357804	188170	283852	115485	51828.9
O60502	OGA	Protein O-GlcNAcase	100	100	100	5.05391e-17	5.15718e-17	4.65686e-17	4991.48		16987.5	19429.1	15961.7	9417.9	10347.5	15609.4
Q9NZT2	OGFR	Opioid growth factor receptor	1.81	5.034	3.064	0.960456	0.60224	0.949527	66166.4	181428	193467	860482	915225	414146	220686	298029	74006.4	42319.1
Q9NTK5	OLA1	Obg-like ATPase 1	2.365	0.167	3.53	0.864003	0.487128	0.861651	54781.3	65971.9	101499	37146.7	116548	91515.3	63830.6	89289.4	14650.7	9141.55
A6NMU1	OR52A4P	Olfactory receptor 52A4	100	100	100	5.05391e-17	5.15718e-17	4.65686e-17		54219.2		17087.2			77738.3	15175
Q92882	OSTF1	Osteoclast-stimulating factor 1	0.574	0.602	0.75	0.719821	0.766578	0.390734	229326	433939	489000	560447	895725	544350	594653	952556	794778	208444
Q96FW1	OTUB1	Ubiquitin thioesterase OTUB1	13.105	100	100	0.0338494	5.15718e-17	4.65686e-17		14361.6	29138.5	17997.8	30129	14369.2	5149.69	12141.6		6949.52
O95747	OXSR1	Serine/threonine-protein kinase OSR1	1.322	1.361	3.752	0.993548	0.960337	0.846471	17988.1	29566.7	41046.7	47514.5	52924.6	61845.4	27527.5	68537.7	23215.8
P07237	P4HB	Protein disulfide-isomerase	0.699	0.335	1.123	0.813013	0.613534	0.65595	453529	513750	203912	200607	199217	278858	344930	618136	573177	232161
Q9UQ80	PA2G4	Proliferation-associated protein 2G4	3.55	1.515	2.096	0.83516	0.995298	0.929109	804486	1.28283e+06	882246	1.44711e+06	1.68441e+06	1.16884e+06	547609	948367	337028	193055
P11940	PABPC1	Polyadenylate-binding protein 1	3.568	0.661	8.091	0.83516	0.805956	0.47466	1.15831e+06	1.57339e+06	2.18044e+06	2.9383e+06	3.07733e+06	3.88865e+06	2.0583e+06	3.73169e+06	435267	179903
Q86U42	PABPN1	Polyadenylate-binding protein 2	1.771	0.317	1.991	0.959866	0.727281	0.975904	44191.9	120009	105338	245602	176866	81305.8	69916.7	80505.1	42578.7	17596.6
Q9UNF0	PACSIN2	Protein kinase C and casein kinase substrate in neurons protein 2	1.064	0.569	1.866	0.917211	0.74277	0.900625	248896	345301	514761	408497	271617	570230	476162	539193	622764	261367
Q15102	PAFAH1B3	Platelet-activating factor acetylhydrolase IB subunit gamma	1.803	0.514	3.08	0.943241	0.868473	0.905941	29148.9	51611.4	128910	101027	163849	60304.9	79407.7	114328	27580.7	17025.6
P22234	PAICS	Multifunctional protein ADE2	2.097	0.587	3.733	0.949566	0.757169	0.900625	603142	942704	900578	937289	1.0774e+06	1.30024e+06	796667	1.27683e+06	392735	168999
Q13177	PAK2	Serine/threonine-protein kinase PAK 2	1.666	1.578	4.116	0.955992	0.928248	0.819244	22320.2	27686.2	57594.1	67309.5	121741	96842.4	54516.7	123831	53110.4	13786.7
Q99497	PARK7	Protein/nucleic acid deglycase DJ-1	0.721	0.75	0.991	0.823022	0.854074	0.569512	386278	464002	571410	863813	1.34918e+06	676676	1.00432e+06	1.26443e+06	1.44991e+06	469711
P09874	PARP1	Poly [ADP-ribose] polymerase 1	1.272	1.077	0.773	0.959866	0.995069	0.548443	79520.2	122632	139608	122000	114848	77434.1	39092	88855.3	128049	57460.2
Q96AQ6	PBXIP1	Pre-B-cell leukemia transcription factor-interacting protein 1	0.241	0.604	0.645	0.160026	0.892238	0.472175	38035.7	10764.6		29709.5	33841.4		23265.7	34202.4	55657.5	37114.3
Q15365	PCBP1	Poly(rC)-binding protein 1	1.528	2.741	2.533	0.988181	0.86206	0.991059	2.20213e+06	3.70328e+06	4.20578e+06	5.60915e+06	8.43358e+06	4.37097e+06	3.26865e+06	5.18218e+06	2204546	857953
Q15366	PCBP2	Poly(rC)-binding protein 2	1.46	0.743	2.472	0.977908	0.850476	0.981684	193934	523011	629025	478851	1.17457e+06	444271	391796	673724	148709	72429.4
P22061	PCMT1	Protein-L-isoaspartate(D-aspartate) O-methyltransferase	0.455	0.47	2.062	0.584308	0.784725	0.929109	149204	29012.4	233819	229837	320102	288043	238250	323889	137085	118781
P12004	PCNA	Proliferating cell nuclear antigen	1.625	3.859	3.132	0.99714	0.728631	0.959748	463297	759846	720726	1.3774e+06	1.26589e+06	658083	466657	958592	491078	158020
Q9BUL8	PDCD10	Programmed cell death protein 10	1.718	5.706	1.705	0.963529	0.563067	0.906966	97240.4	115046	124392	58459.5	182185	181773	174222	206113	163262	25276.5
Q53EL6	PDCD4	Programmed cell death protein 4	0.01	0.01	0.01	5.05391e-17	5.15718e-17	4.65686e-17									45276.5	13925.1
O14737	PDCD5	Programmed cell death protein 5	100	100	100	5.05391e-17	5.15718e-17	4.65686e-17	53144.5	21943.2		34185.6	47386.6	49839.2	44960.4	29184.5
O75340	PDCD6	Programmed cell death protein 6	1.521	2.58	3.557	0.99714	0.815726	0.906966	136390	122486	321654	294862	660379	332783	279397	360459	111114	83098
Q8WUM4	PDCD6IP	Programmed cell death 6-interacting protein	0.985	3.454	2.272	0.901042	0.771851	0.964348	238442	512960	726004	1.46441e+06	2.51108e+06	1.04657e+06	885601	1.52385e+06	874998	411403
P09619	PDGFRB	Platelet-derived growth factor receptor beta	1.725	2.548	7.936	0.949566	0.772961	0.411632	7872.06	6740.87	83450.6	202278	295938	85403.3	88046.6	228146	24291.9	3248.53
P30101	PDIA3	Protein disulfide-isomerase A3	0.805	0.702	0.698	0.842661	0.821743	0.34794	5.26693e+06	4.30862e+06	4.25062e+06	5.43272e+06	4.4517e+06	4.40458e+06	2.99606e+06	6.01917e+06	1.02948e+07	4.92529e+06
P13667	PDIA4	Protein disulfide-isomerase A4	1.351	6.365	1.124	0.977908	0.54119	0.772234	102680	75330.9	64442		59151.1	105562	47714.3	92244.9	136903	28872.3
Q15084	PDIA6	Protein disulfide-isomerase A6	1.105	0.465	1.13	0.925355	0.646549	0.657159	888631	838493	637732	247143	620695	1.06337e+06	710971	927841	1.29441e+06	645881
O00151	PDLIM1	PDZ and LIM domain protein 1	1.595	1.348	2.134	0.960725	0.942891	0.991059	17860.5	38323	16242.2	100449	180094	127141	62491	105650	52473	19967.7
Q6P996	PDXDC1	Pyridoxal-dependent decarboxylase domain-containing protein 1	100	100	100	5.05391e-17	5.15718e-17	4.65686e-17			14216.9	189027	309349	34430.9	24891.5	43834.3
O00764	PDXK	Pyridoxal kinase	1.221	0.798	1.996	0.949566	0.924159	0.911287	128405	152925	226342	263335	328830	344674	161241	337050	216760	79379.5
P30086	PEBP1	Phosphatidylethanolamine-binding protein 1	0.01	0.01	1	5.05391e-17	5.15718e-17	0.73204							33024.8		39858.3
Q9UBV8	PEF1	Peflin	1.124	2.034	1.806	0.959866	0.882716	0.960116	8690.86	20414.2	38652	46434.4	122941	32194.7	32141.7	86558.8	25813.9	15330.1
Q8IZL8	PELP1	Proline-, glutamic acid- and leucine-rich protein 1	0.035	0.17	0.13	0.000181169	0.628248	0.018346			6233	4365.88	11119.1		3277.97			1996.77
O00541	PES1	Pescadillo homolog	100	4.628	100	5.05391e-17	0.585552	4.65686e-17	75056.9	77986.9	102774	184403	139475	104345	55131.1	93883.4
O60925	PFDN1	Prefoldin subunit 1	1.039	0.544	0.01	0.910019	0.868473	4.65686e-17	60388.5	96551	104231	84501.1	175315				99134.4	24931.4
Q9UHV9	PFDN2	Prefoldin subunit 2	2.13	1.788	3.875	0.925355	0.892056	0.864556	77710.2	65340.6	134428	224420	405543	153266	244561	270531	55707.7	40391.9
Q9NQP4	PFDN4	Prefoldin subunit 4	100	100	100	5.05391e-17	5.15718e-17	4.65686e-17	14019.1	18515.2		32313	54110.6	30581.7	35536.5	26235.6
Q99471	PFDN5	Prefoldin subunit 5	1	1	100	0.925355	0.999173	4.65686e-17			7370.33		9717.88	8392.03	12305.4	9536.47	2452.15
O15212	PFDN6	Prefoldin subunit 6	100	14.088	100	5.05391e-17	0.243924	4.65686e-17	28340.8	45204	46038	77428.8	103144	68955.2	92288.5	81558.7
Q01813	PFKP	ATP-dependent 6-phosphofructokinase, platelet type	1.305	1.145	3.679	0.965418	0.974458	0.86718	64822.2	133180	138704	238083	239046	222410	123794	237662	68382	7326.17
P07737	PFN1	Profilin-1	0.957	0.804	1.228	0.894546	0.868473	0.711171	1.65925e+06	2.00182e+06	2.03687e+06	1.74183e+06	2.58893e+06	2.6825e+06	2.26579e+06	3.68265e+06	3.58701e+06	1.18121e+06
P18669	PGAM1	Phosphoglycerate mutase 1	0.904	1.459	1.882	0.875074	0.999173	0.900625	637812	833324	1.58112e+06	1.63849e+06	2.70887e+06	2.24356e+06	1.75713e+06	3.08944e+06	1.23087e+06	485483
P52209	PGD	6-phosphogluconate dehydrogenase, decarboxylating	1.487	1.025	1.764	0.980572	0.917237	0.87412	433169	595202	732555	527669	1044797	629274	483407	859392	527990
P00558	PGK1	Phosphoglycerate kinase 1	1.126	1.877	1.514	0.926946	0.938271	0.82385	1.1817e+06	1.89329e+06	2.12324e+06	3.25478e+06	3.67687e+06	2.2899e+06	1.74934e+06	3.69407e+06	3.25963e+06	935468
O00264	PGRMC1	Membrane-associated progesterone receptor component 1	2.588	1.071	2.543	0.907813	0.995298	0.988074	183251	159776	199198	116063	127213	191158	183778	173643	122505	99586.8
O15173	PGRMC2	Membrane-associated progesterone receptor component 2	1.036	0.01	0.765	0.926946	5.15718e-17	0.571483	17481.2	22259.1	18453.4			25936.3	12673.7	17043.8	47747.4	17861.7
P35232	PHB	Prohibitin	1.054	0.043	1.111	0.933781	0.108031	0.780792	42886.9	41139.7	33018.5	30018.7	12883.4	60503.3	13936	65114.9	176558	23403.7
Q9BVI0	PHF20	PHD finger protein 20	0.423	0.268	0.244	0.58231	0.37573	0.0176127	286396	254784	84005.2	273455	71226.6	162565	119459	143423	1154573	504331
Q7RTV0	PHF5A	PHD finger-like domain-containing protein 5A	5.925	5.783	7.097	0.394203	0.4334	0.524304	148737	99285.9	162784	274731	209609	259947	107320	188796	36862.3	13926.5
Q9NRX4	PHPT1	14 kDa phosphohistidine phosphatase	0.01	1.305	0.01	5.05391e-17	0.967809	4.65686e-17				35014.3	45005.5				31718.7
Q13492	PICALM	Phosphatidylinositol-binding clathrin assembly protein	2.004	1.445	2.535	0.929962	0.919001	0.974728	79346.8	76374.7	84900.9	150475	268861	128432	119212	172397	93483.9	25060.6
Q5H8A4	PIGG	GPI ethanolamine phosphate transferase 2	0.953	0.262	1.291	0.912421	0.74277	0.861651	6550.62	18738.7		6885.04	17764.7	10752.7	1730.42	14484.5	11731.3
Q6ZUJ8	PIK3AP1	Phosphoinositide 3-kinase adapter protein 1	100	100	100	5.05391e-17	5.15718e-17	4.65686e-17	25247.3	29135.1	50022.6	86314.8	52670.1	71519.1	45165.5	94308.3
P42338	PIK3CB	Phosphatidylinositol 4,5-bisphosphate 3-kinase catalytic subunit beta isoform	1.101	0.362	0.64	0.933781	0.772961	0.409319	28883.6	99222.7	77171.5	59747.5	159884	84837.7	40223.1	80682.6	186766	74892.8
P48426	PIP4K2A	Phosphatidylinositol 5-phosphate 4-kinase type-2 alpha	0.838	2.879	1.281	0.843762	0.732423	0.802853	57372	104150	91761.1	87066.6	227786	100379	139027	170990	235904	101984
Q99755	PIP5K1A	Phosphatidylinositol 4-phosphate 5-kinase type-1 alpha	100	9.716	100	5.05391e-17	0.371992	4.65686e-17	38755.2	46558.1	64230.9	38395.1	91868.1	81155.5	69026.3	82975.8
P14618	PKM	Pyruvate kinase PKM	1.054	1.845	1.93	0.913644	0.942891	0.905941	1.6968e+07	2.26038e+07	2.89818e+07	4.53062e+07	5.30415e+07	3.95068e+07	2.16803e+07	4.79417e+07	2.29404e+07	8.32842e+06
Q16512	PKN1	Serine/threonine-protein kinase N1	0.01	2.757	1.159	5.05391e-17	0.838951	0.825563				31030.6	28702.9		6133.75	39089.2	3484.15
Q8TD55	PLEKHO2	Pleckstrin homology domain-containing family O member 2	0.846	1.482	1.441	0.853281	0.999173	0.799649	140918	177938	87723.1	701720	741968	279171	220892	288311	519971	143860
Q04941	PLP2	Proteolipid protein 2	1.811	7.934	2.552	0.960735	0.370884	0.998922	93545.2	157823	217596	1.0365e+06	963610	458372	179676		147740	72446.3
O15162	PLSCR1	Phospholipid scramblase 1	1.236	0.171	2.212	0.946588	0.195845	0.958732	998799	1.25195e+06	1.46374e+06	1.03267e+06	1.91093e+06	2.5648e+06	2.43093e+06	2.28647e+06	1.15416e+06	439350
Q9NRY6	PLSCR3	Phospholipid scramblase 3	0.01	0.01	0.939	5.05391e-17	5.15718e-17	0.731956					21807.1	12467.4	5487.94		21847.4	5148.8
P29590	PML	Protein PML	2.554	1.152	1.307	0.907813	0.97522	0.830746	118846	197082	218130	151691	189402	122681	81473.5	186448	148930	64130.7
P00491	PNP	Purine nucleoside phosphorylase	1.58	0.796	6.806	0.965418	0.954484	0.531909	17203.5	14530.7	57595.9	19383.6	38235.8	65970.6	53025.1	73185.4		8015.92
Q9NVS9	PNPO	Pyridoxine-5'-phosphate oxidase	4.936	7.503	4.127	0.459932	0.42589	0.808991	54323.6	22452.4	126032	124574	80728.9	55013	48244.8	179934	18776.4	13645.6
O95602	POLR1A	DNA-directed RNA polymerase I subunit RPA1	100	100	100	5.05391e-17	5.15718e-17	4.65686e-17	9217.7	25102.8	29839.3		104653	89149.4	44331.3	85536.7
O15160	POLR1C	DNA-directed RNA polymerases I and III subunit RPAC1	12.477	6.823	6.711	0.0745586	0.433182	0.533998	72747	137327	143037	170767	411658	221185	80623.7	164388		4387.88
P0DPB6	POLR1D	DNA-directed RNA polymerases I and III subunit RPAC2	5.967	7.471	13.357	0.293621	0.457748	0.165878	21596.4	56476	43600.4	70787.1	126678	101605	60588.5	61284.9	10714.8	7866.71
P24928	POLR2A	DNA-directed RNA polymerase II subunit RPB1	0.105	6.992	5.112	0.00915584	0.433182	0.691613		42137.9		717753	904042	173077	84327.8	44304.8	23158.5	18308
P30876	POLR2B	DNA-directed RNA polymerase II subunit RPB2	100	100	100	5.05391e-17	5.15718e-17	4.65686e-17	13891.8	22839	120111	121715	111544	94917.8	41459.8	126677
P19387	POLR2C	DNA-directed RNA polymerase II subunit RPB3	100	100	100	5.05391e-17	5.15718e-17	4.65686e-17	14868.8	25378.9	24330.2	74409.4	42668	39111.6	27026.1	48090.2
P19388	POLR2E	DNA-directed RNA polymerases I, II, and III subunit RPABC1	100	100	100	5.05391e-17	5.15718e-17	4.65686e-17	22547.3	98689.5	35853.6	35864	43416.6	152113	63651.1	93742.5
Q6S8J3	POTEE	POTE ankyrin domain family member E	21.607	1.897	23.157	0.0466606	0.868473	0.0344052	222790	390474	320397	244215	113071	289208	114890	93975.4	17592.4
Q15181	PPA1	Inorganic pyrophosphatase	2.648	4.928	3.83	0.905396	0.612005	0.892449	404216	517225	1.02884e+06	1.05796e+06	1.09616e+06	894500	430886	1.34887e+06	98561.3	61002.8
Q9NQ55	PPAN	Suppressor of SWI4 1 homolog	100	100	100	5.05391e-17	5.15718e-17	4.65686e-17	59964.7	53604.9	51395.9	80027.5	56919	94319.9	48883.7	63646.5
P62937	PPIA	Peptidyl-prolyl cis-trans isomerase A	1.149	0.817	1.93	0.929962	0.868473	0.905941	8.61377e+06	8.77926e+06	1.69113e+07	1.5322e+07	2.04079e+07	1.55676e+07	1.17243e+07	2.04483e+07	9.53966e+06	6.41833e+06
P0DN37	PPIAL4G	Peptidyl-prolyl cis-trans isomerase A-like 4G	7.515	11.382	100	0.242454	0.178003	4.65686e-17	42505	79716.2		147129	150500	78128.1	69597.3	89929.3	128425
P23284	PPIB	Peptidyl-prolyl cis-trans isomerase B	1.302	0.01	0.282	0.949566	5.15718e-17	0.069346	196044	297012				190259	28507.1	34088.2	256836	137501
Q9Y3C6	PPIL1	Peptidyl-prolyl cis-trans isomerase-like 1	2.731	1.837	5.128	0.83516	0.878997	0.699547		100508	33164.2	101137	178583	84682.1	85000.7	65455	52729.5	11252.9
O15355	PPM1G	Protein phosphatase 1G	1.941	1.286	4.028	0.944615	0.989617	0.834586	67629.5	111782	190287	403920	508839	227854	228681	340837	21885.8	11495
P62140	PPP1CB	Serine/threonine-protein phosphatase PP1-beta catalytic subunit	1.748	0.776	1.91	0.992022	0.868473	0.900625	87672.2	169887	171216	273720	452041	330862	190563	538217	457424	80425.1
P36873	PPP1CC	Serine/threonine-protein phosphatase PP1-gamma catalytic subunit		100	100		5.15718e-17	4.65686e-17				73795.5	50031.6	43068.3	43479.6	44601.6
Q96C90	PPP1R14B	Protein phosphatase 1 regulatory subunit 14B		100	100		5.15718e-17	4.65686e-17				46950.4	65689.5	81366.9	46557.7	81452.8
Q96T49	PPP1R16B	Protein phosphatase 1 regulatory inhibitor subunit 16B	0.99	0.86	1.581	0.901042	0.868473	0.836871	131423	363187	299581	662706	897541	498146	349877	544045	766716	283509
Q6NYC8	PPP1R18	Phostensin	0.665	0.253	2.727	0.781269	0.613534	0.975904	125920	86283.6	157150	172407	232099	296997	250350	231617	153212	72733.4
P67775; P62714	PPP2CA; PPP2CB	Serine/threonine-protein phosphatase 2A catalytic subunit alpha isoform; Serine/threonine-protein phosphatase 2A catalytic subunit beta isoform	2.397	7.807	4.79	0.866453	0.359906	0.739291	66438.1	52853.4	142696	173053	327892	125902	82745.6	159996	18025.6	16461.9
P30153	PPP2R1A	Serine/threonine-protein phosphatase 2A 65 kDa regulatory subunit A alpha isoform	1.366	1.545	2.108	0.959866	0.995298	0.929109	291498	461155	848426	557345	927670	600024	504156	733925	392982	169509
O00743	PPP6C	Serine/threonine-protein phosphatase 6 catalytic subunit	100	2.298	100	5.05391e-17	0.868473	4.65686e-17	8899.06	11999.1	15546.3	13419.4		20811.5	9890.81	5608.98	6604.95
Q9UPN7	PPP6R1	Serine/threonine-protein phosphatase 6 regulatory subunit 1	2.936	1	4.353	0.803993	0.995298	0.779166	11687.7	11219.7	19873.5	33524.6	84018	44128.5	26865.3	47557.9	6792.27	7281.28
Q06830	PRDX1	Peroxiredoxin-1	2.202	2.412	2.753	0.944615	0.868473	0.991059	1.85381e+06	2.33971e+06	3.26886e+06	3.51618e+06	4.88964e+06	3.35439e+06	2.28934e+06	4.25639e+06	1.3676e+06	464249
P32119	PRDX2	Peroxiredoxin-2	2.294	0.01	2.745	0.875074	5.15718e-17	0.94791	11233.5	18363.6	11487				17749.9	13360.6	10651.9	6654.06
P30044	PRDX5	Peroxiredoxin-5, mitochondrial	0.593	0.724	0.568	0.738143	0.838951	0.224072	332870	482746	593022	673073	961418	497221	476075	670728	1.23293e+06	572116
P30041	PRDX6	Peroxiredoxin-6	1.429	0.493	1.258	0.965418	0.683402	0.723244	156295	353772	180630	275483	649255	330787	267631	399638	617578	188229
Q8TCU6	PREX1	Phosphatidylinositol 3,4,5-trisphosphate-dependent Rac exchanger 1 protein		100	100		5.15718e-17	4.65686e-17				65643.9	83919.6	14685.9	7366.88
P14222	PRF1	Perforin-1	1.658	2.807	5.214	0.99714	0.854074	0.756449	670101	816998	1.00839e+06	1.73058e+06	1.53871e+06	2.54419e+06	1.50822e+06	2.33523e+06	548579	215194
P10644	PRKAR1A	cAMP-dependent protein kinase type I-alpha regulatory subunit	1.77	4.181	1.978	0.949566	0.558972	0.974728	17905.1	35904.7	73208.1	276309	281951	82774.8	41500.4	102693	61724.7	26890.1
P13861	PRKAR2A	cAMP-dependent protein kinase type II-alpha regulatory subunit	100	100	100	5.05391e-17	5.15718e-17	4.65686e-17			2792.04		7448.81			5269.27
P17252; P05771; P05129	PRKCA/B/G	Protein kinase C alpha/beta/gamma type	0.01	0.199	0.528	5.05391e-17	0.616519	0.409319			22510.8	9045.12	9371.47		6953.23	30239.3	51510	13537.9
P14314	PRKCSH	Glucosidase 2 subunit beta	0.944	0.502	1.171	0.890727	0.728631	0.667676	336351	284529	126921	190792	304116	374062	240494	254799	509829	276290
P78527	PRKDC	DNA-dependent protein kinase catalytic subunit	0.763	0.364	0.603	0.839976	0.740019	0.393671	44611.4	28902.2	56740.1	307600	292831	122143	107987	125448	61981.8	20244.8
O14744	PRMT5	Protein arginine N-methyltransferase 5	3.892	0.259	3.242	0.678947	0.635511	0.900625	77063.8	88511.5	130948	93487.8	202910	101866	66319.6	135817	9489.98	3761.29
Q9UMS4	PRPF19	Pre-mRNA-processing factor 19	3.237	0.667	5.283	0.843762	0.808278	0.748546	212180	280961	313294	677598	637635	438396	281580	502004	71178	22629.3
O94906	PRPF6	Pre-mRNA-processing factor 6	100	100	100	5.05391e-17	5.15718e-17	4.65686e-17	16142.8	38415.2	29464.7	79354.3	76570.9	39508.4	26372.5	34063.8
Q6P2Q9	PRPF8	Pre-mRNA-processing-splicing factor 8	3.408	3.531	4.012	0.839976	0.766578	0.870751	323906	410344	480421	567657	476693	571862	326061	543456	72009.8	86847.3
P60891; P11908; P21108	PRPS1/2; PRPS1L1	Ribose-phosphate pyrophosphokinase 1/2/3	100	100	100	5.05391e-17	5.15718e-17	4.65686e-17	11024.3	20642.6	45929.1	34372.4	28081.9	24074.3	21240.1	51266.2		5452.06
Q9Y520	PRRC2C	Protein PRRC2C	100	100	100	5.05391e-17	5.15718e-17	4.65686e-17	12189	26287.3	24015.8	294853	213402	99917.4	33533.7	97330.4		32058
Q8NDX1	PSD4	PH and SEC7 domain-containing protein 4	0.804	0.238	1.151	0.846145	0.589621	0.766337	23403.9	24204.4	101297	634341	91919.6	325891	136158	183213	49663.8	27814.4
P25786	PSMA1	Proteasome subunit alpha type-1	6.842	14.873	100	0.281393	0.0929722	4.65686e-17	27663.9	38328.4		197224	248605	179698	50066.2	151912	100821
P60900	PSMA6	Proteasome subunit alpha type-6	1.422	0.019	2.523	0.993412	0.047348	0.973859	25923.4	22126.6	23160.5		12937.1	35080.2	31706.5	29588.2	13280.1	12931.7
P20618	PSMB1	Proteasome subunit beta type-1	0.44	0.329	0.867	0.58231	0.772961	0.690267	19631	25026.8	14013.3	23523.7	42161.9	21863.1	31902.9	32271.7	80930.1	7474.1
P62191	PSMC1	26S proteasome regulatory subunit 4	3.571	0.292	4.179	0.834572	0.422173	0.857075	199083	399306	274844	644214	997860	806162	492308	765570	53917.1	44739.9
P35998	PSMC2	26S proteasome regulatory subunit 7	4.006	8.811	7.631	0.799803	0.329649	0.517132	619529	931400	974026	1.71591e+06	1.9537e+06	1.46999e+06	1.15046e+06	1.4641e+06	225547	72407.9
P17980	PSMC3	26S proteasome regulatory subunit 6A	4.355	8.624	6.994	0.760245	0.337713	0.569512	419373	550594	732907	947518	1.10088e+06	909856	708046	964688	99927.1	78832.2
P43686	PSMC4	26S proteasome regulatory subunit 6B	3.276	0.318	6.273	0.796015	0.515944	0.65595	137977	128022	356900	398568	645133	351237	362790	447338	23693.8	21839.7
P62195	PSMC5	26S proteasome regulatory subunit 8	100	7.798	100	5.05391e-17	0.370884	4.65686e-17	90648.9	108924	123689	187688	149993	216583	118220	178966
P62333	PSMC6	26S proteasome regulatory subunit 10B	5.395	0.239	5.825	0.679963	0.329649	0.68966	477862	666558	812700	889264	1.24325e+06	1.14436e+06	764932	1.30767e+06	81345.3	28691.7
Q99460	PSMD1	26S proteasome non-ATPase regulatory subunit 1	4.521	1.481	5.921	0.606866	0.999173	0.687916	139915	152777	147267	569686	595368	365155	165351	337497	46494.4	28471.1
O00231	PSMD11	26S proteasome non-ATPase regulatory subunit 1	2.285	0.225	4.908	0.910019	0.590248	0.766455	110898	179656	189477	114864	92145.9	247974	192963	305297	84226.8	36954.6
Q9UNM6	PSMD13	26S proteasome non-ATPase regulatory subunit 13	6.146	0.733	7.197	0.308507	0.935592	0.47347	59294.7	64596	115838	44199.6	76340.4	84102.7	92836.1	160068	16461.8
O00487	PSMD14	26S proteasome non-ATPase regulatory subunit 14	3.491	0.133	6.985	0.83516	0.18173	0.569512	240897	246836	285635	342020	547832	502907	365533	468469	87847.9	33687.3
Q13200	PSMD2	26S proteasome non-ATPase regulatory subunit 2	3.611	2.834	6.514	0.83516	0.849879	0.620911	548094	591413	707458	1.83941e+06	1.76868e+06	1.33764e+06	699841	1.15805e+06	286389	91808.1
O43242	PSMD3	26S proteasome non-ATPase regulatory subunit 3	2.828	0.094	5.139	0.793604	0.227029	0.728387	29215.3	33095.5	181348	223371	263318	221335	155720	223563	43158	4124.19
P55036	PSMD4	26S proteasome non-ATPase regulatory subunit 4	2.408	0.268	4.135	0.894546	0.580035	0.834408	129571	169362	139051	279953	365421	268245	187795	242180	90266.9	19451.1
P51665	PSMD7	26S proteasome non-ATPase regulatory subunit 7	2.534	0.367	1.368	0.869152	0.772961	0.845846	149118	130443	132935	86147.5	205264	194811	152209	344946	60548.4
P48556	PSMD8	26S proteasome non-ATPase regulatory subunit 8	2.39	0.106	4.565	0.84455	0.316926	0.764417	44849.4	46750.5	109812	68440.5	107311	114121	76140.2	134091	11824.3	3623.95
O00233	PSMD9	26S proteasome non-ATPase regulatory subunit 9	5.816	6.461	9.62	0.308507	0.541948	0.314475	37404.9	70031.6	42110.1	76825.6	77960.6	91827.1	45240.6	76836.2	13446.4	10008.3
Q06323	PSME1	Proteasome activator complex subunit 1	1.791	0.923	2.201	0.933781	0.995069	0.998922	16660.1	46334.9	131689	107421	212626	75841.8	45983.1	145800	10885.7	21499
Q9UL46	PSME2	Proteasome activator complex subunit 2	1.547	0.611	2.062	0.987913	0.772961	0.923705	266147	200735	671359	543731	641428	445547	259283	779771	219167	65832.4
P61289	PSME3	Proteasome activator complex subunit 3	10.067	5.233	28.395	0.288858	0.57438	0.0179528	408331	473050	492521	459189	735010	1.40267e+06	1.09445e+06	1.26103e+06	36077.3	9088.17
Q14997	PSME4	Proteasome activator complex subunit 4	100	100	100	5.05391e-17	5.15718e-17	4.65686e-17	37025.6	55989.4	44751.4	124260	114440	85158.1	40237.3	61126.3
Q8WXF1	PSPC1	Paraspeckle component 1	2.344	4.078	1.899	0.891928	0.631099	0.96158	84761.2	101486	96834.5	181122	154544	115158	73544.6	130958	38917	32784.2
Q9H939	PSTPIP2	Proline-serine-threonine phosphatase-interacting protein 2	0.743	2.142	1.961	0.83516	0.853491	0.974728	31963.5	8798.41	25093.1	209390	175924	136401	72127.3	108363	52646	16960.2
P26599	PTBP1	Polypyrimidine tract-binding protein 1	1.776	2.938	2.638	0.986895	0.834032	0.999845	865260	804998	1.25542e+06	2.07878e+06	2.23494e+06	1.61304e+06	955325	1.75641e+06	703789	293353
Q13635	PTCH1	Protein patched homolog 1		100	100		5.15718e-17	4.65686e-17					52238.6			122715
Q15185	PTGES3	Prostaglandin E synthase 3	4.182	6.79	6.271	0.686066	0.440632	0.65595	93153.4	145814	109520	434531	400480	322196	161011	404091	72372.1	28981.2
Q14289	PTK2B	Protein-tyrosine kinase 2-beta		100	100		5.15718e-17	4.65686e-17				49986.4	62253.3		12954.7
P06454	PTMA	Prothymosin alpha		100	100		5.15718e-17	4.65686e-17					75682.3		13537.2
P20962	PTMS	Parathymosin	0.01	1.721	0.676	5.05391e-17	0.918139	0.531739				64765.7	97069	20424.9	8883.36	24447.3	42550.3	14163.7
Q9H3S7	PTPN23	Tyrosine-protein phosphatase non-receptor type 23	1.15	1.391	1.197	0.954639	0.947113	0.83872	7957.15	15359.7		20789.9	38909	14363.8		22387.3	16901.2	7754.71
P18433	PTPRA	Receptor-type tyrosine-protein phosphatase alpha	0.01	0.882	1.583	5.05391e-17	0.97522	0.905941			73642.7	58794.5	58230.2	57612.1	49580.1	92635.6	75383.1	32231.4
P08575	PTPRC	Receptor-type tyrosine-protein phosphatase C	0.65	1.433	1.336	0.783046	0.999173	0.756653	3.77998e+06	5.5349e+06	1.24334e+07	1.79316e+07	2.72137e+07	1.41828e+07	1.18998e+07	2.47057e+07	2.2325e+07	7.30038e+06
Q14761	PTPRCAP	Protein tyrosine phosphatase receptor type C-associated protein	0.533	2.494	1.232	0.692416	0.868473	0.713407	111702	206247	865956	1.42601e+06	2.67669e+06	581957	463792	1.99026e+06	889561	214226
Q12913	PTPRJ	Receptor-type tyrosine-protein phosphatase eta	0.6	0.806	1.884	0.722602	0.960364	0.955666	21375.5	43407.2	28142.8	113327	202727	208553	157210	72754.6	39383.5	40555.3
Q9UHX1	PUF60	Poly(U)-binding-splicing factor PUF60	3.437	1.412	3.901	0.704468	0.943712	0.832373	44031.9	48766.5	26644.5	68610.1	106859	80392.1	44704.5	65010.9	54936.9	11791.7
Q14671; Q8TB72	PUM1; PUM2	Pumilio homolog 1; Pumilio homolog 2	1.185	1.662	1.72	0.949566	0.914803	0.929109	38825.6	34269	37237.3	82149.2	61911.2	68266.4	49352.4	53838.8	55906.1	34123.3
Q00577	PURA	Transcriptional activator protein Pur-alpha	0.958	0.261	0.665	0.902581	0.647497	0.455568	105840	113602	79846.8	62956.3	86168.2	89035.1	73596.2	118603	188520	74182.3
Q96QR8	PURB	Transcriptional activator protein Pur-beta	1.015	1.505	0.119	0.933781	0.935592	0.0114399	11628.6		12492.9	115588	36766.2	19688			19555	13359.5
Q53H96	PYCR3	Pyrroline-5-carboxylate reductase 3	1.543	1.141	1.454	0.974616	0.995298	0.889081	34920.2	31021	35712.5	81763.7	48696.4	53286.8	19614.5	55052.6	25889	16707.5
P47897	QARS	Glutamine--tRNA ligase	3.086	0.349	6.371	0.778315	0.758408	0.569613	33497.4	123002	70091.2	65033.7	156161	140309	89200.9	134538	18518.9	4052.77
P61026	RAB10	Ras-related protein Rab-10	1.261	0.205	1.479	0.959866	0.422173	0.846471	72101.4	120580	246095	245858	460986	144719	247743	477781	127972	53729.1
P62491; Q15907	RAB11A; RAB11B	Ras-related protein Rab-11A; Ras-related protein Rab-11B	0.95	0.586	2.061	0.885368	0.868473	0.929109	150517	151669	100601	244969	276396	303093	197916	360914	466861	97713.6
P61106	RAB14	Ras-related protein Rab-14	0.961	2.537	2.653	0.885368	0.868473	0.998922	170541	190469	254171	371004	472923	397407	395556	657093	475249	129271
P62820	RAB1A	Ras-related protein Rab-1A	1.16	1.673	2.027	0.926946	0.948431	0.910093	201711	236996	271782	387140	817256	439939	301191	489775	359954	97777.1
Q9H0U4	RAB1B	Ras-related protein Rab-1B	0.424	0.557	1.064	0.58231	0.737985	0.618652	575257	859796	873674	1.3508e+06	2.04304e+06	1.5e+06	810669	1.69828e+06	2.19454e+06	584964
Q9UL25	RAB21	Ras-related protein Rab-21	1.214	0.797	1.403	0.959866	0.942891	0.870751		30455.6	28203.8	54151.9	109820	63172.9	34457.5		76812.3	20854.2
Q15286	RAB35	Ras-related protein Rab-35	1.106	0.564	1.612	0.939634	0.877317	0.900625	21869.9	73334.6	108166	59330.4	58545.8	89308.2	89700.1	136109	189851	64203.5
P20339	RAB5A	Ras-related protein Rab-5A	100	0.737	0.869	5.05391e-17	0.935592	0.624581		45447.6	47084.9	68968.4		65253.7			105802
P61020	RAB5B	Ras-related protein Rab-5B	0.01	0.471	0.01	5.05391e-17	0.862527	4.65686e-17			21232.5	33772.9	22729.2				81168	16505.5
P51148	RAB5C	Ras-related protein Rab-5C	0.473	0.703	0.975	0.656061	0.821926	0.558787	289541	317720	211779	686450	1.18785e+06	631037	441580	483063	967989	285831
P51149	RAB7A	Ras-related protein Rab-7a	0.7	0.971	1.564	0.813013	0.903863	0.83444	189021	363024	282395	450639	642608	579063	370416	702897	622226	151304
P61006	RAB8A	Ras-related protein Rab-8A	0.527	0.505	2.438	0.692416	0.691826	0.978726	196155	416516	141439	366703	945887	793165	744499	971824	1.14508e+06	255474
Q92930	RAB8B	Ras-related protein Rab-8B	0.265	0.244	0.297	0.209588	0.623471	0.0796224	45401.7	91460.8	69694.7		107126	70725.6	112692	37687	318727	87063.7
P63000	RAC1	Ras-related C3 botulinum toxin substrate 1	1.333	0.01	2.106	0.959866	5.15718e-17	0.929109	26462.4	243005	210509		402093	349005	310227	424558	668424	151543
P15153	RAC2	Ras-related C3 botulinum toxin substrate 2	0.842	0.348	1.215	0.851725	0.515565	0.701491	5.46695e+06	8.45593e+06	7.49204e+06	1.1212e+07	1.82515e+07	1.38254e+07	1.10969e+07	1.59961e+07	2.71101e+07	6.30159e+06
Q9H0H5	RACGAP1	Rac GTPase-activating protein 1	8.32	1	100	0.146827	0.995298	4.65686e-17	6045.89	16150.9			36368.8	30527.7	28957.4	27957.6	14902.2
P63244	RACK1	Receptor of activated protein C kinase 1	4.4	4.193	4.588	0.757794	0.688097	0.82385	445719	458906	538665	699980	623110	817369	392091	1.03545e+06	168877	73633.1
O60216	RAD21	Double-strand-break repair protein rad21 homolog	2.813	0.86	2.65	0.83516	0.989347	0.968557	111229	147088	147692	120320	307556	139930	111626	165390	48321.6	43014.3
Q92878	RAD50	DNA repair protein RAD50	2.878	72.282	3.945	0.792417	0.0119934	0.827224	13585.8	28056.9	48683.8	47532.1	77417.3	38946.8	19131.6	33298.7		8236.02
P11233	RALA	Ras-related protein Ral-A	10.528	1	4.797	0.0612065	0.995298	0.727594	11289.4	22612	46263.8	52756.8	24110.1	89370.7	74775	66711.9	42429.9	7440.79
P11234	RALB	Ras-related protein Ral-B	1.422	1.233	2.046	0.985085	0.977332	0.978726	34529.2	121713	86348.4	119787	111270	126462	113520	145163	109858	35475.5
Q9UKM9	RALY	RNA-binding protein Raly	1.55	3.148	1.913	0.988181	0.808463	0.906966	143103	240647	234662	735409	706653	318626	185814	437369	45778.1	59191.9
P62826	RAN	GTP-binding nuclear protein Ran	2.678	2.846	3.553	0.902581	0.84729	0.906966	2.19119e+06	3.54389e+06	3.69397e+06	5.61402e+06	5.60463e+06	5.08072e+06	2.46267e+06	5.25048e+06	1.86619e+06	680609
P43487	RANBP1	Ran-specific GTPase-activating protein	3.582	2.378	3.739	0.83516	0.872381	0.900625	1.21087e+06	1.30813e+06	2.33605e+06	2.32642e+06	3.03925e+06	2.46844e+06	1.71844e+06	2.71662e+06	521955	192670
Q9H6Z4	RANBP3	Ran-binding protein 3	1.398	1.526	2.758	0.988181	0.932251	0.949527	43361.5	54964	66040.8	71389.2	122590	103606	56244.5	134868	52910.5	35454.8
Q96S59	RANBP9	Ran-binding protein 9	2.533	0.456	2.872	0.83516	0.839943	0.924466	21480.8	27798.5	29037.8	112643	100955	58344.1	25456.3	52483.2		9119.42
P46060	RANGAP1	Ran GTPase-activating protein 1	4.825	0.812	5.487	0.459896	0.945826	0.66428	27589.3	40069.4	25375.5	78344.1	79792.5	61657	36807.2	47515.5		6901.69
P62834	RAP1A	Ras-related protein Rap-1A	1.174	0.682	1.616	0.933781	0.815726	0.845846	516072	1.04043e+06	1.25393e+06	747583	2.03331e+06	1.3381e+06	1.00726e+06	2.24536e+06	2.48362e+06	782911
P61224	RAP1B	Ras-related protein Rap-1b	1.354	0.417	2.38	0.959866	0.602065	0.974728	178421	564754	295457	458196	1.73381e+06	613215	801622	779033	1.24196e+06	346620
P10114	RAP2A	Ras-related protein Rap-2a	0.461	0.239	1.304	0.577327	0.584665	0.821183	29735.4	47986.1	52842.3	72871.9	139321	92635.6	109683	143096	344996	86514.3
P61225	RAP2B	Ras-related protein Rap-2b	0.82	0.207	1.907	0.840463	0.548106	0.940343	47095	71476.2	61548	59256.1	109022	116666	134222	176698	323739	72434.4
Q9Y3L5	RAP2C	Ras-related protein Rap-2c	0.831	0.896	1.737	0.84455	0.995069	0.872813	81903.7	139898	220542	170502	413121	241226	298417	375731	291953	91278
P54136	RARS	Arginine--tRNA ligase, cytoplasmic	5.178	0.716	8.689	0.692416	0.868473	0.441725	179427	328045	402017	408869	483356	375749	265637	403785	35632.5	9416.05
Q86YV0	RASAL3	RAS protein activator like-3	0.77	0.591	1.544	0.83516	0.760166	0.829972	339760	493983	684959	1.00168e+06	1.11461e+06	965705	788832	1.2658e+06	696342	219555
[truncated: 424 more rows]
