# Supplementary material for: Cytokine-enhanced cytolytic activity of exosomes from NK Cells
Source: Cancer Gene Ther. 2021 Jul 27;29(6):734–49. doi: 10.1038/s41417-021-00352-2 (PMC9209332; doi:10.1038/s41417-021-00352-2)
Supplement: Supplementary file 6 — qPCR delta CT values [file 41417_2021_352_MOESM6_ESM.xlsx]

## Sheet: Sheet1
Ct	Gene	biological replicates
		NK1				NK2				NK3
		(-)	IL15	IL21	IL15+IL21	(-)	IL15	IL21	IL15+IL21	(-)	IL15	IL21	IL15+IL21
technical replicates	RPL7	21.0043	19.0598	20.5151	19.22	20.7104	19.0484	20.3106	19.2001	21.0275	19.1938	20.6507	19.5139
		20.8808	19.2111	20.5304	19.2772	20.6266	19.0753	20.3535	19.2843	21.0014	19.0984	20.5886	19.4914
		20.9711	19.1105	20.5272	19.4473	20.636	19.125	20.5026	19.4374	20.9592	19.2084	20.5516	19.6286
		NK1				NK2				NK3
		(-)	IL15	IL21	IL15+IL21	(-)	IL15	IL21	IL15+IL21	(-)	IL15	IL21	IL15+IL21
technical replicates	GZMA	20.0705	18.6002	19.7056	18.7856	20.1986	18.2048	19.4644	18.3776	20.2135	18.1558	19.4149	18.7834
		20.0598	18.6456	19.5858	18.646	20.1091	18.2026	19.4144	18.4379	20.1962	18.1904	19.4282	18.8231
		20.1176	18.7208	19.7271	18.8547	20.0933	18.2598	19.3303	18.4915	20.1797	18.2044	19.4373	18.9681
		NK1				NK2				NK3
		(-)	IL15	IL21	IL15+IL21	(-)	IL15	IL21	IL15+IL21	(-)	IL15	IL21	IL15+IL21
technical replicates	GZMB	21.1587	16.6102	16.823	15.7474	20.8191	16.8174	16.3909	16.0484	20.5459	16.6177	16.5753	15.7779
		21.0835	16.6358	16.7226	16.0115	20.9744	16.8731	16.4675	15.9023	20.6766	16.7259	16.5731	15.6656
		21.0882	16.7012	16.7033	15.8901	20.7687	16.8059	16.3998	16.1909	20.7688	16.6686	16.704	15.9176
		NK1				NK2				NK3
		(-)	IL15	IL21	IL15+IL21	(-)	IL15	IL21	IL15+IL21	(-)	IL15	IL21	IL15+IL21
technical replicates	GZMH	22.2103	20.3321	20.3009	19.9586	22.1945	20.778	20.0498	20.3294	22.3114	20.8634	20.6208	20.0273
		22.1813	20.2642	20.3153	19.7631	22.1565	20.81	20.1841	20.2739	22.2349	20.5323	20.631	20.0261
		22.2066	20.2725	20.423	19.6166	22.2021	20.8984	20.132	20.2607	22.2883	20.5946	20.375	20.2057
		NK1				NK2				NK3
		(-)	IL15	IL21	IL15+IL21	(-)	IL15	IL21	IL15+IL21	(-)	IL15	IL21	IL15+IL21
technical replicates	PRF1	23.4415	21.9031	21.5429	21.0396	22.7725	21.4478	21.2483	20.6886	22.9092	21.7926	21.5098	21.436
		23.0769	22.077	21.5191	21.1672	22.4138	21.396	21.2102	20.8974	22.4696	21.8281	21.469	21.6097
		23.0026	21.9308	21.2686	21.3762	22.3553	21.4317	21.0359	21.1181	22.4998	21.7732	21.5553	21.8928
		NK1				NK2				NK3
		(-)	IL15	IL21	IL15+IL21	(-)	IL15	IL21	IL15+IL21	(-)	IL15	IL21	IL15+IL21
technical replicates	GNLY	19.6382	21.5497	21.854	21.704	20.5509	21.2096	21.329	21.3662	19.8178	20.8993	21.4577	21.4131
		19.588	21.6023	21.8943	21.7809	20.5382	21.2872	21.3338	21.4475	19.7473	20.9844	21.4778	21.4391
		19.6084	21.6483	21.8639	21.9328	20.5132	21.238	21.39	21.4336	19.7159	20.8351	21.4495	21.5876
		NK1				NK2				NK3
		(-)	IL15	IL21	IL15+IL21	(-)	IL15	IL21	IL15+IL21	(-)	IL15	IL21	IL15+IL21
technical replicates	FASLG	23.4065	23.0509	22.5777	22.7017	23.1925	22.5145	22.1906	22.2535	23.0069	22.9638	22.5029	23.0071
		23.3635	23.0798	22.676	22.7352	23.1078	22.5002	22.1312	22.2606	23.0399	22.8726	22.5026	23.0478
		23.4178	23.0944	22.6834	22.8438	23.1873	22.5572	22.2217	22.3105	23.0197	22.8392	22.4376	23.1305
		NK1				NK2				NK3
		(-)	IL15	IL21	IL15+IL21	(-)	IL15	IL21	IL15+IL21	(-)	IL15	IL21	IL15+IL21
technical replicates	TNFSF10	25.7988	23.0754	25.2103	24.4097	25.5562	23.0532	25.1104	24.1734	26.0146	23.6015	25.0294	24.7456
		25.7538	23.0451	25.2057	24.5523	25.5618	23.1001	25.1381	24.117	25.9822	23.6517	25.0892	24.753
		25.8109	23.0275	25.2269	24.4393	25.6861	23.0926	25.2384	24.1538	26.0472	23.5797	25.1678	24.299
